# Supplementary material for: A clinical study exploring the prediction of microvascular invasion in hepatocellular carcinoma through the use of combined enhanced CT and MRI radiomics
Source: PLoS One. 2025 Jan 28;20(1):e0318232. doi: 10.1371/journal.pone.0318232 (PMC11774365; doi:10.1371/journal.pone.0318232)
Supplement: S1 File — (ZIP) [file pone.0318232.s005.zip]

Archive with 24 entries (18 files):
- Clinical variable Training group .xls
- Clinical variable Verification group.xls
- All image omics features/
- All image omics features/CT/
- All image omics features/CT/dongmaiqi_train.csv
- All image omics features/CT/dongmaiqi_val.csv
- All image omics features/CT/jingmaiqi_train.csv
- All image omics features/CT/jingmaiqi_val.csv
- All image omics features/MRI/
- All image omics features/MRI/dongmaiqi_train.csv
- All image omics features/MRI/dongmaiqi_val.csv
- All image omics features/MRI/jingmaiqi_train.csv
- All image omics features/MRI/jingmaiqi_val.csv
- Imaging features with statistical differences/
- Imaging features with statistical differences/CT/
- Imaging features with statistical differences/CT/dongmaiqi_train.csv
- Imaging features with statistical differences/CT/dongmaiqi_val.csv
- Imaging features with statistical differences/CT/jingmaiqi_train.csv
- Imaging features with statistical differences/CT/jingmaiqi_val.csv
- Imaging features with statistical differences/MRI/
- Imaging features with statistical differences/MRI/dongmaiqi_train.csv
- Imaging features with statistical differences/MRI/dongmaiqi_val.csv
- Imaging features with statistical differences/MRI/jingmaiqi_train.csv
- Imaging features with statistical differences/MRI/jingmaiqi_val.csv
