# Supplementary material for: A clinical study exploring the prediction of microvascular invasion in hepatocellular carcinoma through the use of combined enhanced CT and MRI radiomics
Source: PLoS One. 2025 Jan 28;20(1):e0318232. doi: 10.1371/journal.pone.0318232 (PMC11774365; doi:10.1371/journal.pone.0318232)
Supplement: S1 File — (ZIP) [file pone.0318232.s005.zip › Clinical variable Training group .xls]

## Sheet: Sheet1
name	R	mvi	MVI	age	afp	CEA	ALT	AST	T-BIL	D-BIL	r-GT	ALP	TP	ALB	PT	APTT	TT	FIB	PLT	NEUT#	LYMPH#	Ag
1	10	M0	0	40	139.81	1.39	20.1	21.2	6.7	3.1	24	76	68.6	40	12.6	30.3	17.8	2.09	167	0.614	1.529	1
2	68	M1	1	45	3.9	1.31	30.2	36	2.58	2.1	32.67	96	62.98	31.8	10.7	25.4	19.2	4.82	265	2.47	1.41	1
3	22	M0	0	67	379.6	1.61	17.9	12.58	13.5	6.3	29	75	73.2	41.1	10.7	25.9	16.1	4.98	225	6.5	1.79	1
4	130	M0	0	64	154.7	2.37	17.07	35.7	9	5.4	92	160.08	69.2	35.192	11.4	43.9	17.8	3.83	6.77	3.99	1.73	1
5	40	M1	1	56	4.42	2.29	37	27.5	5.8	2.7	47	64	70.4	41.7	11.9	26.9	18.3	2.49	157	5.35	1.6	1
6	32	M1	1	51	>1210.000	1.64	51.8	42.6	10	3.6	50	71	71.9	42	10.9	23.7	19.7	2.21	204	2.55	1.88	1
7	60	M0	0	53	>1210.000	1.43	30.7	32.4	5.6	2.5	45.08	155.53	68.9	39.984	10.9	27.5	17.4	3.64	241	3.723	1.408	1
8	20	M0	0	49	166	5.36	94.9	137.9	10.8	5.8	87	68.34	48.7	26.4	14.1	31.5	19.6	1.62	69	16.727	0.471	1
9	54	M1	1	53	305	2.23	96.6	109.8	20.2	14.9	578	79.2	77.3	34.5	11.9	28.5	18.1	3.1	58	4.252	2.172	0
10	61	M1	1	50	2.33	1.91	16.6	31.1	10.8	5.4	36	64	69.8	38.5	12.3	30.6	17.7	2.89	138	2.59	0.931	1
11	85	M0	0	45	7.87	1.5	10.7	19.3	8.3	3.6	100	63	63.7	37	11.1	25.1	16.3	3.37	241	4.545	1.45	1
12	85	M0	0	44	4447	16.46	39.86	62.42	12.57	5.66	321.18	121	67.4	37.6	12.4	35	15	2.13	199	4.06	1.1	1
13	65	M0	0	68	1.13	3.15	14.2	20.45	7.5	4.5	31.32	75.24	65.1	39.004	10.1	24.2	20.1	1.9	205	3.34	1.84	1
14	13	M0	0	65	2.39	3.56	16.1	21.4	12.5	3.9	19	65	68.3	39.312	11.8	34.5	17.2	2.42	164	3.1	1.95	1
15	75	M2	1	34	234.2	0.8	40.2	22.3	10.39	4.1	44.55	64	59.8	38.76	10.3	21	19.3	2.22	241	14.35	1.15	1
16	26	M0	0	42	2.11	1.08	13.9	18.4	12.2	4.1	32	67.5	77	50.7	10.6	28.5	17.8	2.54	251	5.466	1.783	1
17	55	M1	1	78	10.19	1.26	40.3	44	11.5	5.7	93	61	70.5	32.8	12.7	24.6	19.4	2.07	181	3.446	1.89	1
18	150	M1	1	55	＞1210	1.07	32.75	38.4	13.34	7.3	209	90	84.8	38.2	11.9	25.1	19.8	4.5	211	5.76	1.44	1
19	150	M2	1	62	28119	1.67	217.3	235.6	34.5	15.7	48	95	33.4	31.6	12.4	25	18	2.31	100	1.85	0.67	1
20	65	M2	1	62	>1210.000	1.7	27.7	28.3	14.4	4.9	29	56	75	42.4	11.3	26.5	17.6	3.69	276	5.04	2.624	1
21	50	M1	1	74	1.26	1.29	8.9	13.7	19.9	7.5	48	58	61.2	31.8	11.7	21.4	16.4	4.65	196	4.856	0.691	1
22	110	M1	1	59	18.82	2.8	23.7	43.01	14.9	8	57	84.15	73.4	39.7	12.4	31.2	18.6	3.96	22.1	6.18	1.29	1
23	50	M0	0	68	4.22	1.04	25.2	39	12	6.1	124.62	97	74.6	43.5	12.8	32.2	19.4	2.56	163	3.54	1.71	1
24	80	M1	1	55	519	5.18	63.6	41.11	6.7	3.2	124	90	76.66	43.365	9.9	23.9	19.5	2.39	186	3.6	1.76	1
25	130	M2	1	58	1081	3.43	38.1	51.6	7.9	3.3	83	122	70.3	34.8	11.3	24.2	19.2	4.31	411	3.608	1.409	1
26	25	M1	1	58	4.35	1.19	25.6	32	9.1	5.4	176	47	61.5	36.7	9.5	23.5	18.3	3.06	231	2.819	1.36	1
27	135	M1	1	44	329774	1.93	17.5	45.9	12.1	6.3	83	78	71.6	32.5	11.8	34.6	17.5	3.79	236	5.33	1.04	1
28	55	M0	0	71	3.16	3.71	57.1	36.77	6.53	2.66	114.84	76	68.51	42.7	11.5	27.3	21.6	2.21	210	3.37	2.02	1
29	35	M1	1	55	59.33	1.87	30.3	32.6	8.2	3.1	190.95	96	71.6	39.6	12	28.9	17.9	2.79	212	2.804	3.142	0
30	90	M1	1	36	2.1	2.65	67	38.5	11.1	5.3	214.62	123	76	42	11.8	25.3	18.4	2.5	176	3.781	1.482	1
31	155	M0	0	34	5.96	1.77	25.7	36.3	31.07	13.5	56.64	93.84	63.9	39.208	14.4	30.7	15.8	3.9	299	6.09	0.86	1
32	90	M0	0	55	268	1.66	22.7	24.6	12.35	5.4	23	106	84.67	46.3	10.4	29.2	17.9	2.57	314	8.17	2.07	0
33	100	M2	1	38	56000	0.76	29.7	44.6	9.6	3.98	123	114	74.56	40.2	11.4	33	18.8	3.36	223	4.803	1.029	1
34	40	M0	0	50	769.5	5.85	42.9	30.9	15.4	5.7	133	6.93	75.6	43.7	11.8	28.5	19.7	2.24	187	2.81	1.3	1
35	20	M0	0	57	252.6	6.54	21.9	23.2	5.9	2.4	37	70	64.5	40.7	11.2	34.4	17.7	2.17	186	5.564	1.692	1
36	42	M1	1	57	1073	1.99	138.9	75.2	11.4	6.1	334	172	60.1	44.4	12.8	28.2	19.1	2.07	105	1.812	1.719	1
37	130	M2	1	46	>1210.000	3.65	23.2	35.6	15.2	6.5	100	123	70.3	37.5	13.7	34.1	16.4	3.88	279	4.16	2.74	1
38	40	M0	0	58	129	1.4	27.67	33	8.82	4.8	47	82	67.1	39.6	14.6	35.9	18.6	2.57	103	1.83	1.24	1
39	110	M1	1	35	5348	2.68	137.6	104.8	11	4.8	76.44	63	72.5	39.06	11.9	26.5	18.7	2.67	264	4.521	1.218	1
40	85	M2	1	60	80.76	3.54	363.8	265.4	31.9	24.5	351	121	60.4	30.5	12	21.1	20.4	2.43	230	4.7	1.29	1
41	17	M0	0	40	1.49	2.56	26.4	22.6	6.9	3.1	26	73	73.4	47.5	12	24.7	18.7	2.36	192	4.573	2.477	1
42	125	M1	1	51	1.55	2.44	31.48	36.9	6.1	3.9	41	98	65.7	36.8	12.1	26.7	18.1	2.91	279	7.15	1.41	1
43	50	M0	0	53	36.69	5.54	53.1	51	7.35	3.8	68	97	74	36.181	11.2	39.2	17.2	4.45	240	4.43	2.92	1
44	90	M1	1	33	21587	0.65	37.8	24.7	5.7	3.9	232	90	68.89	36.2	10.9	23.3	17	5.19	420	4.52	1.6	1
45	100	M1	1	47	91.11	4.21	20.2	27.5	8.5	4	72	75	67.3	40.32	11.5	27	17.1	3.79	276	5.75	3.33	1
46	57	M2	1	55	19.83	2.91	20.9	28.8	10.6	5.2	34	112	71.51	39.1	14	26.2	19.6	2.37	252	3.305	2.509	1
47	110	M1	1	50	50741	5.8	67.8	81.5	5.8	3.4	71	50	65.5	30.4	14.1	31.1	17.2	2.21	176	9.84	1.13	1
48	45	M0	0	62	>1210.000	3.21	12.2	16.7	4.2	2.3	20	58	54.6	32.1	9.4	21.2	16.4	4.42	153	3.816	1.778	1
49	13	M1	1	68	25.51	3.69	19.1	47.5	7.07	3.2	77	50	81.6	46.515	12.4	31.1	16.3	2.87	192	4.653	2.507	1
50	100	M1	1	59	3.71	1.74	32	45.5	15.1	5.2	453	669	63.8	40.1	9.7	28.4	15.3	2.7	102	4.45	1.63	1
51	40	M0	0	44	2.54	0.7	21.8	19.3	7.4	2.8	38	40	69.7	40	10.9	21.3	17.3	3.02	310	3.223	1.492	1
52	60	M1	1	55	0.9	3.39	12.4	20.2	5.68	2.8	21.56	65	76.2	37.774	12.8	25.9	16.9	5.06	240	5.18	1.18	1
53	45	M0	0	73	1984	1.47	47.9	54.34	12.4	5.2	72	69	63.7	34.56	10.7	29	20.7	2.29	208	3.77	1.85	0
54	30	M1	1	55	131.2	2.39	14.2	18.4	20.98	6	15	78	70.9	41.82	11.9	24.9	19.3	2.54	205	3.503	1.587	1
55	46	M1	1	54	23.32	3.06	37	35.6	13.3	6.6	191.09	89	61.5	31.6	13.3	30.8	19	1.43	66	1.58	0.86	1
56	35	M1	1	41	105.69	3.31	210.6	45.8	17.6	8.3	292	161	74.1	42.8	10.6	23.6	17.7	3.68	275	3.553	1.501	0
57	47	M1	1	51	109.64	1.4	410.6	455.2	12.1	5.88	22	88	64.5	34.8	12	24.7	17.5	3.68	356	12.862	0.459	1
58	60	M1	1	62	183	2.91	19.7	23	14.7	4.4	70	85	59.6	36	11.8	27.4	20	2.4	128	2.72	2.34	1
59	45	M1	1	43	7.81	2.02	13.6	40.4	9.6	3.4	54	122	72.8	42.5	11.8	31.5	18.3	2.76	132	2.661	1.63	1
60	65	M1	1	33	5.31	2.44	19.8	51.6	23.9	11.12	212	74	65.95	39.1	11.4	22.7	19.6	1.81	188	3.416	1.752	1
61	75	M2	1	72	8.46	1.64	11.8	18.6	7.1	3.3	36	48	66	39.8	11.1	26.6	17.2	2.23	171	1.979	1.489	1
62	60	M1	1	69	8.96	0.71	29.79	36.3	6.3	3.9	84	72.68	64	33.814	10.1	21.3	19.5	3.19	125	2.17	1.25	0
63	180	M1	1	63	4418.43	2.12	31.7	84.8	23.2	12.24	264	337	74.13	34.5	12.9	33.5	21.1	3	365	6.625	2.865	1
64	35	M0	0	63	4.3	1.52	30.2	27.1	13.4	4.9	43	42	46.5	29.9	13.4	23.9	21.7	1.99	269	2.416	2.031	0
65	60	M2	1	71	2.03	2.59	38.4	51.5	8.13	4.52	153.45	288	67.22	29.45	12	27.4	21.1	7	354	5.94	2.59	1
66	35	M0	0	65	1.98	1.01	17	16.93	11.1	5.1	37.44	57.6	71.14	41.37	11.2	0.96	21.2	2.37	130	2.51	1.27	1
