# Supplementary material for: A clinical study exploring the prediction of microvascular invasion in hepatocellular carcinoma through the use of combined enhanced CT and MRI radiomics
Source: PLoS One. 2025 Jan 28;20(1):e0318232. doi: 10.1371/journal.pone.0318232 (PMC11774365; doi:10.1371/journal.pone.0318232)
Supplement: S1 File — (ZIP) [file pone.0318232.s005.zip › Clinical variable Verification group.xls]

## Sheet: 验证集
name	r	mvi	MVI	age	APF	CEA	ALT	AST	TBIL	DBIL	rGT	ALP	TP	ALB	PT	APTT	TT	FIB	PLT	NEUT#	LYMPH#	Ag
2	35	M1	1	43	5113	2.71	27.4	21.9	20.81	9.1	83	106	82.5	43.575	12.6	31.9	16.3	4.07	132	6.38	1.538	1
2	60	M1	1	46	2.91	1.97	18	23.3	8.45	3.7	47	90	67.72	39.794	10.9	33.7	18.1	3.06	159	2.266	1.679	1
2	55	M1	1	61	27.25	3.46	33.3	25.94	18.5	7.84	65	56.43	73.66	39.6	11.2	32.4	21.5	2.03	137	2.15	1.6	1
2	38	M0	0	64	7.03	3.27	123	83.1	18	10.3	210	144	73.2	41.5	11	26.7	19.7	1.53	151	1.962	1.688	1
2	70	M1	1	55	15.18	3.18	35.62	29.7	7.5	3.5	69	124.2	64.8	38.5	9.7	23.9	20.4	1.76	186	3.96	2	1
2	70	M0	0	65	3.07	2.69	10.1	17.5	12.3	5.3	50	101	76.2	38.4	11.1	31.3	17.5	7.66	360	4.83	1.63	1
2	70	M1	1	55	>24200.0	10.37	58.6	47.9	25.3	12.4	494	167	75.1	43.6	10.5	22.9	19	2.45	152	9.49	0.52	1
2	75	M2	1	47	>1210.000	3.25	65.6	36.9	12	4.5	132.3	83.43	61.6	35.256	13.1	30.4	18.7	2.1	108	2.18	1.301	1
2	60	M0	0	83	2.75	2.36	21.1	23.8	9.5	4.3	55	40.5	68.7	35.8	12.8	29.5	18.3	2.31	134	2.17	1.57	1
2	39	M0	0	56	130.82	1.58	154.8	98	16.9	7	59	58	77.2	43.4	12.6	29	18.2	2.57	171	1.37	1.859	1
2	37	M2	1	43	34.2	1.24	156	120.6	10.9	4.39	269	128	78.42	34.2	13.4	36.3	21.4	1.84	158	2.12	1.532	1
2	12	M0	0	52	833.27	1.04	9.8	14.8	35.2	11.3	25	46	68.4	38.9	11.2	27.5	20	1.77	274	3.163	1.828	0
2	22	M1	1	55	5.79	3.51	15.8	29.2	20.2	6	63	65	72.6	43.4	11.6	34	17.4	2.58	86	2.671	0.951	0
2	60	M2	1	51	708.7	1.04	10.8	21.4	17.91	8.4	14	63	64.97	38	11.5	25.7	16.7	3.7	225	3.09	2.23	1
2	100	M2	1	63	3.22	1.2	25	24	13.9	4.87	229	160	76.15	31.3	13.5	32.1	16	6.71	403	7.83	1.389	0
2	60	M1	1	47	84	5.01	15.9	23.1	9.4	4.4	71	92	67.62	38.4	12.1	25.6	19.3	1.5	184	2.66	1.61	1
2	30	M0	0	72	226.25	1.3	20.7	21.4	12.9	4.6	21	48	66.3	36.6	13.4	30.2	18.2	2.66	108	2.075	1.469	0
2	42	M2	1	45	2.92	1.54	45.7	34.7	9.4	3.7	36	44	77.2	42.9	11.3	25.5	18.2	3.13	123	2.12	2.15	1
2	53	M1	1	69	26.6	3.41	29.3	36.5	10.4	5.4	84	121	62.4	32.9	13.4	31.1	19.3	2	185	2.79	1.96	1
2	70	M1	1	64	6143	1.71	54.7	83.7	43.32	37.8	151.68	140	63.16	32.775	13.4	32.9	19	2.42	49	1.21	0.59	1
2	25	M0	0	62	573.6	3.49	54.9	45.6	6.8	2.8	76	99	67.9	36.1	10.9	29.2	18.4	2.67	114	1.751	1.349	1
2	70	M1	1	59	>1210.000	4.67	19.6	33.3	23.7	9.89	19	63	68.4	34.7	13.7	30.5	16.3	5.64	256	3.52	1.19	1
2	70	M2	1	67	484.71	1.38	29.5	34.7	9.5	4.6	22	89	70.27	38.8	11.8	27.9	18.9	1.99	216	2.399	1.581	1
2	25	M1	1	34	10332	2.15	19.4	17.18	14.3	5.4	27	64	71.2	44.9	11.3	26	20	2.42	183	2.28	2.19	1
2	100	M2	1	52	25.5	2.08	16.7	44.4	6.96	4.07	183.36	80	65.93	35.245	9.8	26.9	18.7	3.88	181	3.01	1.86	1
2	130	M1	1	57	86.56	1.7	27.9	49.2	9.2	4.2	85	121	88.1	47.1	13.2	30.7	16.7	2.95	139	3.566	0.93	1
2	45	M0	0	55	6.01	4.9	31.3	33.2	9.6	3.5	121.6	74	72.81	46.2	12.4	24.2	19.5	2.21	148	3.97	0.88	1
