# Supplementary material for: A clinical study exploring the prediction of microvascular invasion in hepatocellular carcinoma through the use of combined enhanced CT and MRI radiomics
Source: PLoS One. 2025 Jan 28;20(1):e0318232. doi: 10.1371/journal.pone.0318232 (PMC11774365; doi:10.1371/journal.pone.0318232)
Supplement: S1 File — (ZIP) [file pone.0318232.s005.zip › All image omics features/CT/dongmaiqi_train.csv]

name	label	diagnostics_Versions_PyRadiomics	diagnostics_Versions_Numpy	diagnostics_Versions_SimpleITK	diagnostics_Versions_PyWavelet	diagnostics_Versions_Python	diagnostics_Configuration_Settings	diagnostics_Configuration_EnabledImageTypes	diagnostics_Image-original_Hash	diagnostics_Image-original_Dimensionality	diagnostics_Image-original_Spacing	diagnostics_Image-original_Size	diagnostics_Image-original_Mean	diagnostics_Image-original_Minimum	diagnostics_Image-original_Maximum	diagnostics_Mask-original_Hash	diagnostics_Mask-original_Spacing	diagnostics_Mask-original_Size	diagnostics_Mask-original_BoundingBox	diagnostics_Mask-original_VoxelNum	diagnostics_Mask-original_VolumeNum	diagnostics_Mask-original_CenterOfMassIndex	diagnostics_Mask-original_CenterOfMass	original_shape_Elongation	original_shape_Flatness	original_shape_LeastAxisLength	original_shape_MajorAxisLength	original_shape_Maximum2DDiameterColumn	original_shape_Maximum2DDiameterRow	original_shape_Maximum2DDiameterSlice	original_shape_Maximum3DDiameter	original_shape_MeshVolume	original_shape_MinorAxisLength	original_shape_Sphericity	original_shape_SurfaceArea	original_shape_SurfaceVolumeRatio	original_shape_VoxelVolume	original_firstorder_10Percentile	original_firstorder_90Percentile	original_firstorder_Energy	original_firstorder_Entropy	original_firstorder_InterquartileRange	original_firstorder_Kurtosis	original_firstorder_Maximum	original_firstorder_MeanAbsoluteDeviation	original_firstorder_Mean	original_firstorder_Median	original_firstorder_Minimum	original_firstorder_Range
1	0	v3.0.1	1.23.3	2.2.1	1.3.0	3.9.12	{'minimumROIDimensions': 1, 'minimumROISize': None, 'normalize': False, 'normalizeScale': 1, 'removeOutliers': None, 'resampledPixelSpacing': None, 'interpolator': 'sitkBSpline', 'preCrop': False, 'padDistance': 5, 'distances': [1], 'force2D': False, 'force2Ddimension': 0, 'resegmentRange': None, 'label': 1, 'additionalInfo': True, 'geometryTolerance': 0.01}	{'Original': {}, 'Wavelet': {}, 'LoG': {'sigma': [1.0, 2.0, 3.0, 4.0, 5.0]}, 'Square': {}, 'SquareRoot': {}, 'Logarithm': {}, 'Exponential': {}, 'Gradient': {}, 'LBP2D': {}, 'LBP3D': {}}	7782fcf0a032aed7c9fb1091dcb8414084eea37e	3D	(0.9999999999999999, 0.9999999999999999, 1.0)	(396, 396, 183)	-13.06291608	-38.58192424	29.65597648	c2c77d283d2b2168fc39164f4d4914bbdb20cb2a	(0.9999999999999999, 0.9999999999999999, 1.0)	(396, 396, 183)	(106, 209, 104, 17, 14, 13)	1539	1	(114.33593242365173, 215.78947368421052, 109.24626380766732)	(-87.63206757634828, 17.789473684210492, -50.64873619233269)	0.783819736	0.676039386	11.08791176	16.40128075	20	17.20465053	17.2626765	20.61552813	1521.208333	12.85564755	0.726205751	880.8127071	0.579021747	1539	-0.325564003	-0.015925586	64.67302994	0.376193372	0.170834989	2.888339687	0.240326896	0.094104577	-0.167910727	-0.165406201	-0.496398992	0.736725888
2	1	v3.0.1	1.23.3	2.2.1	1.3.0	3.9.12	{'minimumROIDimensions': 1, 'minimumROISize': None, 'normalize': False, 'normalizeScale': 1, 'removeOutliers': None, 'resampledPixelSpacing': None, 'interpolator': 'sitkBSpline', 'preCrop': False, 'padDistance': 5, 'distances': [1], 'force2D': False, 'force2Ddimension': 0, 'resegmentRange': None, 'label': 1, 'additionalInfo': True, 'geometryTolerance': 0.01}	{'Original': {}, 'Wavelet': {}, 'LoG': {'sigma': [1.0, 2.0, 3.0, 4.0, 5.0]}, 'Square': {}, 'SquareRoot': {}, 'Logarithm': {}, 'Exponential': {}, 'Gradient': {}, 'LBP2D': {}, 'LBP3D': {}}	8260bfb5727dc66ca520f09057ba4a8010bebe05	3D	(1.0, 1.0, 1.0)	(360, 360, 243)	-8.663701873	-27.14839777	23.78460168	b071576e643c51c4beb751d93f25788ceac964dc	(1.0, 1.0, 1.0)	(360, 360, 243)	(71, 145, 38, 80, 78, 65)	199303	3	(109.04059146124243, 184.36270402352199, 71.32097861045744)	(-74.35940853875758, 4.362704023522014, -59.179021389542584)	0.950697935	0.860964478	61.03158745	70.88746284	86.53900855	84.69356528	83.81527307	90.89554445	199132.9583	67.39256452	0.482687687	34164.88796	0.171568224	199303	-1.500654982	0.703852474	177353.6269	0.734407019	1.146639784	2.694286632	2.279557469	0.636335546	-0.536289484	-0.501968718	-7.63332841	9.912885879
3	0	v3.0.1	1.23.3	2.2.1	1.3.0	3.9.12	{'minimumROIDimensions': 1, 'minimumROISize': None, 'normalize': False, 'normalizeScale': 1, 'removeOutliers': None, 'resampledPixelSpacing': None, 'interpolator': 'sitkBSpline', 'preCrop': False, 'padDistance': 5, 'distances': [1], 'force2D': False, 'force2Ddimension': 0, 'resegmentRange': None, 'label': 1, 'additionalInfo': True, 'geometryTolerance': 0.01}	{'Original': {}, 'Wavelet': {}, 'LoG': {'sigma': [1.0, 2.0, 3.0, 4.0, 5.0]}, 'Square': {}, 'SquareRoot': {}, 'Logarithm': {}, 'Exponential': {}, 'Gradient': {}, 'LBP2D': {}, 'LBP3D': {}}	a5ad0ffc3304741b97a6e169551f8ed765df2ad8	3D	(1.0, 1.0, 1.0)	(375, 375, 263)	-11.56425777	-37.07308735	27.95073955	aa46eddb6360e7bacf04fac1943b9774901a56bd	(1.0, 1.0, 1.0)	(375, 375, 263)	(112, 146, 14, 32, 26, 8)	3103	1	(125.82629713180793, 159.40090235256204, 17.31066709635836)	(-59.973702868192106, -28.09909764743793, -121.43933290364167)	0.912217358	0.347802376	8.531759061	24.53047955	32.06243908	26.47640459	30.59411708	32.20248438	3078	22.37712924	0.562877052	1817.954424	0.590628468	3103	-0.430625504	0.334482333	344.6343388	0.985513346	0.413571804	5.599052928	1.709608582	0.25125848	-0.04102767	-0.05841088	-0.978608145	2.688216727
4	0	v3.0.1	1.23.3	2.2.1	1.3.0	3.9.12	{'minimumROIDimensions': 1, 'minimumROISize': None, 'normalize': False, 'normalizeScale': 1, 'removeOutliers': None, 'resampledPixelSpacing': None, 'interpolator': 'sitkBSpline', 'preCrop': False, 'padDistance': 5, 'distances': [1], 'force2D': False, 'force2Ddimension': 0, 'resegmentRange': None, 'label': 1, 'additionalInfo': True, 'geometryTolerance': 0.01}	{'Original': {}, 'Wavelet': {}, 'LoG': {'sigma': [1.0, 2.0, 3.0, 4.0, 5.0]}, 'Square': {}, 'SquareRoot': {}, 'Logarithm': {}, 'Exponential': {}, 'Gradient': {}, 'LBP2D': {}, 'LBP3D': {}}	af43412ccd294ee1b7533ea6dc3a5129bf60f995	3D	(1.0, 1.0, 1.0)	(399, 399, 424)	-8.893633543	-29.05353991	22.97157128	ef212753d4c196e20160ba09d5a357e3d8ad2c31	(1.0, 1.0, 1.0)	(399, 399, 424)	(128, 78, 16, 161, 106, 78)	537647	2	(202.92189298926618, 122.65990696497887, 53.12219355822687)	(16.921892989266183, -76.84009303502107, -139.6278064417731)	0.63341278	0.491474957	67.73016518	137.8100027	161.7899873	111.0180166	161.3722405	165.7136084	537379.5417	87.29061689	0.373540193	85572.49687	0.159240332	537647	-8.563312303	-0.442472286	18852461.55	0.05501854	7.564295962	1.088004571	7.278596649	3.657670954	-4.619154573	-5.906010406	-8.955244736	16.23384139
5	1	v3.0.1	1.23.3	2.2.1	1.3.0	3.9.12	{'minimumROIDimensions': 1, 'minimumROISize': None, 'normalize': False, 'normalizeScale': 1, 'removeOutliers': None, 'resampledPixelSpacing': None, 'interpolator': 'sitkBSpline', 'preCrop': False, 'padDistance': 5, 'distances': [1], 'force2D': False, 'force2Ddimension': 0, 'resegmentRange': None, 'label': 1, 'additionalInfo': True, 'geometryTolerance': 0.01}	{'Original': {}, 'Wavelet': {}, 'LoG': {'sigma': [1.0, 2.0, 3.0, 4.0, 5.0]}, 'Square': {}, 'SquareRoot': {}, 'Logarithm': {}, 'Exponential': {}, 'Gradient': {}, 'LBP2D': {}, 'LBP3D': {}}	2d0e872c514aacb8f3c9b804d063eb0fbb8084eb	3D	(1.0, 1.0, 1.0)	(362, 362, 288)	-10.10823209	-34.32991172	13.13142797	953fd8080066f28debe3e3e303e70e3e4f98dd5b	(1.0, 1.0, 1.0)	(362, 362, 288)	(62, 164, 92, 50, 49, 42)	48753	2	(84.91963571472525, 188.70424384140463, 112.4984718889094)	(-125.03836428527475, 7.704243841404633, 133.0444718889094)	0.886201977	0.826374129	38.08541875	46.08738029	57.31491952	55.1724569	52.39274759	62.03224968	48658.25	40.84272753	0.507055669	12711.57816	0.261241992	48753	-2.101001994	-0.476956152	308973.2112	0.069207718	0.914692486	13.92743218	9.733998739	0.865707898	-1.82019614	-1.727658122	-10.59457507	20.32857381
6	1	v3.0.1	1.23.3	2.2.1	1.3.0	3.9.12	{'minimumROIDimensions': 1, 'minimumROISize': None, 'normalize': False, 'normalizeScale': 1, 'removeOutliers': None, 'resampledPixelSpacing': None, 'interpolator': 'sitkBSpline', 'preCrop': False, 'padDistance': 5, 'distances': [1], 'force2D': False, 'force2Ddimension': 0, 'resegmentRange': None, 'label': 1, 'additionalInfo': True, 'geometryTolerance': 0.01}	{'Original': {}, 'Wavelet': {}, 'LoG': {'sigma': [1.0, 2.0, 3.0, 4.0, 5.0]}, 'Square': {}, 'SquareRoot': {}, 'Logarithm': {}, 'Exponential': {}, 'Gradient': {}, 'LBP2D': {}, 'LBP3D': {}}	2f6d64510ac7110d6df0f82149db44bfdd1bc673	3D	(1.0, 1.0, 1.0)	(360, 360, 203)	-9.538359506	-32.0355077	27.04877417	39cf099b2e9b6e23e06e9386149b3341b8e02e65	(1.0, 1.0, 1.0)	(360, 360, 203)	(103, 95, 6, 48, 35, 197)	55155	55	(126.92376031184843, 114.6304233523706, 68.61096908711812)	(-61.67623968815154, -65.36957664762937, -113.88903091288188)	0.476246878	0.294641761	29.96228706	101.6905648	188.9391436	199.1230775	50.69516742	202.8349082	54652.75	48.42981405	0.26864872	25924.31934	0.47434611	55155	-2.231475962	0.061141864	357263.5596	0.577182417	1.391026546	9.737870775	0.902627059	1.289177429	-1.347714511	-0.720237245	-9.75332321	10.65595027
7	0	v3.0.1	1.23.3	2.2.1	1.3.0	3.9.12	{'minimumROIDimensions': 1, 'minimumROISize': None, 'normalize': False, 'normalizeScale': 1, 'removeOutliers': None, 'resampledPixelSpacing': None, 'interpolator': 'sitkBSpline', 'preCrop': False, 'padDistance': 5, 'distances': [1], 'force2D': False, 'force2Ddimension': 0, 'resegmentRange': None, 'label': 1, 'additionalInfo': True, 'geometryTolerance': 0.01}	{'Original': {}, 'Wavelet': {}, 'LoG': {'sigma': [1.0, 2.0, 3.0, 4.0, 5.0]}, 'Square': {}, 'SquareRoot': {}, 'Logarithm': {}, 'Exponential': {}, 'Gradient': {}, 'LBP2D': {}, 'LBP3D': {}}	2c75ea67e171400e077038faa13e593a385f3041	3D	(1.0, 1.0, 1.0)	(449, 449, 320)	-11.34124502	-34.62344661	29.01935149	9576d743f99e6c6349ce7a23b38e02c722b26582	(1.0, 1.0, 1.0)	(449, 449, 320)	(93, 186, 71, 61, 64, 33)	56645	1	(122.70350428104864, 216.87529349457145, 83.78315826639597)	(-94.31049571895137, -7.6247065054285486, 149.309158266396)	0.840808709	0.538922615	30.77429179	57.10335942	59.41380311	64.49806199	65.80273551	65.99242381	56584.95833	48.01300191	0.69957895	10188.60498	0.18005854	56645	-0.521747595	0.02029092	8648.44528	0.546697106	0.214946308	12.24919176	1.861352774	0.192297482	-0.243324702	-0.185309896	-3.942197537	5.803550311
8	0	v3.0.1	1.23.3	2.2.1	1.3.0	3.9.12	{'minimumROIDimensions': 1, 'minimumROISize': None, 'normalize': False, 'normalizeScale': 1, 'removeOutliers': None, 'resampledPixelSpacing': None, 'interpolator': 'sitkBSpline', 'preCrop': False, 'padDistance': 5, 'distances': [1], 'force2D': False, 'force2Ddimension': 0, 'resegmentRange': None, 'label': 1, 'additionalInfo': True, 'geometryTolerance': 0.01}	{'Original': {}, 'Wavelet': {}, 'LoG': {'sigma': [1.0, 2.0, 3.0, 4.0, 5.0]}, 'Square': {}, 'SquareRoot': {}, 'Logarithm': {}, 'Exponential': {}, 'Gradient': {}, 'LBP2D': {}, 'LBP3D': {}}	2453710da7c681adbd788afa070c2fce1548cf42	3D	(1.0, 1.0, 1.0)	(402, 402, 213)	-10.37729745	-34.49874909	12.71142323	760732b059159af61a5e7c3f68061aa5642edce5	(1.0, 1.0, 1.0)	(402, 402, 213)	(125, 136, 62, 26, 24, 18)	6085	1	(137.26113393590796, 146.50106820049302, 70.0974527526705)	(-46.63886606409204, -54.49893179950695, 152.3474527526705)	0.91219984	0.78591341	18.12737497	23.06535905	26.30589288	25.23885893	28.01785145	29.12043956	6056.416667	21.04021683	0.725891656	2213.550754	0.365488518	6085	-2.032237444	-0.880537676	17289.74964	0.009606586	0.399763556	4.975917511	0.052243955	0.337774935	-1.619874227	-1.756210227	-2.46055554	2.512799494
9	1	v3.0.1	1.23.3	2.2.1	1.3.0	3.9.12	{'minimumROIDimensions': 1, 'minimumROISize': None, 'normalize': False, 'normalizeScale': 1, 'removeOutliers': None, 'resampledPixelSpacing': None, 'interpolator': 'sitkBSpline', 'preCrop': False, 'padDistance': 5, 'distances': [1], 'force2D': False, 'force2Ddimension': 0, 'resegmentRange': None, 'label': 1, 'additionalInfo': True, 'geometryTolerance': 0.01}	{'Original': {}, 'Wavelet': {}, 'LoG': {'sigma': [1.0, 2.0, 3.0, 4.0, 5.0]}, 'Square': {}, 'SquareRoot': {}, 'Logarithm': {}, 'Exponential': {}, 'Gradient': {}, 'LBP2D': {}, 'LBP3D': {}}	1e1397e2779b8d0ec4ba769777c3ceb0d09fd594	3D	(1.0, 1.0, 1.0)	(367, 367, 248)	-10.02239032	-31.26786784	13.00591401	1136944f3172a9c2d70bda8bacf4e340869faaee	(1.0, 1.0, 1.0)	(367, 367, 248)	(77, 125, 13, 75, 70, 55)	117694	3	(111.25811001410437, 156.79805257702176, 43.43205261100821)	(-62.04188998589564, -26.701947422978265, 97.6820526110082)	0.9803659	0.795307621	47.83405361	60.14534794	75.66372975	70.25667228	76.90253572	77.1362431	117542	58.96444816	0.47146576	24612.89417	0.209396592	117694	-1.180249342	0.071213557	280695.9845	0.510855346	0.323805086	24.72772535	1.646481541	0.64370903	-0.596786541	-0.375112372	-9.616684547	11.26316609
10	1	v3.0.1	1.23.3	2.2.1	1.3.0	3.9.12	{'minimumROIDimensions': 1, 'minimumROISize': None, 'normalize': False, 'normalizeScale': 1, 'removeOutliers': None, 'resampledPixelSpacing': None, 'interpolator': 'sitkBSpline', 'preCrop': False, 'padDistance': 5, 'distances': [1], 'force2D': False, 'force2Ddimension': 0, 'resegmentRange': None, 'label': 1, 'additionalInfo': True, 'geometryTolerance': 0.01}	{'Original': {}, 'Wavelet': {}, 'LoG': {'sigma': [1.0, 2.0, 3.0, 4.0, 5.0]}, 'Square': {}, 'SquareRoot': {}, 'Logarithm': {}, 'Exponential': {}, 'Gradient': {}, 'LBP2D': {}, 'LBP3D': {}}	34a30dc245d0b4d9fe3438d367b2744d7488b219	3D	(1.0, 1.0, 1.0)	(360, 360, 208)	-8.63317674	-28.62699312	18.51502847	be53901fc70f4e80421d86fe91fa1f3587f260f6	(1.0, 1.0, 1.0)	(360, 360, 208)	(65, 126, 31, 78, 73, 67)	198196	1	(103.32288744475166, 160.74992431734242, 64.44729964277785)	(-75.57711255524835, -19.250075682657553, -61.05270035722219)	0.959987626	0.846046606	59.51340689	70.34294149	83.73768566	84.21995013	79.88116173	90.38252043	198084.375	67.52835341	0.579056404	28378.97694	0.143267115	198196	-1.503450427	-0.160700789	294268.6343	0.138086821	0.659865537	30.40121088	11.233489	0.537977792	-0.764303032	-0.505979267	-8.80800846	20.04149746
11	0	v3.0.1	1.23.3	2.2.1	1.3.0	3.9.12	{'minimumROIDimensions': 1, 'minimumROISize': None, 'normalize': False, 'normalizeScale': 1, 'removeOutliers': None, 'resampledPixelSpacing': None, 'interpolator': 'sitkBSpline', 'preCrop': False, 'padDistance': 5, 'distances': [1], 'force2D': False, 'force2Ddimension': 0, 'resegmentRange': None, 'label': 1, 'additionalInfo': True, 'geometryTolerance': 0.01}	{'Original': {}, 'Wavelet': {}, 'LoG': {'sigma': [1.0, 2.0, 3.0, 4.0, 5.0]}, 'Square': {}, 'SquareRoot': {}, 'Logarithm': {}, 'Exponential': {}, 'Gradient': {}, 'LBP2D': {}, 'LBP3D': {}}	0a96cec92447e5e3a0ae68e94dccbbef07c20296	3D	(1.0, 1.0, 1.0)	(400, 400, 318)	-7.820467893	-26.43237758	26.0986989	2144259260fabfd2e7a452032447b77ac8d4ca2c	(1.0, 1.0, 1.0)	(400, 400, 318)	(160, 87, 33, 99, 83, 44)	184754	4	(205.34906957359516, 129.91894627450557, 55.29552269504314)	(26.34906957359516, -70.08105372549443, -168.45447730495684)	0.845938364	0.531285132	45.21905208	85.11258706	101.6366076	84.72307832	97.90812019	102.7764564	184496.7083	72.00000269	0.313156952	50047.3572	0.271264228	184754	-1.590959073	-0.377300388	610847.9318	0.013755621	0.883936383	15.04387808	0.990696395	0.645114958	-1.328218018	-1.310344348	-7.855682803	8.846379199
12	0	v3.0.1	1.23.3	2.2.1	1.3.0	3.9.12	{'minimumROIDimensions': 1, 'minimumROISize': None, 'normalize': False, 'normalizeScale': 1, 'removeOutliers': None, 'resampledPixelSpacing': None, 'interpolator': 'sitkBSpline', 'preCrop': False, 'padDistance': 5, 'distances': [1], 'force2D': False, 'force2Ddimension': 0, 'resegmentRange': None, 'label': 1, 'additionalInfo': True, 'geometryTolerance': 0.01}	{'Original': {}, 'Wavelet': {}, 'LoG': {'sigma': [1.0, 2.0, 3.0, 4.0, 5.0]}, 'Square': {}, 'SquareRoot': {}, 'Logarithm': {}, 'Exponential': {}, 'Gradient': {}, 'LBP2D': {}, 'LBP3D': {}}	db0aca65e2bcd688358aaae08e2072f35473dd96	3D	(1.0, 1.0, 1.0)	(350, 350, 238)	-10.65727614	-34.80244703	12.69827456	72c4bf32f1165a91e09e2026055efde088b52a7b	(1.0, 1.0, 1.0)	(350, 350, 238)	(61, 117, 87, 95, 82, 28)	131422	1	(107.81172102083364, 159.51218213084567, 101.20669294334282)	(-50.331278979166356, -15.48781786915427, 113.41369294334282)	0.865799105	0.359502205	30.59096982	85.09257908	95.75489544	82.71033793	97.29337079	98.47842403	131329.375	73.67307877	0.529505209	23596.91019	0.17967732	131422	-0.544579514	-0.025806741	22455.42858	0.448669891	0.226373574	71.68552232	8.255693171	0.181619892	-0.295727325	-0.308773708	-1.865092029	10.1207852
13	0	v3.0.1	1.23.3	2.2.1	1.3.0	3.9.12	{'minimumROIDimensions': 1, 'minimumROISize': None, 'normalize': False, 'normalizeScale': 1, 'removeOutliers': None, 'resampledPixelSpacing': None, 'interpolator': 'sitkBSpline', 'preCrop': False, 'padDistance': 5, 'distances': [1], 'force2D': False, 'force2Ddimension': 0, 'resegmentRange': None, 'label': 1, 'additionalInfo': True, 'geometryTolerance': 0.01}	{'Original': {}, 'Wavelet': {}, 'LoG': {'sigma': [1.0, 2.0, 3.0, 4.0, 5.0]}, 'Square': {}, 'SquareRoot': {}, 'Logarithm': {}, 'Exponential': {}, 'Gradient': {}, 'LBP2D': {}, 'LBP3D': {}}	4a1987a219e3ae9e71a389614f18e1e292b23c6c	3D	(0.9999999999999999, 0.9999999999999999, 1.0)	(392, 392, 258)	-11.25804171	-34.98088419	23.32168746	452eab262be8bf1d9ee25668e46fd922842b4d2d	(0.9999999999999999, 0.9999999999999999, 1.0)	(392, 392, 258)	(92, 131, 57, 51, 56, 45)	67068	1	(117.30191745690941, 159.58047056718556, 79.43284427744975)	(-55.49808254309062, -36.41952943281447, -87.31715572255025)	0.884736542	0.824805825	41.86369269	50.75581603	61.07372594	57.30619513	61.85466838	62.13694553	66993.54167	44.90552517	0.628312661	12695.90329	0.189509361	67068	-1.987591506	-0.200611572	240755.2414	0.091987824	1.279101427	19.01637241	0.410723668	0.8513123	-1.276420493	-1.009455121	-10.49925909	10.90998276
14	0	v3.0.1	1.23.3	2.2.1	1.3.0	3.9.12	{'minimumROIDimensions': 1, 'minimumROISize': None, 'normalize': False, 'normalizeScale': 1, 'removeOutliers': None, 'resampledPixelSpacing': None, 'interpolator': 'sitkBSpline', 'preCrop': False, 'padDistance': 5, 'distances': [1], 'force2D': False, 'force2Ddimension': 0, 'resegmentRange': None, 'label': 1, 'additionalInfo': True, 'geometryTolerance': 0.01}	{'Original': {}, 'Wavelet': {}, 'LoG': {'sigma': [1.0, 2.0, 3.0, 4.0, 5.0]}, 'Square': {}, 'SquareRoot': {}, 'Logarithm': {}, 'Exponential': {}, 'Gradient': {}, 'LBP2D': {}, 'LBP3D': {}}	a6a5654a67cadb62a9fe2ede56f65d4a865cb697	3D	(1.0, 1.0, 1.0)	(323, 323, 188)	-11.99994331	-38.70743183	26.24235099	6d5db1c69a3eeef27061729ae5b2c8e3eadba9a1	(1.0, 1.0, 1.0)	(323, 323, 188)	(132, 100, 14, 16, 16, 6)	932	1	(140.22961373390558, 107.068669527897, 16.40665236051502)	(-13.470386266094408, -54.43133047210297, 16.40665236051502)	0.966320483	0.425216461	6.324985289	14.87474234	16.2788206	16.4924225	17.49285568	17.52141547	917.375	14.37376819	0.716958465	636.8268927	0.694183832	932	-0.384285248	0.361687446	80.51198609	0.929978904	0.440219938	2.433356961	0.778962587	0.239299697	-0.065522272	-0.138829283	-0.768477194	1.547439781
15	1	v3.0.1	1.23.3	2.2.1	1.3.0	3.9.12	{'minimumROIDimensions': 1, 'minimumROISize': None, 'normalize': False, 'normalizeScale': 1, 'removeOutliers': None, 'resampledPixelSpacing': None, 'interpolator': 'sitkBSpline', 'preCrop': False, 'padDistance': 5, 'distances': [1], 'force2D': False, 'force2Ddimension': 0, 'resegmentRange': None, 'label': 1, 'additionalInfo': True, 'geometryTolerance': 0.01}	{'Original': {}, 'Wavelet': {}, 'LoG': {'sigma': [1.0, 2.0, 3.0, 4.0, 5.0]}, 'Square': {}, 'SquareRoot': {}, 'Logarithm': {}, 'Exponential': {}, 'Gradient': {}, 'LBP2D': {}, 'LBP3D': {}}	9bf36b019870d66067070a29496d6f348d073b25	3D	(1.0, 1.0, 1.0)	(403, 403, 303)	-9.14898383	-30.04250981	10.86073296	2ac0c089d5b7b11d99244032dfd7956f0f2764ad	(1.0, 1.0, 1.0)	(403, 403, 303)	(100, 128, 19, 69, 80, 21)	63048	1	(135.0744353508438, 168.7622763608679, 29.320374952417207)	(-72.62556464915613, -32.737723639132156, 22.070374952417207)	0.829451701	0.331591434	23.14253414	69.79231604	67.26812024	80.22468448	78.49203781	83.69587803	62965.29167	57.88935524	0.452417001	16917.88313	0.268685854	63048	-0.49768335	-0.085091304	11668.16834	0.244330504	0.218431083	276.2540629	5.72355749	0.141511051	-0.296934409	-0.295432347	-7.956700325	13.68025782
16	0	v3.0.1	1.23.3	2.2.1	1.3.0	3.9.12	{'minimumROIDimensions': 1, 'minimumROISize': None, 'normalize': False, 'normalizeScale': 1, 'removeOutliers': None, 'resampledPixelSpacing': None, 'interpolator': 'sitkBSpline', 'preCrop': False, 'padDistance': 5, 'distances': [1], 'force2D': False, 'force2Ddimension': 0, 'resegmentRange': None, 'label': 1, 'additionalInfo': True, 'geometryTolerance': 0.01}	{'Original': {}, 'Wavelet': {}, 'LoG': {'sigma': [1.0, 2.0, 3.0, 4.0, 5.0]}, 'Square': {}, 'SquareRoot': {}, 'Logarithm': {}, 'Exponential': {}, 'Gradient': {}, 'LBP2D': {}, 'LBP3D': {}}	464d6ef998dd2db50af951b335ee69ccf3f4bf24	3D	(1.0, 1.0, 1.0)	(423, 423, 243)	-10.37929077	-32.64443175	25.18950489	e2c46b4f8cece8ec87f93db392cc836aa73adf77	(1.0, 1.0, 1.0)	(423, 423, 243)	(136, 102, 71, 31, 28, 16)	7359	1	(150.81845359423835, 115.98967250985189, 78.47112379399375)	(-67.19954640576168, -95.51032749014811, -75.4088762060063)	0.864319304	0.541282938	15.27809984	28.22571849	31.144823	28.46049894	33.01514804	33.2565783	7329.916667	24.39603335	0.727076847	2509.784892	0.342402923	7359	-1.842712329	-0.237183611	16118.30565	0.012270368	0.916198453	2.306072659	0.050764474	0.537095712	-1.341642085	-1.668198338	-2.148111813	2.198876288
17	1	v3.0.1	1.23.3	2.2.1	1.3.0	3.9.12	{'minimumROIDimensions': 1, 'minimumROISize': None, 'normalize': False, 'normalizeScale': 1, 'removeOutliers': None, 'resampledPixelSpacing': None, 'interpolator': 'sitkBSpline', 'preCrop': False, 'padDistance': 5, 'distances': [1], 'force2D': False, 'force2Ddimension': 0, 'resegmentRange': None, 'label': 1, 'additionalInfo': True, 'geometryTolerance': 0.01}	{'Original': {}, 'Wavelet': {}, 'LoG': {'sigma': [1.0, 2.0, 3.0, 4.0, 5.0]}, 'Square': {}, 'SquareRoot': {}, 'Logarithm': {}, 'Exponential': {}, 'Gradient': {}, 'LBP2D': {}, 'LBP3D': {}}	14010f136d2ac102bcdad230738140c6f8154011	3D	(1.0, 1.0, 1.0)	(396, 396, 283)	-9.474908437	-33.5972674	22.22101458	f6aea8a20cd88e3d33a623fd7cace8663c4006e1	(1.0, 1.0, 1.0)	(396, 396, 283)	(82, 117, 94, 69, 57, 54)	100187	2	(118.19676205495723, 144.24119895794863, 117.64786848593131)	(-69.14623794504278, -53.7588010420514, -166.87013151406876)	0.874323529	0.815251278	47.70329551	58.51361022	69.87131028	62.20128616	73.34848328	74.49832213	100079.0833	51.15982621	0.576039093	18096.49133	0.180821913	100187	-1.840754465	-0.325123093	223481.3435	0.129461442	1.201743217	29.73787241	3.082805433	0.653795955	-1.157634473	-1.015677032	-10.25295699	13.33576242
18	0	v3.0.1	1.23.3	2.2.1	1.3.0	3.9.12	{'minimumROIDimensions': 1, 'minimumROISize': None, 'normalize': False, 'normalizeScale': 1, 'removeOutliers': None, 'resampledPixelSpacing': None, 'interpolator': 'sitkBSpline', 'preCrop': False, 'padDistance': 5, 'distances': [1], 'force2D': False, 'force2Ddimension': 0, 'resegmentRange': None, 'label': 1, 'additionalInfo': True, 'geometryTolerance': 0.01}	{'Original': {}, 'Wavelet': {}, 'LoG': {'sigma': [1.0, 2.0, 3.0, 4.0, 5.0]}, 'Square': {}, 'SquareRoot': {}, 'Logarithm': {}, 'Exponential': {}, 'Gradient': {}, 'LBP2D': {}, 'LBP3D': {}}	396c42259a8b8fcdbbda0ba045cf216b8ab1faf4	3D	(1.0, 1.0, 1.0)	(360, 360, 243)	-12.05021681	-38.67438206	34.72415539	5617e389cf5b544672292ae156d1c2d6949b94a8	(1.0, 1.0, 1.0)	(360, 360, 243)	(62, 145, 103, 52, 57, 42)	56017	1	(87.05398361211775, 176.23630326508024, 122.14863345055966)	(-80.04601638788225, -3.7636967349197334, 89.89863345055966)	0.824987689	0.642718724	34.24565873	53.28249737	52.92447449	60.8358447	58.30951895	66.34003316	55950.66667	43.95740439	0.649279092	10895.72709	0.19473811	56017	-0.386446557	0.402555734	7469.488439	0.999606066	0.415825532	8.532894839	1.628707943	0.263475014	-0.007182391	0.008054588	-2.380276671	4.008984614
19	1	v3.0.1	1.23.3	2.2.1	1.3.0	3.9.12	{'minimumROIDimensions': 1, 'minimumROISize': None, 'normalize': False, 'normalizeScale': 1, 'removeOutliers': None, 'resampledPixelSpacing': None, 'interpolator': 'sitkBSpline', 'preCrop': False, 'padDistance': 5, 'distances': [1], 'force2D': False, 'force2Ddimension': 0, 'resegmentRange': None, 'label': 1, 'additionalInfo': True, 'geometryTolerance': 0.01}	{'Original': {}, 'Wavelet': {}, 'LoG': {'sigma': [1.0, 2.0, 3.0, 4.0, 5.0]}, 'Square': {}, 'SquareRoot': {}, 'Logarithm': {}, 'Exponential': {}, 'Gradient': {}, 'LBP2D': {}, 'LBP3D': {}}	ef9f68cbb57611021733c71fc44dc692803d6fba	3D	(1.0, 1.0, 1.0)	(387, 387, 323)	-10.42436035	-33.71989716	22.55469795	58b91222ff96f6c9a01e03b8c2f4d0de40ff5bbb	(1.0, 1.0, 1.0)	(387, 387, 323)	(53, 134, 87, 126, 145, 196)	1367672	4	(111.60330839558023, 199.74335659427115, 168.09147368667342)	(-75.99669160441977, 6.2433565942712335, 36.34147368667348)	0.676425892	0.507924386	94.53388861	186.1180349	203.8430769	203.8430769	148.5563866	208.300264	1367171.458	125.8950578	0.342113132	174125.764	0.127362053	1367672	-0.660985087	-0.054399545	695710.3773	0.366059956	0.294102081	127.3504254	7.9323101	0.254874876	-0.378303584	-0.320929556	-10.34797239	18.28028249
20	1	v3.0.1	1.23.3	2.2.1	1.3.0	3.9.12	{'minimumROIDimensions': 1, 'minimumROISize': None, 'normalize': False, 'normalizeScale': 1, 'removeOutliers': None, 'resampledPixelSpacing': None, 'interpolator': 'sitkBSpline', 'preCrop': False, 'padDistance': 5, 'distances': [1], 'force2D': False, 'force2Ddimension': 0, 'resegmentRange': None, 'label': 1, 'additionalInfo': True, 'geometryTolerance': 0.01}	{'Original': {}, 'Wavelet': {}, 'LoG': {'sigma': [1.0, 2.0, 3.0, 4.0, 5.0]}, 'Square': {}, 'SquareRoot': {}, 'Logarithm': {}, 'Exponential': {}, 'Gradient': {}, 'LBP2D': {}, 'LBP3D': {}}	10e27645a3a1faed65a28d4ca6ae9a472d6bdade	3D	(1.0, 1.0, 1.0)	(423, 423, 248)	-10.29958013	-33.73068147	21.16506663	5ff1699a15da03aecc6e27a71d02b8bef15a8c9f	(1.0, 1.0, 1.0)	(423, 423, 248)	(126, 105, 47, 200, 105, 62)	459165	2	(248.97088846057517, 158.92904293663497, 81.53769995535374)	(39.170888460575156, -52.57095706336503, -93.46230004464628)	0.566771676	0.42208498	60.31260098	142.8920805	197.3651438	98.35141077	200.039996	202.5931884	458881.9583	80.98718389	0.34579813	83201.04982	0.181312532	459165	-1.771139947	-0.268768337	1697907.636	0.197484797	1.038002203	21.78373934	1.971131154	0.746623005	-1.27448442	-1.142875456	-10.35742133	12.32855248
21	1	v3.0.1	1.23.3	2.2.1	1.3.0	3.9.12	{'minimumROIDimensions': 1, 'minimumROISize': None, 'normalize': False, 'normalizeScale': 1, 'removeOutliers': None, 'resampledPixelSpacing': None, 'interpolator': 'sitkBSpline', 'preCrop': False, 'padDistance': 5, 'distances': [1], 'force2D': False, 'force2Ddimension': 0, 'resegmentRange': None, 'label': 1, 'additionalInfo': True, 'geometryTolerance': 0.01}	{'Original': {}, 'Wavelet': {}, 'LoG': {'sigma': [1.0, 2.0, 3.0, 4.0, 5.0]}, 'Square': {}, 'SquareRoot': {}, 'Logarithm': {}, 'Exponential': {}, 'Gradient': {}, 'LBP2D': {}, 'LBP3D': {}}	245688fddcf94bad2d6a97e713ec0ae30037e1d0	3D	(1.0, 1.0, 1.0)	(360, 360, 263)	-9.569715153	-30.55777006	27.65971539	e8fb1da6ffb08693085044fc0894c4a68e52b474	(1.0, 1.0, 1.0)	(360, 360, 263)	(139, 127, 78, 66, 53, 32)	61263	1	(172.16128821637855, 152.5491079444363, 93.02417446093074)	(13.86128821637854, -27.450892055563685, 171.02417446093074)	0.840986638	0.530900302	30.76187958	57.94285563	66.03029608	56.82429058	68.35202996	68.38128399	61200	48.72916735	0.668753264	11230.15691	0.183499296	61263	-1.819177085	-0.14726473	158890.8998	0.341868732	1.289285647	22.16536962	7.613403068	0.769800197	-1.065869408	-1.053923669	-9.363577613	16.97698068
22	1	v3.0.1	1.23.3	2.2.1	1.3.0	3.9.12	{'minimumROIDimensions': 1, 'minimumROISize': None, 'normalize': False, 'normalizeScale': 1, 'removeOutliers': None, 'resampledPixelSpacing': None, 'interpolator': 'sitkBSpline', 'preCrop': False, 'padDistance': 5, 'distances': [1], 'force2D': False, 'force2Ddimension': 0, 'resegmentRange': None, 'label': 1, 'additionalInfo': True, 'geometryTolerance': 0.01}	{'Original': {}, 'Wavelet': {}, 'LoG': {'sigma': [1.0, 2.0, 3.0, 4.0, 5.0]}, 'Square': {}, 'SquareRoot': {}, 'Logarithm': {}, 'Exponential': {}, 'Gradient': {}, 'LBP2D': {}, 'LBP3D': {}}	069183890300b0fe859d74133b63cfb8afc82a24	3D	(1.0, 1.0, 1.0)	(360, 360, 303)	-8.469280426	-29.78450283	19.51987004	03eed9a49133ad6a1bed9e0ec533c17e5da82d1a	(1.0, 1.0, 1.0)	(360, 360, 303)	(56, 164, 74, 75, 76, 73)	173114	1	(92.34235821481798, 201.5259020067701, 109.60356181475791)	(-77.35764178518204, 21.52590200677014, 168.60356181475794)	0.763469882	0.691171837	54.05504535	78.20782395	87.92041856	89.05054744	75	90.69729875	172985.9167	59.70931813	0.497803664	30160.12942	0.174350201	173114	-1.740612465	0.531077215	291751.0546	0.77966692	1.440583699	8.53457983	6.143021406	0.784147847	-0.878524109	-1.218202992	-8.816886242	14.95990765
23	1	v3.0.1	1.23.3	2.2.1	1.3.0	3.9.12	{'minimumROIDimensions': 1, 'minimumROISize': None, 'normalize': False, 'normalizeScale': 1, 'removeOutliers': None, 'resampledPixelSpacing': None, 'interpolator': 'sitkBSpline', 'preCrop': False, 'padDistance': 5, 'distances': [1], 'force2D': False, 'force2Ddimension': 0, 'resegmentRange': None, 'label': 1, 'additionalInfo': True, 'geometryTolerance': 0.01}	{'Original': {}, 'Wavelet': {}, 'LoG': {'sigma': [1.0, 2.0, 3.0, 4.0, 5.0]}, 'Square': {}, 'SquareRoot': {}, 'Logarithm': {}, 'Exponential': {}, 'Gradient': {}, 'LBP2D': {}, 'LBP3D': {}}	966f7761ff0932da151ae8add6b53dcdecd907af	3D	(1.0, 1.0, 1.0)	(370, 370, 238)	-12.08375502	-36.53958876	30.56944121	af833bf909ad21f89cbf505ef5c2886688e019f0	(1.0, 1.0, 1.0)	(370, 370, 238)	(79, 114, 78, 97, 95, 120)	523669	1	(132.64434977056118, 158.36244077843065, 134.88878852863164)	(-49.55565022943887, -8.537559221569381, 21.388788528631636)	0.712281673	0.67288596	78.37335878	116.4734643	125	124.4829306	100.6031809	132.2913451	523498.7917	82.96191396	0.556816184	56413.45918	0.107762348	523669	-0.441229679	0.184636726	185033.5607	0.827431596	0.312933202	182.5711363	2.395358381	0.232095347	-0.167289556	-0.168674954	-10.11187509	12.50723347
24	1	v3.0.1	1.23.3	2.2.1	1.3.0	3.9.12	{'minimumROIDimensions': 1, 'minimumROISize': None, 'normalize': False, 'normalizeScale': 1, 'removeOutliers': None, 'resampledPixelSpacing': None, 'interpolator': 'sitkBSpline', 'preCrop': False, 'padDistance': 5, 'distances': [1], 'force2D': False, 'force2Ddimension': 0, 'resegmentRange': None, 'label': 1, 'additionalInfo': True, 'geometryTolerance': 0.01}	{'Original': {}, 'Wavelet': {}, 'LoG': {'sigma': [1.0, 2.0, 3.0, 4.0, 5.0]}, 'Square': {}, 'SquareRoot': {}, 'Logarithm': {}, 'Exponential': {}, 'Gradient': {}, 'LBP2D': {}, 'LBP3D': {}}	57113c4fe93f8ea1cd9bc3ca0d17418e52e18e92	3D	(0.9999999999999999, 0.9999999999999999, 1.0)	(396, 396, 273)	-9.565334245	-29.84706842	27.14847623	2a348f6dfaf97378e38df990d356ac6bca870e51	(0.9999999999999999, 0.9999999999999999, 1.0)	(396, 396, 273)	(76, 239, 67, 50, 44, 21)	21256	1	(100.06736921339856, 260.9122130222055, 77.70714151298456)	(-115.43663078660141, 62.912213022205464, -74.83085848701545)	0.944545946	0.508164388	20.53988781	40.41977027	50.15974482	44.28317965	50.96076922	52.07686627	21206.79167	38.17833014	0.584679979	6336.983095	0.298818567	21256	-1.70768266	-0.49158442	45725.59779	0.045314072	0.289930706	22.69315145	0.660084773	0.335299766	-1.377945285	-1.530502784	-8.625751454	9.285836227
25	1	v3.0.1	1.23.3	2.2.1	1.3.0	3.9.12	{'minimumROIDimensions': 1, 'minimumROISize': None, 'normalize': False, 'normalizeScale': 1, 'removeOutliers': None, 'resampledPixelSpacing': None, 'interpolator': 'sitkBSpline', 'preCrop': False, 'padDistance': 5, 'distances': [1], 'force2D': False, 'force2Ddimension': 0, 'resegmentRange': None, 'label': 1, 'additionalInfo': True, 'geometryTolerance': 0.01}	{'Original': {}, 'Wavelet': {}, 'LoG': {'sigma': [1.0, 2.0, 3.0, 4.0, 5.0]}, 'Square': {}, 'SquareRoot': {}, 'Logarithm': {}, 'Exponential': {}, 'Gradient': {}, 'LBP2D': {}, 'LBP3D': {}}	adbc3bc24103e82ab3e92e3f9b78abdaa4eeb94a	3D	(1.0, 1.0, 1.0)	(331, 331, 258)	-10.04612455	-33.80815127	32.46716839	77d1f8841a2749133f8a298edff595cf0d590190	(1.0, 1.0, 1.0)	(331, 331, 258)	(116, 57, 21, 148, 121, 142)	855946	1	(190.00787432852073, 105.09934271554513, 81.30710815869226)	(22.80787432852074, -60.400657284454866, -52.94289184130774)	0.836621022	0.702627186	92.0319129	130.9825677	162.2744589	144.9310181	143.6697602	164.15846	855690.5417	109.5827696	0.488357559	89253.24844	0.104305522	855946	-9.969701104	0.039864853	20176710.91	0.505668096	4.483547516	2.39899163	4.818625374	3.38494195	-2.801926516	-0.790421724	-10.83688931	15.65551468
26	0	v3.0.1	1.23.3	2.2.1	1.3.0	3.9.12	{'minimumROIDimensions': 1, 'minimumROISize': None, 'normalize': False, 'normalizeScale': 1, 'removeOutliers': None, 'resampledPixelSpacing': None, 'interpolator': 'sitkBSpline', 'preCrop': False, 'padDistance': 5, 'distances': [1], 'force2D': False, 'force2Ddimension': 0, 'resegmentRange': None, 'label': 1, 'additionalInfo': True, 'geometryTolerance': 0.01}	{'Original': {}, 'Wavelet': {}, 'LoG': {'sigma': [1.0, 2.0, 3.0, 4.0, 5.0]}, 'Square': {}, 'SquareRoot': {}, 'Logarithm': {}, 'Exponential': {}, 'Gradient': {}, 'LBP2D': {}, 'LBP3D': {}}	dc31a1cc1d26630072a837be9f3a13ee9c2d64bb	3D	(1.0, 1.0, 1.0)	(385, 385, 278)	-8.443566339	-28.63329184	23.48415541	c038f1e529323d71fb469c477776daaa37c967ff	(1.0, 1.0, 1.0)	(385, 385, 278)	(162, 71, 84, 82, 90, 51)	155316	1	(205.42761209405342, 121.9445131216359, 106.32413917432847)	(18.127612094053376, -70.5554868783641, 186.32413917432848)	0.915522651	0.620789473	45.85607634	73.86735488	83.74365648	90.13878189	96.25487001	103.5229443	155219.0417	67.62723655	0.601579954	23217.78401	0.149580772	155316	-1.84424495	-0.075678342	405812.5343	0.392733243	1.113249517	18.43840937	1.68499288	0.666682944	-1.240488522	-1.425789458	-8.586905145	10.27189803
27	1	v3.0.1	1.23.3	2.2.1	1.3.0	3.9.12	{'minimumROIDimensions': 1, 'minimumROISize': None, 'normalize': False, 'normalizeScale': 1, 'removeOutliers': None, 'resampledPixelSpacing': None, 'interpolator': 'sitkBSpline', 'preCrop': False, 'padDistance': 5, 'distances': [1], 'force2D': False, 'force2Ddimension': 0, 'resegmentRange': None, 'label': 1, 'additionalInfo': True, 'geometryTolerance': 0.01}	{'Original': {}, 'Wavelet': {}, 'LoG': {'sigma': [1.0, 2.0, 3.0, 4.0, 5.0]}, 'Square': {}, 'SquareRoot': {}, 'Logarithm': {}, 'Exponential': {}, 'Gradient': {}, 'LBP2D': {}, 'LBP3D': {}}	71f542eac6fb6818ea71aedbc2aa116c2d3f98d4	3D	(1.0, 1.0, 0.9999999999999999)	(394, 394, 248)	-8.513053087	-27.65316311	22.94904471	2087b82e70d1648d4d9fc24da47da87df141413d	(1.0, 1.0, 0.9999999999999999)	(394, 394, 248)	(134, 131, 42, 63, 49, 37)	27162	5	(162.78260069214343, 156.92025624033576, 62.51251748766659)	(-28.980399307856516, -40.07974375966418, 90.69551748766658)	0.77687106	0.520660915	25.65311348	49.27028847	67.77905281	47.26520919	58.18075283	68.6658576	27018.70833	38.27666123	0.367061939	11862.81685	0.439059362	27162	-2.602924193	-0.39102014	182755.5331	0.154826246	0.947218865	9.654365208	0.541398431	0.954857639	-1.899308415	-1.752647259	-9.152794643	9.694193074
28	1	v3.0.1	1.23.3	2.2.1	1.3.0	3.9.12	{'minimumROIDimensions': 1, 'minimumROISize': None, 'normalize': False, 'normalizeScale': 1, 'removeOutliers': None, 'resampledPixelSpacing': None, 'interpolator': 'sitkBSpline', 'preCrop': False, 'padDistance': 5, 'distances': [1], 'force2D': False, 'force2Ddimension': 0, 'resegmentRange': None, 'label': 1, 'additionalInfo': True, 'geometryTolerance': 0.01}	{'Original': {}, 'Wavelet': {}, 'LoG': {'sigma': [1.0, 2.0, 3.0, 4.0, 5.0]}, 'Square': {}, 'SquareRoot': {}, 'Logarithm': {}, 'Exponential': {}, 'Gradient': {}, 'LBP2D': {}, 'LBP3D': {}}	723302afc902535861ae359f1652fb4112c28314	3D	(1.0, 1.0, 1.0)	(360, 360, 248)	-10.49312543	-34.10369869	12.16371439	7bad6fa655eae5e5da08b6e6674d8a6d2beb5238	(1.0, 1.0, 1.0)	(360, 360, 248)	(50, 102, 28, 116, 113, 96)	557741	1	(108.91300800909383, 157.43154259772905, 75.3453126092577)	(-56.28699199090619, -22.568457402270923, -46.404687390742325)	0.956066461	0.874924758	85.81124442	98.07842747	117.3413823	122.2988144	116.7775663	123.2355468	557559.125	93.76949502	0.501659518	65303.38396	0.117123693	557741	-1.420234116	0.396549121	1637735.204	0.741326398	0.437891344	24.31930721	2.371718588	0.772833509	-0.543143424	-0.227678966	-10.56005132	12.93176991
29	1	v3.0.1	1.23.3	2.2.1	1.3.0	3.9.12	{'minimumROIDimensions': 1, 'minimumROISize': None, 'normalize': False, 'normalizeScale': 1, 'removeOutliers': None, 'resampledPixelSpacing': None, 'interpolator': 'sitkBSpline', 'preCrop': False, 'padDistance': 5, 'distances': [1], 'force2D': False, 'force2Ddimension': 0, 'resegmentRange': None, 'label': 1, 'additionalInfo': True, 'geometryTolerance': 0.01}	{'Original': {}, 'Wavelet': {}, 'LoG': {'sigma': [1.0, 2.0, 3.0, 4.0, 5.0]}, 'Square': {}, 'SquareRoot': {}, 'Logarithm': {}, 'Exponential': {}, 'Gradient': {}, 'LBP2D': {}, 'LBP3D': {}}	6201760b11245871d3da64f5e50a29b4d9a2c5bb	3D	(1.0, 1.0, 1.0)	(461, 461, 383)	-8.310923358	-26.71440729	29.27046287	7985d82172ad91acd06199905a79d837096a61b6	(1.0, 1.0, 1.0)	(461, 461, 383)	(108, 187, 39, 74, 62, 56)	94453	1	(147.38832011688353, 217.45083798291213, 65.94711655532382)	(-82.52067988311643, -13.049162017087895, 5.4881165553238205)	0.95852885	0.852964345	46.90939728	54.99573056	74.67261881	65.8559033	71.56814934	75.3923073	94357.29167	52.71499435	0.512593565	19553.65518	0.207229932	94453	-1.555330936	-0.284090139	137322.2261	0.034061803	1.034229801	16.52853284	0.979968507	0.544927048	-0.969907315	-0.916119462	-7.997720741	8.977689248
30	1	v3.0.1	1.23.3	2.2.1	1.3.0	3.9.12	{'minimumROIDimensions': 1, 'minimumROISize': None, 'normalize': False, 'normalizeScale': 1, 'removeOutliers': None, 'resampledPixelSpacing': None, 'interpolator': 'sitkBSpline', 'preCrop': False, 'padDistance': 5, 'distances': [1], 'force2D': False, 'force2Ddimension': 0, 'resegmentRange': None, 'label': 1, 'additionalInfo': True, 'geometryTolerance': 0.01}	{'Original': {}, 'Wavelet': {}, 'LoG': {'sigma': [1.0, 2.0, 3.0, 4.0, 5.0]}, 'Square': {}, 'SquareRoot': {}, 'Logarithm': {}, 'Exponential': {}, 'Gradient': {}, 'LBP2D': {}, 'LBP3D': {}}	5804bccb5fc2ff37bbc898a7cf373933f299f432	3D	(1.0, 1.0, 1.0)	(360, 360, 233)	-8.934814919	-29.52502966	23.28573988	22744e2955868d0ee127bdb6eff2e857e3c97060	(1.0, 1.0, 1.0)	(360, 360, 233)	(54, 147, 77, 86, 80, 56)	157859	1	(100.49228742105296, 185.47287769465154, 104.2550250540039)	(-55.607712578947, 5.472877694651572, -54.744974945996105)	0.802734006	0.782585465	56.92426196	72.73871614	88.29496022	78.10249676	89.20201791	100.6677704	157713.8333	58.38984098	0.455162512	31014.45571	0.196650193	157859	-0.496854619	0.315618759	41826.26451	0.742952698	0.291859369	94.36207594	1.23063732	0.257193693	-0.194436954	-0.20499525	-8.645252667	9.875889987
31	0	v3.0.1	1.23.3	2.2.1	1.3.0	3.9.12	{'minimumROIDimensions': 1, 'minimumROISize': None, 'normalize': False, 'normalizeScale': 1, 'removeOutliers': None, 'resampledPixelSpacing': None, 'interpolator': 'sitkBSpline', 'preCrop': False, 'padDistance': 5, 'distances': [1], 'force2D': False, 'force2Ddimension': 0, 'resegmentRange': None, 'label': 1, 'additionalInfo': True, 'geometryTolerance': 0.01}	{'Original': {}, 'Wavelet': {}, 'LoG': {'sigma': [1.0, 2.0, 3.0, 4.0, 5.0]}, 'Square': {}, 'SquareRoot': {}, 'Logarithm': {}, 'Exponential': {}, 'Gradient': {}, 'LBP2D': {}, 'LBP3D': {}}	73c06cc53d72435dbc756dd99b1e055ceefafaca	3D	(1.0, 1.0, 1.0)	(409, 409, 513)	-9.04845502	-28.54184032	22.58931844	574539009f961868f5e8a0242a6fc789106bc90d	(1.0, 1.0, 1.0)	(409, 409, 513)	(129, 118, 34, 213, 169, 96)	1262744	2	(249.22982488928872, 190.38517387530646, 85.28458183131339)	(52.92982488928874, -14.114826124693593, -2.2154181686866252)	0.613036205	0.449464195	86.56603586	192.5982909	206.0873601	166.2077014	213.2439917	217.8990592	1262376.333	118.0697253	0.317724152	177784.1845	0.140832951	1262744	-7.905435379	1.071210747	12141466.64	0.691160388	0.706882379	5.346683541	11.27920037	1.788945462	-1.057697333	-0.418562869	-8.642721301	19.92192167
32	0	v3.0.1	1.23.3	2.2.1	1.3.0	3.9.12	{'minimumROIDimensions': 1, 'minimumROISize': None, 'normalize': False, 'normalizeScale': 1, 'removeOutliers': None, 'resampledPixelSpacing': None, 'interpolator': 'sitkBSpline', 'preCrop': False, 'padDistance': 5, 'distances': [1], 'force2D': False, 'force2Ddimension': 0, 'resegmentRange': None, 'label': 1, 'additionalInfo': True, 'geometryTolerance': 0.01}	{'Original': {}, 'Wavelet': {}, 'LoG': {'sigma': [1.0, 2.0, 3.0, 4.0, 5.0]}, 'Square': {}, 'SquareRoot': {}, 'Logarithm': {}, 'Exponential': {}, 'Gradient': {}, 'LBP2D': {}, 'LBP3D': {}}	783129ef00d1f3ee43f2c66bf1ffd9652cd50e78	3D	(1.0, 1.0, 1.0)	(432, 432, 268)	-10.44764797	-30.40920959	18.52785597	56ae3272fa66114810664b59b23cac5640d202c9	(1.0, 1.0, 1.0)	(432, 432, 268)	(92, 151, 103, 64, 113, 67)	164436	1	(122.0133912281982, 204.64453647619743, 133.20574570045488)	(-82.60960877180182, -11.35546352380257, 35.80674570045487)	0.729046023	0.545599621	46.43947386	85.11639684	71.28113355	106.0188662	114.7562634	115.1607572	164307.625	62.05377057	0.481094682	30154.95704	0.183527435	164436	-0.964236413	-0.087257724	119315.979	0.192280669	0.231654748	74.51219795	3.974973754	0.332959932	-0.429619068	-0.269272169	-9.287260581	13.26223433
33	0	v3.0.1	1.23.3	2.2.1	1.3.0	3.9.12	{'minimumROIDimensions': 1, 'minimumROISize': None, 'normalize': False, 'normalizeScale': 1, 'removeOutliers': None, 'resampledPixelSpacing': None, 'interpolator': 'sitkBSpline', 'preCrop': False, 'padDistance': 5, 'distances': [1], 'force2D': False, 'force2Ddimension': 0, 'resegmentRange': None, 'label': 1, 'additionalInfo': True, 'geometryTolerance': 0.01}	{'Original': {}, 'Wavelet': {}, 'LoG': {'sigma': [1.0, 2.0, 3.0, 4.0, 5.0]}, 'Square': {}, 'SquareRoot': {}, 'Logarithm': {}, 'Exponential': {}, 'Gradient': {}, 'LBP2D': {}, 'LBP3D': {}}	078823ad47bc2462c11925f5d348038ec150666c	3D	(1.0, 1.0, 1.0)	(350, 350, 178)	-10.17450785	-32.88401882	17.14816773	9f5d0bff72aedfbce03049bd7dbfdf8e330657f2	(1.0, 1.0, 1.0)	(350, 350, 178)	(60, 165, 107, 27, 21, 18)	5955	1	(72.07976490344248, 175.11183879093198, 116.00906801007557)	(-98.55823509655752, 0.11183879093198357, 132.86506801007556)	0.80803348	0.701534669	17.5018485	24.94794522	27.89265136	25.61249695	27.78488798	30.59411708	5926.625	20.158775	0.731095366	2166.28234	0.365517025	5955	-0.382200599	-0.124531728	440.3032241	0.056927845	0.133277002	3.183580695	0.150907409	0.079494819	-0.25260149	-0.248923597	-0.657639736	0.808547146
34	1	v3.0.1	1.23.3	2.2.1	1.3.0	3.9.12	{'minimumROIDimensions': 1, 'minimumROISize': None, 'normalize': False, 'normalizeScale': 1, 'removeOutliers': None, 'resampledPixelSpacing': None, 'interpolator': 'sitkBSpline', 'preCrop': False, 'padDistance': 5, 'distances': [1], 'force2D': False, 'force2Ddimension': 0, 'resegmentRange': None, 'label': 1, 'additionalInfo': True, 'geometryTolerance': 0.01}	{'Original': {}, 'Wavelet': {}, 'LoG': {'sigma': [1.0, 2.0, 3.0, 4.0, 5.0]}, 'Square': {}, 'SquareRoot': {}, 'Logarithm': {}, 'Exponential': {}, 'Gradient': {}, 'LBP2D': {}, 'LBP3D': {}}	887226ad26f07b4d070a06abd2de26888b6e8ea7	3D	(0.9999999999999999, 0.9999999999999999, 1.0)	(384, 384, 238)	-10.0791268	-34.20479424	12.89015703	5aa3ce4baa405116be00f96712f534759cb310ba	(0.9999999999999999, 0.9999999999999999, 1.0)	(384, 384, 238)	(45, 165, 62, 120, 105, 121)	470327	1	(97.42400074841547, 213.3942087101102, 119.62101899316858)	(-91.25499925158452, 21.39420871011015, -39.00698100683141)	0.695906837	0.669958368	76.33954194	113.9466951	123.2233744	129.4488316	119.2182872	130.315003	470105.2917	79.29628422	0.437426005	66841.00214	0.142183046	470327	-0.639135244	-0.024578214	135369.1729	0.437636679	0.271128102	48.19117521	7.295880532	0.238466129	-0.316856091	-0.313781522	-2.175527821	9.471408353
35	0	v3.0.1	1.23.3	2.2.1	1.3.0	3.9.12	{'minimumROIDimensions': 1, 'minimumROISize': None, 'normalize': False, 'normalizeScale': 1, 'removeOutliers': None, 'resampledPixelSpacing': None, 'interpolator': 'sitkBSpline', 'preCrop': False, 'padDistance': 5, 'distances': [1], 'force2D': False, 'force2Ddimension': 0, 'resegmentRange': None, 'label': 1, 'additionalInfo': True, 'geometryTolerance': 0.01}	{'Original': {}, 'Wavelet': {}, 'LoG': {'sigma': [1.0, 2.0, 3.0, 4.0, 5.0]}, 'Square': {}, 'SquareRoot': {}, 'Logarithm': {}, 'Exponential': {}, 'Gradient': {}, 'LBP2D': {}, 'LBP3D': {}}	9c6cd872ad50bb443f391a1688aea7ffb1b3f81c	3D	(0.9999999999999999, 0.9999999999999999, 1.0)	(413, 413, 323)	-11.97377356	-37.03187425	34.60237107	9c535a06ba21e797a1d0fb7d562f428fc86a9521	(0.9999999999999999, 0.9999999999999999, 1.0)	(413, 413, 323)	(61, 154, 127, 39, 46, 37)	27937	1	(80.86619894763217, 176.64774313634248, 142.74009378243906)	(-107.63380105236784, -29.852256863657487, 21.74009378243906)	0.843083064	0.736003685	29.95149874	40.69476738	48.16637832	46.27094121	43.8634244	51.16639522	27875.25	34.30906918	0.596511227	7453.232746	0.267378149	27937	-2.052905787	-0.244524612	64241.16941	0.035111586	1.5645545	1.46735277	0.619028197	0.702974417	-1.315311984	-1.737962998	-2.357689132	2.976717328
36	1	v3.0.1	1.23.3	2.2.1	1.3.0	3.9.12	{'minimumROIDimensions': 1, 'minimumROISize': None, 'normalize': False, 'normalizeScale': 1, 'removeOutliers': None, 'resampledPixelSpacing': None, 'interpolator': 'sitkBSpline', 'preCrop': False, 'padDistance': 5, 'distances': [1], 'force2D': False, 'force2Ddimension': 0, 'resegmentRange': None, 'label': 1, 'additionalInfo': True, 'geometryTolerance': 0.01}	{'Original': {}, 'Wavelet': {}, 'LoG': {'sigma': [1.0, 2.0, 3.0, 4.0, 5.0]}, 'Square': {}, 'SquareRoot': {}, 'Logarithm': {}, 'Exponential': {}, 'Gradient': {}, 'LBP2D': {}, 'LBP3D': {}}	6a7d77c8acc55a2db02719af44c9433de7d51e01	3D	(1.0, 1.0, 1.0)	(360, 360, 198)	-11.76370622	-39.90555188	15.13264132	334b462fa887c998f891c25c987eea4a156c4baf	(1.0, 1.0, 1.0)	(360, 360, 198)	(91, 119, 22, 44, 45, 21)	20793	1	(113.05347953638244, 141.38594719376712, 32.498052229115565)	(-61.24652046361757, -38.61405280623285, 59.498052229115565)	0.843487895	0.4669142	19.90592237	42.63293417	46.4865572	47.4341649	43.41658669	52.44044241	20749.04167	35.9603639	0.688957981	5300.173474	0.255441844	20793	-2.224887124	-0.19693468	95173.99119	0.1908121	1.362871266	19.16010527	0.435437587	0.953621272	-1.398268636	-1.06917229	-11.97214242	12.40758
37	1	v3.0.1	1.23.3	2.2.1	1.3.0	3.9.12	{'minimumROIDimensions': 1, 'minimumROISize': None, 'normalize': False, 'normalizeScale': 1, 'removeOutliers': None, 'resampledPixelSpacing': None, 'interpolator': 'sitkBSpline', 'preCrop': False, 'padDistance': 5, 'distances': [1], 'force2D': False, 'force2Ddimension': 0, 'resegmentRange': None, 'label': 1, 'additionalInfo': True, 'geometryTolerance': 0.01}	{'Original': {}, 'Wavelet': {}, 'LoG': {'sigma': [1.0, 2.0, 3.0, 4.0, 5.0]}, 'Square': {}, 'SquareRoot': {}, 'Logarithm': {}, 'Exponential': {}, 'Gradient': {}, 'LBP2D': {}, 'LBP3D': {}}	1bc403568a990e278d82a5374bbfbe218ed60043	3D	(1.0, 1.0, 1.0)	(362, 362, 288)	-9.01916349	-33.9627569	22.57042604	74b2d0e702f5de99ca223d77f432744ccb5ed10e	(1.0, 1.0, 1.0)	(362, 362, 288)	(32, 97, 7, 153, 165, 123)	1212526	2	(99.74239480225579, 183.50027710745997, 77.01766147694977)	(-76.65760519774422, 2.500277107459965, -43.48233852305023)	0.794535166	0.716975385	104.2604507	145.4170575	154.2368309	173.1848723	161.4465856	177.6344561	1212255.042	115.538966	0.453056149	121356.0488	0.100107687	1212526	-1.625630881	-0.017406294	1464330.626	0.453275101	1.008547622	26.39360634	11.02210146	0.588047709	-0.620215637	-0.498965069	-9.43960345	20.46170491
38	0	v3.0.1	1.23.3	2.2.1	1.3.0	3.9.12	{'minimumROIDimensions': 1, 'minimumROISize': None, 'normalize': False, 'normalizeScale': 1, 'removeOutliers': None, 'resampledPixelSpacing': None, 'interpolator': 'sitkBSpline', 'preCrop': False, 'padDistance': 5, 'distances': [1], 'force2D': False, 'force2Ddimension': 0, 'resegmentRange': None, 'label': 1, 'additionalInfo': True, 'geometryTolerance': 0.01}	{'Original': {}, 'Wavelet': {}, 'LoG': {'sigma': [1.0, 2.0, 3.0, 4.0, 5.0]}, 'Square': {}, 'SquareRoot': {}, 'Logarithm': {}, 'Exponential': {}, 'Gradient': {}, 'LBP2D': {}, 'LBP3D': {}}	9b456cb390714ce27ab9c612db12b73e82b7416d	3D	(1.0, 1.0, 1.0)	(350, 350, 208)	-9.104953215	-29.83919747	34.61567982	c3262fced84d544106ef6100f333a02508eb55fd	(1.0, 1.0, 1.0)	(350, 350, 208)	(122, 183, 58, 45, 45, 37)	37071	1	(143.74694505138788, 205.11329610746944, 76.85967467831998)	(-35.22105494861205, 30.113296107469438, 129.86567467831998)	0.927725012	0.876961277	35.30845693	40.26227596	45.27692569	48.16637832	46.5295605	50.93132631	37010.16667	37.35232046	0.62159041	8640.267327	0.233456591	37071	-1.366897973	0.435568819	20225.46856	0.955547615	1.051438961	2.144221354	2.855547381	0.552036526	-0.334479224	-0.257045735	-2.017788758	4.873336139
39	1	v3.0.1	1.23.3	2.2.1	1.3.0	3.9.12	{'minimumROIDimensions': 1, 'minimumROISize': None, 'normalize': False, 'normalizeScale': 1, 'removeOutliers': None, 'resampledPixelSpacing': None, 'interpolator': 'sitkBSpline', 'preCrop': False, 'padDistance': 5, 'distances': [1], 'force2D': False, 'force2Ddimension': 0, 'resegmentRange': None, 'label': 1, 'additionalInfo': True, 'geometryTolerance': 0.01}	{'Original': {}, 'Wavelet': {}, 'LoG': {'sigma': [1.0, 2.0, 3.0, 4.0, 5.0]}, 'Square': {}, 'SquareRoot': {}, 'Logarithm': {}, 'Exponential': {}, 'Gradient': {}, 'LBP2D': {}, 'LBP3D': {}}	d97e5b6e37e5a54af032dd8922e15a6005244695	3D	(1.0, 1.0, 1.0)	(404, 404, 303)	-11.33232411	-38.54142207	14.43348014	658e8c5167cc7b0e446aa09c5060482d65d5738f	(1.0, 1.0, 1.0)	(404, 404, 303)	(57, 126, 37, 133, 133, 92)	723858	1	(118.39427346247469, 194.11806459277923, 82.91448875331902)	(-74.60572653752529, -7.881935407220823, -12.835511246680994)	0.949797623	0.7242647	82.39387662	113.7621047	134.0820644	134.0820644	134.3018987	141.8943269	723688.125	108.0509767	0.56352311	69173.54357	0.095584743	723858	-2.06757678	0.639547148	2062021.276	0.684917334	1.663537986	16.83777974	10.43478945	0.986138715	-1.016095377	-1.00332577	-11.5631756	21.99796505
40	1	v3.0.1	1.23.3	2.2.1	1.3.0	3.9.12	{'minimumROIDimensions': 1, 'minimumROISize': None, 'normalize': False, 'normalizeScale': 1, 'removeOutliers': None, 'resampledPixelSpacing': None, 'interpolator': 'sitkBSpline', 'preCrop': False, 'padDistance': 5, 'distances': [1], 'force2D': False, 'force2Ddimension': 0, 'resegmentRange': None, 'label': 1, 'additionalInfo': True, 'geometryTolerance': 0.01}	{'Original': {}, 'Wavelet': {}, 'LoG': {'sigma': [1.0, 2.0, 3.0, 4.0, 5.0]}, 'Square': {}, 'SquareRoot': {}, 'Logarithm': {}, 'Exponential': {}, 'Gradient': {}, 'LBP2D': {}, 'LBP3D': {}}	cec276b7319a004bea7334cbc0190ad6d09b4159	3D	(1.0, 1.0, 1.0)	(390, 390, 223)	-11.00161858	-37.59633531	33.27451574	08499072c45465e2f776467398dc6792332c0ad3	(1.0, 1.0, 1.0)	(390, 390, 223)	(116, 79, 29, 105, 98, 96)	409655	1	(167.40673981765144, 125.93293381015732, 72.48529372276671)	(-1.364260182348545, -69.06706618984262, 73.4542937227667)	0.896883599	0.84966161	78.04195349	91.85062924	107.424392	105	102.2007828	113.1768528	409487.8333	82.37932291	0.495873917	53778.27426	0.131330579	409655	-2.077138093	-0.2045944	982184.6706	0.291942078	1.448757489	16.47804092	2.870319454	0.748100833	-1.23938817	-1.406964561	-11.21318022	14.08349967
41	0	v3.0.1	1.23.3	2.2.1	1.3.0	3.9.12	{'minimumROIDimensions': 1, 'minimumROISize': None, 'normalize': False, 'normalizeScale': 1, 'removeOutliers': None, 'resampledPixelSpacing': None, 'interpolator': 'sitkBSpline', 'preCrop': False, 'padDistance': 5, 'distances': [1], 'force2D': False, 'force2Ddimension': 0, 'resegmentRange': None, 'label': 1, 'additionalInfo': True, 'geometryTolerance': 0.01}	{'Original': {}, 'Wavelet': {}, 'LoG': {'sigma': [1.0, 2.0, 3.0, 4.0, 5.0]}, 'Square': {}, 'SquareRoot': {}, 'Logarithm': {}, 'Exponential': {}, 'Gradient': {}, 'LBP2D': {}, 'LBP3D': {}}	bf8c085063f59296a1b6680153414b469e2daace	3D	(1.0, 1.0, 1.0)	(322, 322, 228)	-9.989944419	-33.88191656	27.08483014	7909e557ca9dbbb7dd92cdfbeb1cccad3a3bbcc8	(1.0, 1.0, 1.0)	(322, 322, 228)	(42, 124, 17, 64, 63, 43)	68182	1	(74.97371740342025, 155.24491801355197, 35.44384148308938)	(-68.42628259657981, -5.75508198644809, -128.80615851691064)	0.942567616	0.750599407	39.82203369	53.05364395	64.77653896	63.50590524	63.78087488	66.67833231	68099.08333	50.00664669	0.532860385	15134.38814	0.222240703	68182	-1.651088686	-0.061672685	185620.9408	0.345861583	0.848892637	23.33824868	10.62173145	0.752287557	-0.859209971	-0.531272867	-10.02261501	20.64434646
42	1	v3.0.1	1.23.3	2.2.1	1.3.0	3.9.12	{'minimumROIDimensions': 1, 'minimumROISize': None, 'normalize': False, 'normalizeScale': 1, 'removeOutliers': None, 'resampledPixelSpacing': None, 'interpolator': 'sitkBSpline', 'preCrop': False, 'padDistance': 5, 'distances': [1], 'force2D': False, 'force2Ddimension': 0, 'resegmentRange': None, 'label': 1, 'additionalInfo': True, 'geometryTolerance': 0.01}	{'Original': {}, 'Wavelet': {}, 'LoG': {'sigma': [1.0, 2.0, 3.0, 4.0, 5.0]}, 'Square': {}, 'SquareRoot': {}, 'Logarithm': {}, 'Exponential': {}, 'Gradient': {}, 'LBP2D': {}, 'LBP3D': {}}	a63cf285d4cd49c2cba5d7d75f64fe3807c720bb	3D	(0.9999999999999999, 0.9999999999999999, 1.0)	(396, 396, 258)	-8.78461869	-31.10872717	11.50328849	3b561ebed75f1d50d16fd285d212ef084fbfbfbf	(0.9999999999999999, 0.9999999999999999, 1.0)	(396, 396, 258)	(41, 151, 83, 110, 118, 89)	542415	1	(96.09001779080593, 206.08467317459878, 127.31184056488114)	(-115.24298220919408, 8.084673174598777, 11.140840564881131)	0.864062413	0.841331616	85.61107657	101.7566378	110.9819805	119.507322	119.1007976	129.2052631	542215.25	87.92408596	0.446793806	71971.0988	0.132735291	542415	-0.570676482	-0.125049641	187952.2761	0.185846643	0.235425501	91.05658245	8.367084499	0.194334858	-0.317185171	-0.335250981	-6.943981113	15.31106561
43	1	v3.0.1	1.23.3	2.2.1	1.3.0	3.9.12	{'minimumROIDimensions': 1, 'minimumROISize': None, 'normalize': False, 'normalizeScale': 1, 'removeOutliers': None, 'resampledPixelSpacing': None, 'interpolator': 'sitkBSpline', 'preCrop': False, 'padDistance': 5, 'distances': [1], 'force2D': False, 'force2Ddimension': 0, 'resegmentRange': None, 'label': 1, 'additionalInfo': True, 'geometryTolerance': 0.01}	{'Original': {}, 'Wavelet': {}, 'LoG': {'sigma': [1.0, 2.0, 3.0, 4.0, 5.0]}, 'Square': {}, 'SquareRoot': {}, 'Logarithm': {}, 'Exponential': {}, 'Gradient': {}, 'LBP2D': {}, 'LBP3D': {}}	2e0d500166c4ce76b400c9bb564aa16885cc99ea	3D	(0.9999999999999999, 0.9999999999999999, 1.0)	(405, 405, 258)	-10.93841285	-36.12302993	26.06053865	820fbfff67eec53a3cb8be040d5cb65a7913902d	(0.9999999999999999, 0.9999999999999999, 1.0)	(405, 405, 258)	(55, 134, 81, 116, 136, 98)	745255	1	(109.72523096121462, 202.19361694990306, 122.90038174852903)	(-98.37476903878539, -0.30638305009699707, -37.09961825147097)	0.88130861	0.710309455	85.49098427	120.3573789	128.844868	143.8923209	132.3820229	144.0624864	745036.5	106.0719943	0.48516613	81917.87592	0.109951494	745255	-1.115029187	0.144108761	280341.2655	0.747263348	0.386664409	7.757970525	4.48664751	0.360252916	-0.305170604	-0.20289776	-9.492758053	13.97940556
44	1	v3.0.1	1.23.3	2.2.1	1.3.0	3.9.12	{'minimumROIDimensions': 1, 'minimumROISize': None, 'normalize': False, 'normalizeScale': 1, 'removeOutliers': None, 'resampledPixelSpacing': None, 'interpolator': 'sitkBSpline', 'preCrop': False, 'padDistance': 5, 'distances': [1], 'force2D': False, 'force2Ddimension': 0, 'resegmentRange': None, 'label': 1, 'additionalInfo': True, 'geometryTolerance': 0.01}	{'Original': {}, 'Wavelet': {}, 'LoG': {'sigma': [1.0, 2.0, 3.0, 4.0, 5.0]}, 'Square': {}, 'SquareRoot': {}, 'Logarithm': {}, 'Exponential': {}, 'Gradient': {}, 'LBP2D': {}, 'LBP3D': {}}	94016ee4cb7a7285827f5985d0ad98189e51f684	3D	(1.0, 1.0, 1.0)	(360, 360, 218)	-10.7853181	-33.49167181	11.94832849	c0986ea7761ea6a8490c5d6ea80eaf20aeb70140	(1.0, 1.0, 1.0)	(360, 360, 218)	(66, 157, 69, 74, 79, 36)	98792	1	(102.5764029476071, 191.57472264960725, 86.39078063001052)	(-76.82359705239291, 11.574722649607281, -154.6092193699895)	0.988363967	0.583670082	36.88317991	63.19182886	80.05623024	79.22752047	77.17512553	82.75868534	98704.25	62.45652665	0.533508909	19359.74728	0.196138943	98792	-9.388558422	0.84738057	1413105.184	0.91238975	1.135324219	4.109993058	2.595419447	2.530531637	-1.623828505	-0.25190161	-10.18148327	12.77690272
45	1	v3.0.1	1.23.3	2.2.1	1.3.0	3.9.12	{'minimumROIDimensions': 1, 'minimumROISize': None, 'normalize': False, 'normalizeScale': 1, 'removeOutliers': None, 'resampledPixelSpacing': None, 'interpolator': 'sitkBSpline', 'preCrop': False, 'padDistance': 5, 'distances': [1], 'force2D': False, 'force2Ddimension': 0, 'resegmentRange': None, 'label': 1, 'additionalInfo': True, 'geometryTolerance': 0.01}	{'Original': {}, 'Wavelet': {}, 'LoG': {'sigma': [1.0, 2.0, 3.0, 4.0, 5.0]}, 'Square': {}, 'SquareRoot': {}, 'Logarithm': {}, 'Exponential': {}, 'Gradient': {}, 'LBP2D': {}, 'LBP3D': {}}	7b116a8bb9bc11d21e9e3f45567c25c9c494c6eb	3D	(1.0, 1.0, 1.0)	(399, 399, 228)	-9.801380406	-32.47461418	31.25912879	786c89207ebacdd6144c5554c717e0d8ea60a466	(1.0, 1.0, 1.0)	(399, 399, 228)	(175, 105, 54, 133, 123, 136)	601698	2	(241.60812733298098, 166.96784931975841, 109.49997839447697)	(53.908127332980996, -32.532150680241614, 3.749978394476969)	0.678271177	0.465115035	69.2653405	148.9208804	136.8247054	169.7998822	133.824512	173.2570345	601405.375	101.0087408	0.390544214	88225.09205	0.14669821	601698	-1.409562781	0.106446779	854493.9991	0.580361902	0.473205296	32.18849617	8.159699879	0.55296154	-0.519390984	-0.340469334	-9.655603224	17.8153031
46	0	v3.0.1	1.23.3	2.2.1	1.3.0	3.9.12	{'minimumROIDimensions': 1, 'minimumROISize': None, 'normalize': False, 'normalizeScale': 1, 'removeOutliers': None, 'resampledPixelSpacing': None, 'interpolator': 'sitkBSpline', 'preCrop': False, 'padDistance': 5, 'distances': [1], 'force2D': False, 'force2Ddimension': 0, 'resegmentRange': None, 'label': 1, 'additionalInfo': True, 'geometryTolerance': 0.01}	{'Original': {}, 'Wavelet': {}, 'LoG': {'sigma': [1.0, 2.0, 3.0, 4.0, 5.0]}, 'Square': {}, 'SquareRoot': {}, 'Logarithm': {}, 'Exponential': {}, 'Gradient': {}, 'LBP2D': {}, 'LBP3D': {}}	b0d435cdd53e60e8cd6f2693f9bec8b955f8e8ef	3D	(0.9999999999999999, 0.9999999999999999, 1.0)	(396, 396, 208)	-10.8615847	-32.06194887	24.03609928	d4f46e0095306a4ae053a5f9670737710e86af91	(0.9999999999999999, 0.9999999999999999, 1.0)	(396, 396, 208)	(73, 182, 137, 50, 55, 45)	56507	1	(98.16739518997646, 211.2884952306794, 157.92954855150688)	(-85.70260481002353, 13.288495230679388, 22.777548551506925)	0.902764469	0.76730311	37.95158734	49.4610107	59.6405902	59.40538696	53.81449619	64.52131431	56426.75	44.65164306	0.558411822	12740.49237	0.225788166	56507	-8.855921755	-0.257847438	2256476.82	0.013234586	8.212038328	1.162111611	2.233839405	3.781018375	-4.97187917	-7.504795791	-10.04035036	12.27418977
47	1	v3.0.1	1.23.3	2.2.1	1.3.0	3.9.12	{'minimumROIDimensions': 1, 'minimumROISize': None, 'normalize': False, 'normalizeScale': 1, 'removeOutliers': None, 'resampledPixelSpacing': None, 'interpolator': 'sitkBSpline', 'preCrop': False, 'padDistance': 5, 'distances': [1], 'force2D': False, 'force2Ddimension': 0, 'resegmentRange': None, 'label': 1, 'additionalInfo': True, 'geometryTolerance': 0.01}	{'Original': {}, 'Wavelet': {}, 'LoG': {'sigma': [1.0, 2.0, 3.0, 4.0, 5.0]}, 'Square': {}, 'SquareRoot': {}, 'Logarithm': {}, 'Exponential': {}, 'Gradient': {}, 'LBP2D': {}, 'LBP3D': {}}	1fcbb400662a3313a1084de133acc9b23f0cf460	3D	(1.0, 1.0, 1.0)	(383, 383, 178)	-10.30970645	-33.94164931	21.25427962	7f68b08d52e5ffc1e141a41494ba69367517cc9d	(1.0, 1.0, 1.0)	(383, 383, 178)	(82, 153, 106, 47, 64, 39)	58561	1	(104.84341114393538, 184.02004747186695, 124.92298628780246)	(-90.15658885606462, -7.479952528133055, -44.57701371219751)	0.793389445	0.636318576	35.06614126	55.10783843	52.69724851	68.60029154	59.46427499	69.0651866	58491.83333	43.72197732	0.631498965	11539.18061	0.197278491	58561	-1.177853862	-0.062143219	346495.4761	0.284358757	0.226770456	10.87614896	12.69142721	1.248062944	-0.934574055	-0.252630402	-9.949335091	22.6407623
48	0	v3.0.1	1.23.3	2.2.1	1.3.0	3.9.12	{'minimumROIDimensions': 1, 'minimumROISize': None, 'normalize': False, 'normalizeScale': 1, 'removeOutliers': None, 'resampledPixelSpacing': None, 'interpolator': 'sitkBSpline', 'preCrop': False, 'padDistance': 5, 'distances': [1], 'force2D': False, 'force2Ddimension': 0, 'resegmentRange': None, 'label': 1, 'additionalInfo': True, 'geometryTolerance': 0.01}	{'Original': {}, 'Wavelet': {}, 'LoG': {'sigma': [1.0, 2.0, 3.0, 4.0, 5.0]}, 'Square': {}, 'SquareRoot': {}, 'Logarithm': {}, 'Exponential': {}, 'Gradient': {}, 'LBP2D': {}, 'LBP3D': {}}	4e72c1729c736cfca7dd821ab79b9e1e92c1b73c	3D	(1.0, 1.0, 1.0)	(398, 398, 243)	-10.72050184	-33.61941278	31.66005747	6cda276e21f7ac22e647c5228bcac4ea062dff59	(1.0, 1.0, 1.0)	(398, 398, 243)	(196, 135, 63, 54, 36, 17)	14727	1	(218.44951449718204, 151.68255584979968, 69.58375772390846)	(27.976514497181995, -47.31744415020037, 62.22275772390846)	0.70316794	0.37279817	16.74795834	44.92500144	55.10898293	36.05551275	51.19570294	56.19608527	14678.54167	31.58982073	0.542211654	5346.92243	0.36426796	14727	-9.687507173	-0.282151263	431991.2173	0.001940487	8.730330366	1.597000601	0.041860998	3.64904586	-3.698515417	-1.47019622	-10.03852046	10.08038145
49	1	v3.0.1	1.23.3	2.2.1	1.3.0	3.9.12	{'minimumROIDimensions': 1, 'minimumROISize': None, 'normalize': False, 'normalizeScale': 1, 'removeOutliers': None, 'resampledPixelSpacing': None, 'interpolator': 'sitkBSpline', 'preCrop': False, 'padDistance': 5, 'distances': [1], 'force2D': False, 'force2Ddimension': 0, 'resegmentRange': None, 'label': 1, 'additionalInfo': True, 'geometryTolerance': 0.01}	{'Original': {}, 'Wavelet': {}, 'LoG': {'sigma': [1.0, 2.0, 3.0, 4.0, 5.0]}, 'Square': {}, 'SquareRoot': {}, 'Logarithm': {}, 'Exponential': {}, 'Gradient': {}, 'LBP2D': {}, 'LBP3D': {}}	fc67c5efadc8ddf822af8176142b29d8b035f0e3	3D	(1.0, 1.0, 1.0)	(360, 360, 208)	-10.48847627	-35.23707255	29.05064083	e71d49b85a4ba1ef79dc2a831979bffc8fdbb653	(1.0, 1.0, 1.0)	(360, 360, 208)	(44, 113, 44, 108, 104, 83)	285402	1	(95.20485140258302, 161.19783673555196, 82.94415946629667)	(-74.69514859741702, -18.802163264448012, 58.19415946629667)	0.973601546	0.860136884	69.92722026	81.29778124	107.2287275	104.3072385	106.1037228	112.3788236	285208.3333	79.15164548	0.427896858	48968.84197	0.17169499	285402	-0.821596938	0.157084732	385644.5961	0.677823249	0.368127968	49.04582367	5.741855364	0.456183731	-0.370836187	-0.25593689	-10.71615841	16.45801377
50	1	v3.0.1	1.23.3	2.2.1	1.3.0	3.9.12	{'minimumROIDimensions': 1, 'minimumROISize': None, 'normalize': False, 'normalizeScale': 1, 'removeOutliers': None, 'resampledPixelSpacing': None, 'interpolator': 'sitkBSpline', 'preCrop': False, 'padDistance': 5, 'distances': [1], 'force2D': False, 'force2Ddimension': 0, 'resegmentRange': None, 'label': 1, 'additionalInfo': True, 'geometryTolerance': 0.01}	{'Original': {}, 'Wavelet': {}, 'LoG': {'sigma': [1.0, 2.0, 3.0, 4.0, 5.0]}, 'Square': {}, 'SquareRoot': {}, 'Logarithm': {}, 'Exponential': {}, 'Gradient': {}, 'LBP2D': {}, 'LBP3D': {}}	e466a00d64a2a217e938d31b49675890b19af9ca	3D	(1.0, 1.0, 1.0)	(395, 395, 223)	-9.853767051	-33.89815846	27.9319982	8fe95ff531aea6c9d810d8da75e734db3a4ef5b8	(1.0, 1.0, 1.0)	(395, 395, 223)	(70, 124, 11, 135, 143, 98)	783007	2	(135.2132139303991, 194.6592124974617, 53.61626013560543)	(-54.08678606960086, -2.8407875025382623, 37.36626013560543)	0.931102246	0.741451496	87.50977209	118.024945	147.4923727	147.4618595	135.5949852	148.3104851	782757.9167	109.8932914	0.457279959	89822.87162	0.114751789	783007	-1.811317614	0.356211473	1317904.199	0.663877867	1.380178778	13.8468258	10.81407617	0.769616171	-0.835721023	-0.912811967	-11.41699139	22.23106756
51	0	v3.0.1	1.23.3	2.2.1	1.3.0	3.9.12	{'minimumROIDimensions': 1, 'minimumROISize': None, 'normalize': False, 'normalizeScale': 1, 'removeOutliers': None, 'resampledPixelSpacing': None, 'interpolator': 'sitkBSpline', 'preCrop': False, 'padDistance': 5, 'distances': [1], 'force2D': False, 'force2Ddimension': 0, 'resegmentRange': None, 'label': 1, 'additionalInfo': True, 'geometryTolerance': 0.01}	{'Original': {}, 'Wavelet': {}, 'LoG': {'sigma': [1.0, 2.0, 3.0, 4.0, 5.0]}, 'Square': {}, 'SquareRoot': {}, 'Logarithm': {}, 'Exponential': {}, 'Gradient': {}, 'LBP2D': {}, 'LBP3D': {}}	ca1e3f880a4a617673c64a6df118b89987bb1b86	3D	(1.0, 1.0, 1.0)	(409, 409, 248)	-9.171066756	-31.34115994	28.9811741	dda2e61111c5b5b5786c99bf95d306a7814f9c13	(1.0, 1.0, 1.0)	(409, 409, 248)	(163, 88, 57, 52, 44, 41)	44043	1	(186.74379583588765, 108.92940989487546, 77.52993665281656)	(-30.05420416411232, -95.5705901051246, -58.17106334718346)	0.998399374	0.782008515	33.84254608	43.27644192	54.62600113	52.63078947	53.14132102	56.92099788	43973.625	43.20717251	0.594540286	10133.6138	0.230447542	44043	-2.057047344	-0.657216644	207364.9165	-3.20E-16	0.639428838	21.44905906	-0.121478969	0.622420915	-1.72774242	-1.668205483	-9.67834782	9.556868851
52	1	v3.0.1	1.23.3	2.2.1	1.3.0	3.9.12	{'minimumROIDimensions': 1, 'minimumROISize': None, 'normalize': False, 'normalizeScale': 1, 'removeOutliers': None, 'resampledPixelSpacing': None, 'interpolator': 'sitkBSpline', 'preCrop': False, 'padDistance': 5, 'distances': [1], 'force2D': False, 'force2Ddimension': 0, 'resegmentRange': None, 'label': 1, 'additionalInfo': True, 'geometryTolerance': 0.01}	{'Original': {}, 'Wavelet': {}, 'LoG': {'sigma': [1.0, 2.0, 3.0, 4.0, 5.0]}, 'Square': {}, 'SquareRoot': {}, 'Logarithm': {}, 'Exponential': {}, 'Gradient': {}, 'LBP2D': {}, 'LBP3D': {}}	fa09b5fa1b355287c71c9b2f3c9f60bf6beba117	3D	(1.0, 1.0, 1.0)	(340, 340, 223)	-9.128821122	-28.58355653	20.9369255	8cb45607dcac1aefbae0f526d5fc08c6dadae616	(1.0, 1.0, 1.0)	(340, 340, 223)	(84, 188, 56, 63, 37, 53)	47872	1	(116.33913352272727, 206.6096883355615, 82.09310243983957)	(-65.06086647727271, 36.60968833556157, 82.59310243983957)	0.794550171	0.460504199	27.24484143	59.16306837	67.95586803	63.51377803	61.40032573	69.24593851	47776.70833	47.00802606	0.476574648	13360.7449	0.279649758	47872	-0.725880544	1.228774069	35231.25102	0.984926875	1.339015365	2.798146559	7.23895223	0.706349588	0.26096662	0.297619706	-2.118764344	9.357716574
53	0	v3.0.1	1.23.3	2.2.1	1.3.0	3.9.12	{'minimumROIDimensions': 1, 'minimumROISize': None, 'normalize': False, 'normalizeScale': 1, 'removeOutliers': None, 'resampledPixelSpacing': None, 'interpolator': 'sitkBSpline', 'preCrop': False, 'padDistance': 5, 'distances': [1], 'force2D': False, 'force2Ddimension': 0, 'resegmentRange': None, 'label': 1, 'additionalInfo': True, 'geometryTolerance': 0.01}	{'Original': {}, 'Wavelet': {}, 'LoG': {'sigma': [1.0, 2.0, 3.0, 4.0, 5.0]}, 'Square': {}, 'SquareRoot': {}, 'Logarithm': {}, 'Exponential': {}, 'Gradient': {}, 'LBP2D': {}, 'LBP3D': {}}	db28f9cf6c9e0b47567ca511c753131a217e1b7d	3D	(1.0, 1.0, 1.0)	(375, 375, 283)	-8.318358847	-28.71146526	22.79408973	3a3ba0f0aa7482df912b71c8db9b82133db317a8	(1.0, 1.0, 1.0)	(375, 375, 283)	(164, 77, 48, 66, 66, 40)	80174	1	(199.8265148302442, 110.08442886721382, 67.3448499513558)	(19.026514830244196, -77.41557113278613, -58.4051500486442)	0.959276191	0.759461935	41.72168989	54.93585386	66.37017402	72.40165744	67.42403132	73.08898686	80095	52.69865666	0.590154703	15226.09456	0.190100438	80174	-1.406135184	0.063514102	232122.5564	0.64410012	0.746129638	15.16886402	2.897299392	0.847203251	-0.751250176	-0.26809907	-8.66394166	11.56124105
54	1	v3.0.1	1.23.3	2.2.1	1.3.0	3.9.12	{'minimumROIDimensions': 1, 'minimumROISize': None, 'normalize': False, 'normalizeScale': 1, 'removeOutliers': None, 'resampledPixelSpacing': None, 'interpolator': 'sitkBSpline', 'preCrop': False, 'padDistance': 5, 'distances': [1], 'force2D': False, 'force2Ddimension': 0, 'resegmentRange': None, 'label': 1, 'additionalInfo': True, 'geometryTolerance': 0.01}	{'Original': {}, 'Wavelet': {}, 'LoG': {'sigma': [1.0, 2.0, 3.0, 4.0, 5.0]}, 'Square': {}, 'SquareRoot': {}, 'Logarithm': {}, 'Exponential': {}, 'Gradient': {}, 'LBP2D': {}, 'LBP3D': {}}	7cf094ff7dc361ba2126f5217cd77fd79d50ec57	3D	(1.0, 1.0, 1.0)	(393, 393, 243)	-10.81079423	-34.42295953	33.25791757	8dc39d1f724c488e64ddecfc34ca55fb8459e5e6	(1.0, 1.0, 1.0)	(393, 393, 243)	(154, 142, 58, 31, 36, 27)	16734	1	(169.4760965698578, 158.8271782000717, 71.06053543683518)	(-38.92390343014222, -37.67282179992836, -9.18946456316479)	0.945933737	0.821643915	25.95953211	31.59462591	37.48332963	37.58989226	36.49657518	40.29888336	16689.625	29.88642255	0.665362706	4746.681101	0.284409093	16734	-1.870596853	-0.177437049	34141.92009	0.340346819	0.964919028	2.748436248	1.224426444	0.558192235	-1.265920703	-1.570197533	-2.289335299	3.513761743
55	1	v3.0.1	1.23.3	2.2.1	1.3.0	3.9.12	{'minimumROIDimensions': 1, 'minimumROISize': None, 'normalize': False, 'normalizeScale': 1, 'removeOutliers': None, 'resampledPixelSpacing': None, 'interpolator': 'sitkBSpline', 'preCrop': False, 'padDistance': 5, 'distances': [1], 'force2D': False, 'force2Ddimension': 0, 'resegmentRange': None, 'label': 1, 'additionalInfo': True, 'geometryTolerance': 0.01}	{'Original': {}, 'Wavelet': {}, 'LoG': {'sigma': [1.0, 2.0, 3.0, 4.0, 5.0]}, 'Square': {}, 'SquareRoot': {}, 'Logarithm': {}, 'Exponential': {}, 'Gradient': {}, 'LBP2D': {}, 'LBP3D': {}}	dff6510bcf14d326c2fb8fdeadd025cb2d30be70	3D	(0.9999999999999999, 0.9999999999999999, 1.0)	(396, 396, 268)	-9.19818193	-33.98066503	23.4946767	6acfbf9ceefba810ba7b682250c4ea30c64cf410	(0.9999999999999999, 0.9999999999999999, 1.0)	(396, 396, 268)	(187, 158, 26, 31, 33, 18)	10027	1	(200.89418569861374, 174.7500747980453, 34.94833948339483)	(2.3941856986137395, -23.24992520195471, -71.80166051660517)	0.953064814	0.694432675	19.84614327	28.57893067	35.35533906	34	35.77708764	37.37646318	9992.916667	27.23757323	0.690106437	3251.094227	0.325339872	10027	-1.467957505	1.481800579	14746.33718	0.850988409	1.69141253	2.159742133	1.996578306	0.963234427	-0.456862961	-1.010377304	-1.819313731	3.815892037
56	1	v3.0.1	1.23.3	2.2.1	1.3.0	3.9.12	{'minimumROIDimensions': 1, 'minimumROISize': None, 'normalize': False, 'normalizeScale': 1, 'removeOutliers': None, 'resampledPixelSpacing': None, 'interpolator': 'sitkBSpline', 'preCrop': False, 'padDistance': 5, 'distances': [1], 'force2D': False, 'force2Ddimension': 0, 'resegmentRange': None, 'label': 1, 'additionalInfo': True, 'geometryTolerance': 0.01}	{'Original': {}, 'Wavelet': {}, 'LoG': {'sigma': [1.0, 2.0, 3.0, 4.0, 5.0]}, 'Square': {}, 'SquareRoot': {}, 'Logarithm': {}, 'Exponential': {}, 'Gradient': {}, 'LBP2D': {}, 'LBP3D': {}}	995bfc032161510caba198e6688921db9d6070d4	3D	(0.9999999999999999, 0.9999999999999999, 1.0)	(396, 396, 233)	-10.73091305	-37.35550582	12.11898861	f94434880eedfd1ac9d031099be248b3571545fd	(0.9999999999999999, 0.9999999999999999, 1.0)	(396, 396, 233)	(195, 62, 64, 56, 40, 21)	23267	1	(225.386556066532, 79.61357287144884, 74.04083036059656)	(25.50155606653192, -118.38642712855115, -94.3321696394034)	0.792944435	0.511273004	22.74026809	44.47774072	56.00892786	42.48529157	57.72347876	58.48931526	23214.91667	35.26837699	0.570103862	6903.058607	0.297354443	23267	-2.11688504	-0.509116608	113934.3264	0.009993677	1.109156704	18.32250774	0.365997856	0.76208935	-1.710167323	-1.740382306	-11.00031442	11.36631227
57	1	v3.0.1	1.23.3	2.2.1	1.3.0	3.9.12	{'minimumROIDimensions': 1, 'minimumROISize': None, 'normalize': False, 'normalizeScale': 1, 'removeOutliers': None, 'resampledPixelSpacing': None, 'interpolator': 'sitkBSpline', 'preCrop': False, 'padDistance': 5, 'distances': [1], 'force2D': False, 'force2Ddimension': 0, 'resegmentRange': None, 'label': 1, 'additionalInfo': True, 'geometryTolerance': 0.01}	{'Original': {}, 'Wavelet': {}, 'LoG': {'sigma': [1.0, 2.0, 3.0, 4.0, 5.0]}, 'Square': {}, 'SquareRoot': {}, 'Logarithm': {}, 'Exponential': {}, 'Gradient': {}, 'LBP2D': {}, 'LBP3D': {}}	dc495e068cf45f3e2fa351e5bd6905792af3ee35	3D	(1.0, 1.0, 1.0)	(395, 395, 238)	-8.917725495	-30.76218863	33.14157043	7aea73b992557cb4154d7753b47fc2e2982b1bf6	(1.0, 1.0, 1.0)	(395, 395, 238)	(61, 176, 102, 59, 67, 46)	71244	1	(89.25350906743024, 207.9993122227837, 123.67149514345067)	(-114.2964909325698, 10.499312222783715, 178.18649514345066)	0.747231881	0.673545454	39.99842158	59.38488835	58.03447251	67.06713055	69.8140387	70.50531895	71166.875	44.37428185	0.580099812	14316.38372	0.201166396	71244	-0.485472207	-0.105878597	14581.38655	0.20791573	0.189796805	98.52000717	6.957863365	0.153205535	-0.265182694	-0.279171332	-1.739781528	8.697644892
58	1	v3.0.1	1.23.3	2.2.1	1.3.0	3.9.12	{'minimumROIDimensions': 1, 'minimumROISize': None, 'normalize': False, 'normalizeScale': 1, 'removeOutliers': None, 'resampledPixelSpacing': None, 'interpolator': 'sitkBSpline', 'preCrop': False, 'padDistance': 5, 'distances': [1], 'force2D': False, 'force2Ddimension': 0, 'resegmentRange': None, 'label': 1, 'additionalInfo': True, 'geometryTolerance': 0.01}	{'Original': {}, 'Wavelet': {}, 'LoG': {'sigma': [1.0, 2.0, 3.0, 4.0, 5.0]}, 'Square': {}, 'SquareRoot': {}, 'Logarithm': {}, 'Exponential': {}, 'Gradient': {}, 'LBP2D': {}, 'LBP3D': {}}	c25fb22577eeb99682258e2d64100c4a7c4c47bb	3D	(1.0, 1.0, 1.0)	(360, 360, 243)	-9.909393947	-34.49844278	26.84729715	a3666d15562992521a41904d8bda02d430a6ac60	(1.0, 1.0, 1.0)	(360, 360, 243)	(100, 175, 12, 66, 71, 41)	89839	3	(130.9849285944857, 208.05361813911554, 32.80732198711028)	(-38.11507140551433, 28.05361813911557, 81.55732198711029)	0.926694631	0.717093033	42.58465262	59.3851155	69.83552105	76.32168761	67.20119047	78.49840763	89674	55.03186767	0.369670378	26208.80188	0.292267568	89839	-1.790203717	-0.034757176	109880.3601	0.40655209	1.356912732	10.05482272	9.558520947	0.657799525	-0.79145142	-0.556646688	-3.412805655	12.9713266
59	1	v3.0.1	1.23.3	2.2.1	1.3.0	3.9.12	{'minimumROIDimensions': 1, 'minimumROISize': None, 'normalize': False, 'normalizeScale': 1, 'removeOutliers': None, 'resampledPixelSpacing': None, 'interpolator': 'sitkBSpline', 'preCrop': False, 'padDistance': 5, 'distances': [1], 'force2D': False, 'force2Ddimension': 0, 'resegmentRange': None, 'label': 1, 'additionalInfo': True, 'geometryTolerance': 0.01}	{'Original': {}, 'Wavelet': {}, 'LoG': {'sigma': [1.0, 2.0, 3.0, 4.0, 5.0]}, 'Square': {}, 'SquareRoot': {}, 'Logarithm': {}, 'Exponential': {}, 'Gradient': {}, 'LBP2D': {}, 'LBP3D': {}}	8bb5cb0406f7a3b3c882bfd714c2806834e66a91	3D	(1.0, 1.0, 1.0)	(360, 360, 198)	-9.645825449	-31.98342096	22.50785254	1c7b1ec6a3e1119ebd8ba05a7aed585975b13155	(1.0, 1.0, 1.0)	(360, 360, 198)	(70, 171, 52, 56, 52, 33)	40598	1	(97.7812946450564, 196.52307995467757, 69.27735356421499)	(-70.31870535494356, 16.5230799546776, 69.27735356421499)	0.683659248	0.621337861	32.28525219	51.96086413	53.60037313	52.23983155	60.20797289	61.66036004	40534.875	35.52352528	0.603670845	9453.003423	0.233206675	40598	-1.38527679	0.94237085	115355.8818	0.954900199	1.146453316	16.71081171	1.932489623	0.907816134	-0.396356043	-0.204082465	-9.514673028	11.44716265
60	1	v3.0.1	1.23.3	2.2.1	1.3.0	3.9.12	{'minimumROIDimensions': 1, 'minimumROISize': None, 'normalize': False, 'normalizeScale': 1, 'removeOutliers': None, 'resampledPixelSpacing': None, 'interpolator': 'sitkBSpline', 'preCrop': False, 'padDistance': 5, 'distances': [1], 'force2D': False, 'force2Ddimension': 0, 'resegmentRange': None, 'label': 1, 'additionalInfo': True, 'geometryTolerance': 0.01}	{'Original': {}, 'Wavelet': {}, 'LoG': {'sigma': [1.0, 2.0, 3.0, 4.0, 5.0]}, 'Square': {}, 'SquareRoot': {}, 'Logarithm': {}, 'Exponential': {}, 'Gradient': {}, 'LBP2D': {}, 'LBP3D': {}}	d87d04481ab3237c483a1f583b666213618cefc4	3D	(0.9999999999999999, 0.9999999999999999, 1.0)	(396, 396, 243)	-9.924246581	-30.00307092	11.87228615	df72f2905c4188902cda58b1523f96ad7097b393	(0.9999999999999999, 0.9999999999999999, 1.0)	(396, 396, 243)	(81, 185, 106, 57, 68, 48)	97903	1	(108.47414277397016, 219.13067015311074, 129.23225028855092)	(-95.5758572260299, 21.130670153110742, -23.767749711449085)	0.869900931	0.777288257	46.00931579	59.19208915	64.40496875	70.09279564	70.38465742	73.1300212	97811	51.49125348	0.579168613	17725.73445	0.181224345	97903	-0.501663548	-0.139177672	21981.36084	0.147926042	0.173004623	323.881577	4.812049871	0.130927529	-0.331276845	-0.312182294	-8.575212619	13.38726249
61	1	v3.0.1	1.23.3	2.2.1	1.3.0	3.9.12	{'minimumROIDimensions': 1, 'minimumROISize': None, 'normalize': False, 'normalizeScale': 1, 'removeOutliers': None, 'resampledPixelSpacing': None, 'interpolator': 'sitkBSpline', 'preCrop': False, 'padDistance': 5, 'distances': [1], 'force2D': False, 'force2Ddimension': 0, 'resegmentRange': None, 'label': 1, 'additionalInfo': True, 'geometryTolerance': 0.01}	{'Original': {}, 'Wavelet': {}, 'LoG': {'sigma': [1.0, 2.0, 3.0, 4.0, 5.0]}, 'Square': {}, 'SquareRoot': {}, 'Logarithm': {}, 'Exponential': {}, 'Gradient': {}, 'LBP2D': {}, 'LBP3D': {}}	603b337816ffc0e6c987a98ad9e096e29de80e0c	3D	(0.9999999999999999, 0.9999999999999999, 1.0)	(396, 396, 263)	-11.90666261	-37.56769083	26.2092723	09cd646268dee9b0796713438326ab3a1ad0a4b2	(0.9999999999999999, 0.9999999999999999, 1.0)	(396, 396, 263)	(85, 142, 29, 63, 57, 28)	49380	1	(115.41530984204131, 169.84957472660997, 43.930194410692586)	(-80.3046901579587, -28.150425273390027, -95.27980558930744)	0.846163219	0.498297408	27.77249946	55.73478607	63.28506933	56.22277119	65.3911309	65.98484675	49312	47.160726	0.560152226	11609.48986	0.235429304	49380	-2.100096242	-0.320650219	215490.3999	0.050622083	1.415468427	21.45577026	1.175702118	0.878684404	-1.443673066	-1.402472517	-11.69495008	12.8706522
62	1	v3.0.1	1.23.3	2.2.1	1.3.0	3.9.12	{'minimumROIDimensions': 1, 'minimumROISize': None, 'normalize': False, 'normalizeScale': 1, 'removeOutliers': None, 'resampledPixelSpacing': None, 'interpolator': 'sitkBSpline', 'preCrop': False, 'padDistance': 5, 'distances': [1], 'force2D': False, 'force2Ddimension': 0, 'resegmentRange': None, 'label': 1, 'additionalInfo': True, 'geometryTolerance': 0.01}	{'Original': {}, 'Wavelet': {}, 'LoG': {'sigma': [1.0, 2.0, 3.0, 4.0, 5.0]}, 'Square': {}, 'SquareRoot': {}, 'Logarithm': {}, 'Exponential': {}, 'Gradient': {}, 'LBP2D': {}, 'LBP3D': {}}	dc68e764bb7ab9e6914658a5b96823752795cb8f	3D	(0.9999999999999999, 0.9999999999999999, 1.0)	(391, 391, 243)	-10.79259041	-34.2321244	29.57870069	7dd12305785d4893d92421e4fd1f70f2c2d557a9	(0.9999999999999999, 0.9999999999999999, 1.0)	(391, 391, 243)	(153, 105, 49, 30, 30, 26)	14641	1	(167.43296222935592, 120.28427020012295, 61.462946520046444)	(-12.567037770644134, -75.21572979987707, 54.462946520046444)	0.920033078	0.873747087	26.16422308	29.94484727	36.12478374	36.87817783	32.20248438	38.83297568	14602	27.55025001	0.719901472	4013.155233	0.274835997	14641	-6.662323225	-0.944003363	177598.4789	0.001950731	0.599954871	7.163542889	0.077794776	1.551292061	-2.479448961	-1.797064195	-10.56202989	10.63982466
63	1	v3.0.1	1.23.3	2.2.1	1.3.0	3.9.12	{'minimumROIDimensions': 1, 'minimumROISize': None, 'normalize': False, 'normalizeScale': 1, 'removeOutliers': None, 'resampledPixelSpacing': None, 'interpolator': 'sitkBSpline', 'preCrop': False, 'padDistance': 5, 'distances': [1], 'force2D': False, 'force2Ddimension': 0, 'resegmentRange': None, 'label': 1, 'additionalInfo': True, 'geometryTolerance': 0.01}	{'Original': {}, 'Wavelet': {}, 'LoG': {'sigma': [1.0, 2.0, 3.0, 4.0, 5.0]}, 'Square': {}, 'SquareRoot': {}, 'Logarithm': {}, 'Exponential': {}, 'Gradient': {}, 'LBP2D': {}, 'LBP3D': {}}	087734fc3e0a9911b8702fe24c814dfd6f94c785	3D	(1.0, 1.0, 1.0)	(360, 360, 243)	-10.38683723	-32.71021172	23.3447264	637e26880878346375dbe98293b79df2887e36d2	(1.0, 1.0, 1.0)	(360, 360, 243)	(42, 106, 88, 146, 154, 122)	1078151	4	(107.46724994921861, 186.72839611520092, 134.39397078887836)	(-59.732750050781405, 6.728396115200951, -38.106029211121665)	0.889367971	0.737486099	100.9691386	136.9098871	155.0806242	159.8624409	160.8974829	172.8727856	1077702.708	121.7632686	0.36273154	140140.8628	0.130036662	1078151	-0.521060504	-0.055609211	922044.197	0.316643396	0.228162399	80.50754278	6.488088385	0.258451136	-0.371188817	-0.283771609	-9.875718853	16.36380724
64	0	v3.0.1	1.23.3	2.2.1	1.3.0	3.9.12	{'minimumROIDimensions': 1, 'minimumROISize': None, 'normalize': False, 'normalizeScale': 1, 'removeOutliers': None, 'resampledPixelSpacing': None, 'interpolator': 'sitkBSpline', 'preCrop': False, 'padDistance': 5, 'distances': [1], 'force2D': False, 'force2Ddimension': 0, 'resegmentRange': None, 'label': 1, 'additionalInfo': True, 'geometryTolerance': 0.01}	{'Original': {}, 'Wavelet': {}, 'LoG': {'sigma': [1.0, 2.0, 3.0, 4.0, 5.0]}, 'Square': {}, 'SquareRoot': {}, 'Logarithm': {}, 'Exponential': {}, 'Gradient': {}, 'LBP2D': {}, 'LBP3D': {}}	9fa7502fbebd141d0d0e5631aafc4a8b7ff21282	3D	(1.0, 1.0, 1.0)	(387, 387, 268)	-9.085229559	-29.77954628	24.73702165	4ce55baf6d4c6ef9cdc8eb396d0c7b24daa2d3d5	(1.0, 1.0, 1.0)	(387, 387, 268)	(81, 130, 52, 54, 52, 36)	43190	1	(108.24517249363278, 155.79687427645288, 67.850474646909)	(-85.85482750636713, -37.70312572354703, -68.399525353091)	0.970737063	0.672467421	31.35040053	46.61995446	54.74486277	61.05735009	54.91812087	63.03967005	43112.83333	45.25571769	0.522474246	11380.38479	0.263967453	43190	-8.081935973	-0.312450467	487708.6707	0.048755594	0.935592496	4.722582827	0.54178616	1.783789338	-2.238473156	-1.49211057	-9.115155512	9.656941671
65	1	v3.0.1	1.23.3	2.2.1	1.3.0	3.9.12	{'minimumROIDimensions': 1, 'minimumROISize': None, 'normalize': False, 'normalizeScale': 1, 'removeOutliers': None, 'resampledPixelSpacing': None, 'interpolator': 'sitkBSpline', 'preCrop': False, 'padDistance': 5, 'distances': [1], 'force2D': False, 'force2Ddimension': 0, 'resegmentRange': None, 'label': 1, 'additionalInfo': True, 'geometryTolerance': 0.01}	{'Original': {}, 'Wavelet': {}, 'LoG': {'sigma': [1.0, 2.0, 3.0, 4.0, 5.0]}, 'Square': {}, 'SquareRoot': {}, 'Logarithm': {}, 'Exponential': {}, 'Gradient': {}, 'LBP2D': {}, 'LBP3D': {}}	d6038423912d9ec3e6ced3023e05447bf1202095	3D	(0.9999999999999999, 0.9999999999999999, 1.0)	(396, 396, 278)	-8.32813942	-26.53865723	11.14958366	bd13ff95fd983f7155a908b63ecd5000f1705a66	(0.9999999999999999, 0.9999999999999999, 1.0)	(396, 396, 278)	(75, 130, 21, 99, 85, 88)	303849	1	(123.77701753173451, 173.7423851979108, 61.91201879881125)	(-87.5559824682655, -24.257614802089194, -99.2589812011887)	0.653747794	0.572044246	60.97960929	106.5994628	122.0040983	102.9271587	94.20191081	124.7557614	303687.7083	69.68916363	0.495237358	44118.64875	0.145276373	303849	-1.587480071	-0.362486878	561797.7664	0.121513506	0.931281376	28.17961785	7.882935147	0.528456733	-1.067728812	-1.078857166	-8.199577838	16.08251298
66	0	v3.0.1	1.23.3	2.2.1	1.3.0	3.9.12	{'minimumROIDimensions': 1, 'minimumROISize': None, 'normalize': False, 'normalizeScale': 1, 'removeOutliers': None, 'resampledPixelSpacing': None, 'interpolator': 'sitkBSpline', 'preCrop': False, 'padDistance': 5, 'distances': [1], 'force2D': False, 'force2Ddimension': 0, 'resegmentRange': None, 'label': 1, 'additionalInfo': True, 'geometryTolerance': 0.01}	{'Original': {}, 'Wavelet': {}, 'LoG': {'sigma': [1.0, 2.0, 3.0, 4.0, 5.0]}, 'Square': {}, 'SquareRoot': {}, 'Logarithm': {}, 'Exponential': {}, 'Gradient': {}, 'LBP2D': {}, 'LBP3D': {}}	1e654547d8998bc15faecd02fb5e98330a1c8caa	3D	(1.0, 1.0, 1.0)	(389, 389, 268)	-9.960046011	-32.70429747	24.33671963	d41959c1a8306c0f9f9b3e04507f6a824fcb2523	(1.0, 1.0, 1.0)	(389, 389, 268)	(77, 150, 61, 52, 59, 28)	35694	1	(103.05241777329523, 177.78567826525466, 74.4708354345268)	(-85.24758222670475, -16.714321734745397, 74.4708354345268)	0.945950773	0.6427186	28.69111434	44.64024276	52.34500931	59.13543777	54.40588203	59.67411499	35627.95833	42.22747213	0.531689776	9848.114875	0.276415358	35694	-3.619716639	-0.444433354	212367.743	0.169644608	0.977846008	9.010398807	2.878432246	1.002585993	-1.849256888	-1.549037177	-10.24100169	13.11943393
[truncated: 2,127 more columns]
