# Supplementary material for: A clinical study exploring the prediction of microvascular invasion in hepatocellular carcinoma through the use of combined enhanced CT and MRI radiomics
Source: PLoS One. 2025 Jan 28;20(1):e0318232. doi: 10.1371/journal.pone.0318232 (PMC11774365; doi:10.1371/journal.pone.0318232)
Supplement: S1 File — (ZIP) [file pone.0318232.s005.zip › All image omics features/CT/dongmaiqi_val.csv]

name	label	diagnostics_Versions_PyRadiomics	diagnostics_Versions_Numpy	diagnostics_Versions_SimpleITK	diagnostics_Versions_PyWavelet	diagnostics_Versions_Python	diagnostics_Configuration_Settings	diagnostics_Configuration_EnabledImageTypes	diagnostics_Image-original_Hash	diagnostics_Image-original_Dimensionality	diagnostics_Image-original_Spacing	diagnostics_Image-original_Size	diagnostics_Image-original_Mean	diagnostics_Image-original_Minimum	diagnostics_Image-original_Maximum	diagnostics_Mask-original_Hash	diagnostics_Mask-original_Spacing	diagnostics_Mask-original_Size	diagnostics_Mask-original_BoundingBox	diagnostics_Mask-original_VoxelNum	diagnostics_Mask-original_VolumeNum	diagnostics_Mask-original_CenterOfMassIndex	diagnostics_Mask-original_CenterOfMass	original_shape_Elongation	original_shape_Flatness	original_shape_LeastAxisLength	original_shape_MajorAxisLength	original_shape_Maximum2DDiameterColumn	original_shape_Maximum2DDiameterRow	original_shape_Maximum2DDiameterSlice	original_shape_Maximum3DDiameter	original_shape_MeshVolume	original_shape_MinorAxisLength	original_shape_Sphericity	original_shape_SurfaceArea	original_shape_SurfaceVolumeRatio	original_shape_VoxelVolume	original_firstorder_10Percentile	original_firstorder_90Percentile	original_firstorder_Energy	original_firstorder_Entropy	original_firstorder_InterquartileRange	original_firstorder_Kurtosis	original_firstorder_Maximum	original_firstorder_MeanAbsoluteDeviation	original_firstorder_Mean	original_firstorder_Median	original_firstorder_Minimum	original_firstorder_Range
1	1	v3.0.1	1.23.3	2.2.1	1.3.0	3.9.12	{'minimumROIDimensions': 1, 'minimumROISize': None, 'normalize': False, 'normalizeScale': 1, 'removeOutliers': None, 'resampledPixelSpacing': None, 'interpolator': 'sitkBSpline', 'preCrop': False, 'padDistance': 5, 'distances': [1], 'force2D': False, 'force2Ddimension': 0, 'resegmentRange': None, 'label': 1, 'additionalInfo': True, 'geometryTolerance': 0.01}	{'Original': {}, 'Wavelet': {}, 'LoG': {'sigma': [1.0, 2.0, 3.0, 4.0, 5.0]}, 'Square': {}, 'SquareRoot': {}, 'Logarithm': {}, 'Exponential': {}, 'Gradient': {}, 'LBP2D': {}, 'LBP3D': {}}	5c9b5b890bef4e9eac9abf6b72fee1b0d2bb01d3	3D	(1.0, 1.0, 1.0)	(366, 366, 223)	-10.53649852	-36.76874972	12.7923056	3fc1f374a10f26d450d6d99cdc8011a6877df3bd	(1.0, 1.0, 1.0)	(366, 366, 223)	(154, 83, 59, 52, 43, 34)	28249	3	(180.0443909518921, 102.73414988141172, 73.22503451449609)	(-5.88160904810789, -80.26585011858828, 58.57503451449609)	0.895114811	0.682469509	28.38177515	41.58687644	53.15072906	46.40043103	47.42362281	56.97367813	28159.375	37.22502904	0.491368682	9109.446562	0.323496049	28249	-2.041817089	-0.442748949	219716.7877	0.022546471	1.03587433	14.26727779	1.015520739	0.984906642	-1.866305516	-1.679763925	-11.03280399	12.04832473
2	1	v3.0.1	1.23.3	2.2.1	1.3.0	3.9.12	{'minimumROIDimensions': 1, 'minimumROISize': None, 'normalize': False, 'normalizeScale': 1, 'removeOutliers': None, 'resampledPixelSpacing': None, 'interpolator': 'sitkBSpline', 'preCrop': False, 'padDistance': 5, 'distances': [1], 'force2D': False, 'force2Ddimension': 0, 'resegmentRange': None, 'label': 1, 'additionalInfo': True, 'geometryTolerance': 0.01}	{'Original': {}, 'Wavelet': {}, 'LoG': {'sigma': [1.0, 2.0, 3.0, 4.0, 5.0]}, 'Square': {}, 'SquareRoot': {}, 'Logarithm': {}, 'Exponential': {}, 'Gradient': {}, 'LBP2D': {}, 'LBP3D': {}}	d50e5ece76f47da340f35f329e40deeb3ddaee5e	3D	(1.0, 1.0, 1.0)	(406, 406, 268)	-10.02684542	-30.43455834	25.64604636	ef545ab97eb223bd34ccbf84511de13de27d10f7	(1.0, 1.0, 1.0)	(406, 406, 268)	(135, 101, 49, 51, 54, 43)	63823	2	(159.22126819485138, 127.57183147141313, 68.10132710778247)	(-43.48273180514866, -75.42816852858692, -22.981672892217546)	0.983150286	0.831078461	40.03222084	48.16900298	54.70831747	56.64803615	55.08175742	58.17215829	63738.5	47.35736904	0.637360369	12106.91875	0.189946716	63823	-9.0728786	-0.316737639	2375847.925	0.004099566	8.524846672	1.072963446	0.253237575	3.961014578	-4.590688388	-1.81189001	-9.419820034	9.673057609
3	1	v3.0.1	1.23.3	2.2.1	1.3.0	3.9.12	{'minimumROIDimensions': 1, 'minimumROISize': None, 'normalize': False, 'normalizeScale': 1, 'removeOutliers': None, 'resampledPixelSpacing': None, 'interpolator': 'sitkBSpline', 'preCrop': False, 'padDistance': 5, 'distances': [1], 'force2D': False, 'force2Ddimension': 0, 'resegmentRange': None, 'label': 1, 'additionalInfo': True, 'geometryTolerance': 0.01}	{'Original': {}, 'Wavelet': {}, 'LoG': {'sigma': [1.0, 2.0, 3.0, 4.0, 5.0]}, 'Square': {}, 'SquareRoot': {}, 'Logarithm': {}, 'Exponential': {}, 'Gradient': {}, 'LBP2D': {}, 'LBP3D': {}}	d7c8b5fbaf0320ec67a722337ca12093f70010ee	3D	(1.0, 1.0, 1.0)	(360, 360, 248)	-7.296847634	-26.75459057	23.53828944	086ec71594b9c94d6d195a7e7e299ff266927078	(1.0, 1.0, 1.0)	(360, 360, 248)	(127, 107, 17, 44, 39, 16)	13524	1	(147.54769299023957, 125.7086660751257, 24.646036675539783)	(-51.05230700976037, -54.291333924874294, 78.64603667553976)	0.867130435	0.431795149	16.17362005	37.45669699	44.04543109	39.11521443	46.5295605	47.4341649	13476.125	32.47984197	0.511791629	5350.991982	0.397072006	13524	-0.406539616	0.103234725	867.609529	0.784461569	0.269452152	3.169770388	0.758658878	0.161882122	-0.149701509	-0.151652445	-0.996421354	1.755080232
4	0	v3.0.1	1.23.3	2.2.1	1.3.0	3.9.12	{'minimumROIDimensions': 1, 'minimumROISize': None, 'normalize': False, 'normalizeScale': 1, 'removeOutliers': None, 'resampledPixelSpacing': None, 'interpolator': 'sitkBSpline', 'preCrop': False, 'padDistance': 5, 'distances': [1], 'force2D': False, 'force2Ddimension': 0, 'resegmentRange': None, 'label': 1, 'additionalInfo': True, 'geometryTolerance': 0.01}	{'Original': {}, 'Wavelet': {}, 'LoG': {'sigma': [1.0, 2.0, 3.0, 4.0, 5.0]}, 'Square': {}, 'SquareRoot': {}, 'Logarithm': {}, 'Exponential': {}, 'Gradient': {}, 'LBP2D': {}, 'LBP3D': {}}	0577bf22aa98d390f35df8e65dadeb0a91cde061	3D	(0.9999999999999999, 0.9999999999999999, 1.0)	(391, 391, 188)	-13.37748797	-43.07152672	18.22157729	6638287fcd530cc80ea88b1eecb4d1df2a057499	(0.9999999999999999, 0.9999999999999999, 1.0)	(391, 391, 188)	(67, 211, 29, 36, 38, 24)	15215	1	(86.40072297075255, 230.25980939861978, 39.73749589221163)	(-108.90227702924751, 34.75980939861975, 47.361495892211636)	0.939452046	0.7283676	23.65363395	32.47485739	39	40.31128874	38.47076812	43.01162634	15172.29167	30.50857122	0.639964945	4631.219811	0.305241944	15215	-2.221412341	-0.189068343	49513.45455	0.424656302	0.549928376	4.342656254	1.006428127	0.63864906	-1.596122508	-1.958403118	-2.759385753	3.76581388
5	1	v3.0.1	1.23.3	2.2.1	1.3.0	3.9.12	{'minimumROIDimensions': 1, 'minimumROISize': None, 'normalize': False, 'normalizeScale': 1, 'removeOutliers': None, 'resampledPixelSpacing': None, 'interpolator': 'sitkBSpline', 'preCrop': False, 'padDistance': 5, 'distances': [1], 'force2D': False, 'force2Ddimension': 0, 'resegmentRange': None, 'label': 1, 'additionalInfo': True, 'geometryTolerance': 0.01}	{'Original': {}, 'Wavelet': {}, 'LoG': {'sigma': [1.0, 2.0, 3.0, 4.0, 5.0]}, 'Square': {}, 'SquareRoot': {}, 'Logarithm': {}, 'Exponential': {}, 'Gradient': {}, 'LBP2D': {}, 'LBP3D': {}}	3eadf8ce6a6f091c384410be1db1fc4514552b87	3D	(0.9999999999999999, 0.9999999999999999, 1.0)	(396, 396, 248)	-10.84763096	-35.6069777	14.24904507	17e0bba68581babcac309283866fc38b97b47953	(0.9999999999999999, 0.9999999999999999, 1.0)	(396, 396, 248)	(80, 112, 18, 97, 79, 64)	217537	3	(129.30527220656717, 152.9194711704216, 45.54148489682215)	(-79.95172779343284, -45.08052882957841, -121.60351510317787)	0.897256156	0.779443822	59.82873097	76.75823363	97.73944956	83.73768566	91.78235124	99.24212815	217347.8333	68.87179768	0.437334596	39973.65263	0.183915579	217537	-1.82347557	-0.253283929	900646.015	0.031391712	1.121565458	19.67014795	6.61264722	0.885347804	-1.21627963	-0.760426571	-10.98130135	17.59394857
6	0	v3.0.1	1.23.3	2.2.1	1.3.0	3.9.12	{'minimumROIDimensions': 1, 'minimumROISize': None, 'normalize': False, 'normalizeScale': 1, 'removeOutliers': None, 'resampledPixelSpacing': None, 'interpolator': 'sitkBSpline', 'preCrop': False, 'padDistance': 5, 'distances': [1], 'force2D': False, 'force2Ddimension': 0, 'resegmentRange': None, 'label': 1, 'additionalInfo': True, 'geometryTolerance': 0.01}	{'Original': {}, 'Wavelet': {}, 'LoG': {'sigma': [1.0, 2.0, 3.0, 4.0, 5.0]}, 'Square': {}, 'SquareRoot': {}, 'Logarithm': {}, 'Exponential': {}, 'Gradient': {}, 'LBP2D': {}, 'LBP3D': {}}	08d9770d31949abf5e1ef24358e67333c945dfe5	3D	(1.0, 1.0, 1.0)	(368, 368, 323)	-9.838194039	-31.80145324	25.14103967	c104d082bae58a6049102d788f85de7fc27536e1	(1.0, 1.0, 1.0)	(368, 368, 323)	(90, 213, 63, 61, 65, 72)	131721	1	(119.34708968197934, 246.16824955777741, 101.95410754549388)	(-59.552910318020665, 62.168249557777415, 21.704107545493912)	0.757243962	0.704067481	50.08073733	71.13059282	80.77747211	82.85529555	68	84.48668534	131607	53.86321192	0.555022358	22543.7576	0.171296037	131721	-1.77359313	1.000483724	200628.1446	0.882684927	1.878371788	1.760570809	1.809227133	0.934869628	-0.643908649	-0.903976561	-2.634513533	4.443740666
7	1	v3.0.1	1.23.3	2.2.1	1.3.0	3.9.12	{'minimumROIDimensions': 1, 'minimumROISize': None, 'normalize': False, 'normalizeScale': 1, 'removeOutliers': None, 'resampledPixelSpacing': None, 'interpolator': 'sitkBSpline', 'preCrop': False, 'padDistance': 5, 'distances': [1], 'force2D': False, 'force2Ddimension': 0, 'resegmentRange': None, 'label': 1, 'additionalInfo': True, 'geometryTolerance': 0.01}	{'Original': {}, 'Wavelet': {}, 'LoG': {'sigma': [1.0, 2.0, 3.0, 4.0, 5.0]}, 'Square': {}, 'SquareRoot': {}, 'Logarithm': {}, 'Exponential': {}, 'Gradient': {}, 'LBP2D': {}, 'LBP3D': {}}	a04ea07b48d512f957141167588f46fa0a84a15b	3D	(1.0, 1.0, 1.0)	(360, 360, 248)	-11.36272348	-38.88116332	29.58594383	733175ec591b76f8dc6c84dc685c351908295da3	(1.0, 1.0, 1.0)	(360, 360, 248)	(65, 102, 43, 73, 62, 64)	134718	2	(101.11426832346086, 134.25753796820024, 75.74318205436542)	(-71.68573167653915, -45.74246203179973, 113.24318205436542)	0.846143775	0.725310032	49.69387593	68.51397852	83.24061509	77.46612163	68.00735254	84.95881355	134583.625	57.97267645	0.517243188	24553.73095	0.182442188	134718	-1.927799774	-0.220628603	518305.2738	0.109898171	1.102768955	23.86925109	0.882140353	0.837704147	-1.17198748	-0.782616628	-11.83151328	12.71365363
8	1	v3.0.1	1.23.3	2.2.1	1.3.0	3.9.12	{'minimumROIDimensions': 1, 'minimumROISize': None, 'normalize': False, 'normalizeScale': 1, 'removeOutliers': None, 'resampledPixelSpacing': None, 'interpolator': 'sitkBSpline', 'preCrop': False, 'padDistance': 5, 'distances': [1], 'force2D': False, 'force2Ddimension': 0, 'resegmentRange': None, 'label': 1, 'additionalInfo': True, 'geometryTolerance': 0.01}	{'Original': {}, 'Wavelet': {}, 'LoG': {'sigma': [1.0, 2.0, 3.0, 4.0, 5.0]}, 'Square': {}, 'SquareRoot': {}, 'Logarithm': {}, 'Exponential': {}, 'Gradient': {}, 'LBP2D': {}, 'LBP3D': {}}	f22c616dbf3858eee8c52fd1ea63c487af3e4811	3D	(1.0, 1.0, 1.0)	(401, 401, 253)	-10.74649414	-33.35519961	29.37645518	dd46dcae0d2087cf3d64f4687465bc45e703363d	(1.0, 1.0, 1.0)	(401, 401, 253)	(109, 113, 28, 151, 66, 64)	296907	1	(183.8183842078496, 146.3594829357341, 60.264523908159795)	(-14.40161579215038, -54.14051706426588, -145.43647609184015)	0.496385697	0.360960127	48.55013908	134.502776	148.492424	81.46778504	146.9863939	153.5122145	296754.375	66.76525429	0.484810163	44378.96431	0.149547801	296907	-7.610918971	-0.2846593	3295471.076	0.060500883	1.219559629	5.95272007	1.121840126	1.751024407	-2.023914034	-1.263867762	-10.37050645	11.49234658
9	0	v3.0.1	1.23.3	2.2.1	1.3.0	3.9.12	{'minimumROIDimensions': 1, 'minimumROISize': None, 'normalize': False, 'normalizeScale': 1, 'removeOutliers': None, 'resampledPixelSpacing': None, 'interpolator': 'sitkBSpline', 'preCrop': False, 'padDistance': 5, 'distances': [1], 'force2D': False, 'force2Ddimension': 0, 'resegmentRange': None, 'label': 1, 'additionalInfo': True, 'geometryTolerance': 0.01}	{'Original': {}, 'Wavelet': {}, 'LoG': {'sigma': [1.0, 2.0, 3.0, 4.0, 5.0]}, 'Square': {}, 'SquareRoot': {}, 'Logarithm': {}, 'Exponential': {}, 'Gradient': {}, 'LBP2D': {}, 'LBP3D': {}}	7a751d936cba1bdd064a643f070326b5790775a4	3D	(0.9999999999999999, 0.9999999999999999, 1.0)	(396, 396, 263)	-8.417466519	-26.22583207	20.53017878	8d9c5a91b488c20c08e4dfe8c0a0d65a342316bb	(0.9999999999999999, 0.9999999999999999, 1.0)	(396, 396, 263)	(96, 155, 116, 50, 48, 34)	35172	1	(119.01691686568861, 177.1444899351757, 129.8841123621062)	(-71.73608313431136, -20.8555100648243, 30.60211236210624)	0.877539639	0.774564583	33.66877897	43.46800735	50.60632372	47.50789408	59.81638571	59.89156869	35096.33333	38.14489948	0.546240889	9490.17926	0.270403725	35172	-1.351662864	-0.187583169	13578.41433	0.047604485	0.185681424	6.42169662	0.440877035	0.275434736	-0.473367305	-0.337556626	-5.465220563	5.906097598
10	0	v3.0.1	1.23.3	2.2.1	1.3.0	3.9.12	{'minimumROIDimensions': 1, 'minimumROISize': None, 'normalize': False, 'normalizeScale': 1, 'removeOutliers': None, 'resampledPixelSpacing': None, 'interpolator': 'sitkBSpline', 'preCrop': False, 'padDistance': 5, 'distances': [1], 'force2D': False, 'force2Ddimension': 0, 'resegmentRange': None, 'label': 1, 'additionalInfo': True, 'geometryTolerance': 0.01}	{'Original': {}, 'Wavelet': {}, 'LoG': {'sigma': [1.0, 2.0, 3.0, 4.0, 5.0]}, 'Square': {}, 'SquareRoot': {}, 'Logarithm': {}, 'Exponential': {}, 'Gradient': {}, 'LBP2D': {}, 'LBP3D': {}}	7e795168043726f339c62c9171d956afb754c742	3D	(1.0, 1.0, 1.0)	(350, 350, 223)	-9.827816351	-32.86990046	13.7625419	33806463ee54cd447ee081a343b7c8fcc090d802	(1.0, 1.0, 1.0)	(350, 350, 223)	(85, 147, 88, 16, 18, 14)	2446	1	(92.49754701553557, 155.2313982011447, 94.4897792313982)	(-84.38745298446442, -19.768601798855286, 143.3567792313982)	0.8998247	0.882966064	14.64606102	16.58734306	19.84943324	20.1246118	17.72004515	21.40093456	2426.625	14.925701	0.758237707	1151.720751	0.474618349	2446	-0.297314779	-0.069411866	162.5660499	0.166169389	0.113951457	36.75648117	0.193553035	0.088646198	-0.197271292	-0.183363323	-1.664732262	1.858285297
11	0	v3.0.1	1.23.3	2.2.1	1.3.0	3.9.12	{'minimumROIDimensions': 1, 'minimumROISize': None, 'normalize': False, 'normalizeScale': 1, 'removeOutliers': None, 'resampledPixelSpacing': None, 'interpolator': 'sitkBSpline', 'preCrop': False, 'padDistance': 5, 'distances': [1], 'force2D': False, 'force2Ddimension': 0, 'resegmentRange': None, 'label': 1, 'additionalInfo': True, 'geometryTolerance': 0.01}	{'Original': {}, 'Wavelet': {}, 'LoG': {'sigma': [1.0, 2.0, 3.0, 4.0, 5.0]}, 'Square': {}, 'SquareRoot': {}, 'Logarithm': {}, 'Exponential': {}, 'Gradient': {}, 'LBP2D': {}, 'LBP3D': {}}	60f6a702ba498c9ac183092410d1ab2389cb40c0	3D	(1.0, 1.0, 1.0)	(350, 350, 288)	-9.78678972	-32.30657899	11.37932331	f43bb7f91c7b2b6afcd362919309d947fb506699	(1.0, 1.0, 1.0)	(350, 350, 288)	(97, 67, 39, 44, 46, 35)	32812	1	(118.77346702425942, 87.69182006582957, 54.1413202486895)	(-61.23553297574051, -87.30817993417043, 61.357320248689504)	0.877749625	0.749833533	31.48941744	41.99521102	44.72135955	47.5394573	50.80354318	53.23532662	32751.54167	36.86128073	0.588161877	8416.698132	0.256986319	32812	-9.458267775	-1.166195447	2353036.281	-3.20E-16	0.575719011	4.46481165	-0.05772153	2.226512747	-7.910981227	-9.33796828	-9.647309838	9.589588308
12	1	v3.0.1	1.23.3	2.2.1	1.3.0	3.9.12	{'minimumROIDimensions': 1, 'minimumROISize': None, 'normalize': False, 'normalizeScale': 1, 'removeOutliers': None, 'resampledPixelSpacing': None, 'interpolator': 'sitkBSpline', 'preCrop': False, 'padDistance': 5, 'distances': [1], 'force2D': False, 'force2Ddimension': 0, 'resegmentRange': None, 'label': 1, 'additionalInfo': True, 'geometryTolerance': 0.01}	{'Original': {}, 'Wavelet': {}, 'LoG': {'sigma': [1.0, 2.0, 3.0, 4.0, 5.0]}, 'Square': {}, 'SquareRoot': {}, 'Logarithm': {}, 'Exponential': {}, 'Gradient': {}, 'LBP2D': {}, 'LBP3D': {}}	ead89df114c6fabf06ed2e22e41779e814425abb	3D	(1.0, 1.0, 1.0)	(426, 426, 203)	-10.97923264	-35.22227986	19.38614445	04b88f9bf99c0a950be599ae194348e484d79dce	(1.0, 1.0, 1.0)	(426, 426, 203)	(121, 125, 67, 34, 35, 30)	20420	1	(137.4205680705191, 142.12742409402546, 81.44960822722821)	(-88.91243192948093, -70.8725759059746, -49.72139177277178)	0.896983513	0.830157948	28.84454965	34.74585735	41.77319715	41.03656906	36.7151195	44.810713	20370.29167	31.16646118	0.614496855	5869.880932	0.288158905	20420	-0.497661765	-0.171067847	2984.218712	0.023914744	0.153691256	15.47615543	0.184343182	0.116795446	-0.336853257	-0.315153399	-1.880883067	2.065226249
13	1	v3.0.1	1.23.3	2.2.1	1.3.0	3.9.12	{'minimumROIDimensions': 1, 'minimumROISize': None, 'normalize': False, 'normalizeScale': 1, 'removeOutliers': None, 'resampledPixelSpacing': None, 'interpolator': 'sitkBSpline', 'preCrop': False, 'padDistance': 5, 'distances': [1], 'force2D': False, 'force2Ddimension': 0, 'resegmentRange': None, 'label': 1, 'additionalInfo': True, 'geometryTolerance': 0.01}	{'Original': {}, 'Wavelet': {}, 'LoG': {'sigma': [1.0, 2.0, 3.0, 4.0, 5.0]}, 'Square': {}, 'SquareRoot': {}, 'Logarithm': {}, 'Exponential': {}, 'Gradient': {}, 'LBP2D': {}, 'LBP3D': {}}	f2c57b9358279f1a8044df5debc4b79ea9f09c5f	3D	(0.9999999999999999, 0.9999999999999999, 1.0)	(396, 396, 178)	-13.0694015	-40.01099096	14.20635469	ea43664eba7740c9e11143e06d8af51dcf8e3177	(0.9999999999999999, 0.9999999999999999, 1.0)	(396, 396, 178)	(113, 135, 47, 44, 40, 23)	21682	1	(134.55931187159857, 154.78761184392584, 59.2613227562033)	(-48.14568812840142, -43.212388156074184, -127.96867724379669)	0.956697183	0.639026483	23.8921635	37.38837769	44.10215414	41.48493703	46.17358552	46.61544808	21634.16667	35.7693556	0.617731976	6078.235038	0.280955358	21682	-0.787878584	-0.197976702	12633.96608	0.035506546	0.321764663	198.3231537	1.925670071	0.240750143	-0.478946715	-0.380310011	-11.59917125	13.52484132
14	1	v3.0.1	1.23.3	2.2.1	1.3.0	3.9.12	{'minimumROIDimensions': 1, 'minimumROISize': None, 'normalize': False, 'normalizeScale': 1, 'removeOutliers': None, 'resampledPixelSpacing': None, 'interpolator': 'sitkBSpline', 'preCrop': False, 'padDistance': 5, 'distances': [1], 'force2D': False, 'force2Ddimension': 0, 'resegmentRange': None, 'label': 1, 'additionalInfo': True, 'geometryTolerance': 0.01}	{'Original': {}, 'Wavelet': {}, 'LoG': {'sigma': [1.0, 2.0, 3.0, 4.0, 5.0]}, 'Square': {}, 'SquareRoot': {}, 'Logarithm': {}, 'Exponential': {}, 'Gradient': {}, 'LBP2D': {}, 'LBP3D': {}}	0b1a327dd1924ec27e911c36a86611c72e745e6f	3D	(1.0, 1.0, 1.0)	(411, 411, 238)	-10.46204193	-31.56387345	22.44058503	73fc5cc54c4dd1b8d4f579225e930f1f68241ba5	(1.0, 1.0, 1.0)	(411, 411, 238)	(82, 165, 58, 67, 74, 49)	97819	2	(112.54372872345863, 198.5555464684775, 80.79144133552786)	(-71.35627127654132, -6.944453531522555, -37.95855866447212)	0.877250094	0.744238827	45.43563815	61.04980888	74.79304781	75.89466384	71.21797526	80.28698525	97700.5	53.55595061	0.477699235	21474.71637	0.219801499	97819	-1.673590852	-0.030609386	93770.7155	0.43336693	1.155221343	18.32467189	11.46170368	0.596033365	-0.647358778	-0.407125972	-5.378856345	16.84056002
15	1	v3.0.1	1.23.3	2.2.1	1.3.0	3.9.12	{'minimumROIDimensions': 1, 'minimumROISize': None, 'normalize': False, 'normalizeScale': 1, 'removeOutliers': None, 'resampledPixelSpacing': None, 'interpolator': 'sitkBSpline', 'preCrop': False, 'padDistance': 5, 'distances': [1], 'force2D': False, 'force2Ddimension': 0, 'resegmentRange': None, 'label': 1, 'additionalInfo': True, 'geometryTolerance': 0.01}	{'Original': {}, 'Wavelet': {}, 'LoG': {'sigma': [1.0, 2.0, 3.0, 4.0, 5.0]}, 'Square': {}, 'SquareRoot': {}, 'Logarithm': {}, 'Exponential': {}, 'Gradient': {}, 'LBP2D': {}, 'LBP3D': {}}	ecd7f57920c1a11bbb8a50072550a3794f5a8da1	3D	(1.0, 1.0, 1.0)	(387, 387, 243)	-11.94987026	-42.49392731	13.97953769	076d4dc1c0bc144552a0224819df0c3fabb5f4cb	(1.0, 1.0, 1.0)	(387, 387, 243)	(78, 50, 38, 133, 114, 110)	667877	1	(148.78070512983678, 105.9336734159134, 90.97261771254288)	(-40.11929487016323, -100.46632658408657, 123.22261771254287)	0.793994922	0.730236203	86.29583116	118.1752299	153.1012737	131.2097557	117.4776575	154.1557654	667659.2083	93.83053245	0.459768598	80349.16735	0.120344581	667877	-2.25283934	0.097341578	1491328.452	0.57483448	1.705033215	18.81005009	2.424481506	0.853597437	-1.071687122	-0.881900471	-12.49455912	14.91904063
16	1	v3.0.1	1.23.3	2.2.1	1.3.0	3.9.12	{'minimumROIDimensions': 1, 'minimumROISize': None, 'normalize': False, 'normalizeScale': 1, 'removeOutliers': None, 'resampledPixelSpacing': None, 'interpolator': 'sitkBSpline', 'preCrop': False, 'padDistance': 5, 'distances': [1], 'force2D': False, 'force2Ddimension': 0, 'resegmentRange': None, 'label': 1, 'additionalInfo': True, 'geometryTolerance': 0.01}	{'Original': {}, 'Wavelet': {}, 'LoG': {'sigma': [1.0, 2.0, 3.0, 4.0, 5.0]}, 'Square': {}, 'SquareRoot': {}, 'Logarithm': {}, 'Exponential': {}, 'Gradient': {}, 'LBP2D': {}, 'LBP3D': {}}	9ac04fc50fe000706c6a1de2a14b65415d2ee3b0	3D	(1.0, 1.0, 1.0)	(398, 398, 218)	-7.924379026	-24.71679516	11.06164514	1bcac6fc917066490e68a2427ddd0d1e0daab5ad	(1.0, 1.0, 1.0)	(398, 398, 218)	(67, 186, 61, 83, 83, 62)	236990	1	(108.24457994008186, 230.5794041942698, 91.02443141060805)	(-93.85542005991807, 31.579404194269756, 91.02443141060805)	0.967733306	0.90848862	66.35134774	73.0348694	93.08598176	93.40770846	85.44003745	96.47279409	236864	70.67827558	0.549983846	33661.50768	0.142113228	236990	-1.291149694	0.215451295	136936.7424	0.730527466	0.539976461	21.55258872	6.655170567	0.441999465	-0.373327516	-0.257861405	-7.424215667	14.07938623
17	1	v3.0.1	1.23.3	2.2.1	1.3.0	3.9.12	{'minimumROIDimensions': 1, 'minimumROISize': None, 'normalize': False, 'normalizeScale': 1, 'removeOutliers': None, 'resampledPixelSpacing': None, 'interpolator': 'sitkBSpline', 'preCrop': False, 'padDistance': 5, 'distances': [1], 'force2D': False, 'force2Ddimension': 0, 'resegmentRange': None, 'label': 1, 'additionalInfo': True, 'geometryTolerance': 0.01}	{'Original': {}, 'Wavelet': {}, 'LoG': {'sigma': [1.0, 2.0, 3.0, 4.0, 5.0]}, 'Square': {}, 'SquareRoot': {}, 'Logarithm': {}, 'Exponential': {}, 'Gradient': {}, 'LBP2D': {}, 'LBP3D': {}}	fa80074dcd86d3201be2248fb207027dab2bb5dd	3D	(1.0, 1.0, 1.0)	(367, 367, 258)	-10.92867848	-36.62491825	26.10354693	96f61ef37f1591a34341aafde7bc9851f57da81a	(1.0, 1.0, 1.0)	(367, 367, 258)	(71, 190, 106, 33, 33, 21)	12305	1	(86.61657862657457, 206.2207232832182, 115.72238927265339)	(-94.58342137342542, 12.520723283218246, -6.02761072734657)	0.870277602	0.706056911	21.94933768	31.08720747	36.24913792	33.37663854	37.80211634	38.67815921	12268.95833	27.05450038	0.667432463	3854.327314	0.314152776	12305	-0.412033965	0.927657258	3949.456804	0.986816002	0.597708392	3.983511417	1.52536565	0.421490695	0.065492906	-0.061653183	-2.215464457	3.740830107
18	1	v3.0.1	1.23.3	2.2.1	1.3.0	3.9.12	{'minimumROIDimensions': 1, 'minimumROISize': None, 'normalize': False, 'normalizeScale': 1, 'removeOutliers': None, 'resampledPixelSpacing': None, 'interpolator': 'sitkBSpline', 'preCrop': False, 'padDistance': 5, 'distances': [1], 'force2D': False, 'force2Ddimension': 0, 'resegmentRange': None, 'label': 1, 'additionalInfo': True, 'geometryTolerance': 0.01}	{'Original': {}, 'Wavelet': {}, 'LoG': {'sigma': [1.0, 2.0, 3.0, 4.0, 5.0]}, 'Square': {}, 'SquareRoot': {}, 'Logarithm': {}, 'Exponential': {}, 'Gradient': {}, 'LBP2D': {}, 'LBP3D': {}}	c9dd2ee302a1f5a933b1513f702e599542e8125e	3D	(1.0, 1.0, 1.0)	(360, 360, 208)	-8.602367992	-28.23037466	10.49505766	f1f1e3668faefc9e3c8ba661ad0803cb1d2c6067	(1.0, 1.0, 1.0)	(360, 360, 208)	(128, 73, 34, 57, 58, 50)	79742	1	(155.7557623335256, 100.26516766572195, 59.30934764615886)	(-30.944237666474407, -79.73483233427802, -69.94065235384116)	0.952262288	0.868434349	44.63481093	51.39687413	60.41522987	59.93329626	61.05735009	64.82283548	79667.375	48.94330493	0.672517767	13313.75929	0.167116832	79742	-1.060297668	-0.145402602	37782.2704	0.082416563	0.407474273	51.80545847	1.361483388	0.307844618	-0.488007366	-0.337607448	-7.995048501	9.35653189
19	0	v3.0.1	1.23.3	2.2.1	1.3.0	3.9.12	{'minimumROIDimensions': 1, 'minimumROISize': None, 'normalize': False, 'normalizeScale': 1, 'removeOutliers': None, 'resampledPixelSpacing': None, 'interpolator': 'sitkBSpline', 'preCrop': False, 'padDistance': 5, 'distances': [1], 'force2D': False, 'force2Ddimension': 0, 'resegmentRange': None, 'label': 1, 'additionalInfo': True, 'geometryTolerance': 0.01}	{'Original': {}, 'Wavelet': {}, 'LoG': {'sigma': [1.0, 2.0, 3.0, 4.0, 5.0]}, 'Square': {}, 'SquareRoot': {}, 'Logarithm': {}, 'Exponential': {}, 'Gradient': {}, 'LBP2D': {}, 'LBP3D': {}}	dc63ad1143452d36efa3433ce854157baf15adb8	3D	(1.0, 1.0, 1.0)	(366, 366, 278)	-9.432859745	-32.41366734	16.91773268	578f5084740c333e31c470d96ac72b37a59a3c51	(1.0, 1.0, 1.0)	(366, 366, 278)	(76, 191, 52, 37, 35, 28)	16642	2	(93.69048191323158, 206.17672154789088, 65.23741136882586)	(-88.07051808676842, 23.176721547890878, 103.69141136882587)	0.917131813	0.832337956	26.94610862	32.37399958	38.89730068	38.20994635	38.48376281	41.48493703	16577.91667	29.69122493	0.533636584	5891.942463	0.355409101	16642	-1.953414945	-1.562671182	51864.60533	0.157719529	0.168730261	16.71391998	0.559777892	0.208296988	-1.719622268	-1.811326304	-5.256975846	5.816753738
20	1	v3.0.1	1.23.3	2.2.1	1.3.0	3.9.12	{'minimumROIDimensions': 1, 'minimumROISize': None, 'normalize': False, 'normalizeScale': 1, 'removeOutliers': None, 'resampledPixelSpacing': None, 'interpolator': 'sitkBSpline', 'preCrop': False, 'padDistance': 5, 'distances': [1], 'force2D': False, 'force2Ddimension': 0, 'resegmentRange': None, 'label': 1, 'additionalInfo': True, 'geometryTolerance': 0.01}	{'Original': {}, 'Wavelet': {}, 'LoG': {'sigma': [1.0, 2.0, 3.0, 4.0, 5.0]}, 'Square': {}, 'SquareRoot': {}, 'Logarithm': {}, 'Exponential': {}, 'Gradient': {}, 'LBP2D': {}, 'LBP3D': {}}	d79e50ea339b9d8a13e109d3c5c03d5d02310a30	3D	(1.0, 1.0, 1.0)	(368, 368, 258)	-11.15865906	-36.37526504	15.6091922	0add8129371ca9bee6685d611cf81cb26b90ea1d	(1.0, 1.0, 1.0)	(368, 368, 258)	(131, 73, 37, 106, 72, 57)	187200	1	(181.3775480769231, 107.64796474358974, 66.5385202991453)	(-1.3834519230768763, -76.35203525641026, -31.461479700854696)	0.725379768	0.681070379	56.88249074	83.51925519	107.2007463	80.7093551	101.7889974	108.2450923	187054.7083	60.58317799	0.418630556	37783.21963	0.201990209	187200	-1.982772902	-0.470024195	1057682.054	0.028223727	1.122038777	16.70234442	1.964399223	0.914410743	-1.57370563	-1.281498667	-10.96910132	12.93350054
21	0	v3.0.1	1.23.3	2.2.1	1.3.0	3.9.12	{'minimumROIDimensions': 1, 'minimumROISize': None, 'normalize': False, 'normalizeScale': 1, 'removeOutliers': None, 'resampledPixelSpacing': None, 'interpolator': 'sitkBSpline', 'preCrop': False, 'padDistance': 5, 'distances': [1], 'force2D': False, 'force2Ddimension': 0, 'resegmentRange': None, 'label': 1, 'additionalInfo': True, 'geometryTolerance': 0.01}	{'Original': {}, 'Wavelet': {}, 'LoG': {'sigma': [1.0, 2.0, 3.0, 4.0, 5.0]}, 'Square': {}, 'SquareRoot': {}, 'Logarithm': {}, 'Exponential': {}, 'Gradient': {}, 'LBP2D': {}, 'LBP3D': {}}	c22c7db62e8dddbef2dacc7f795817fb6482054c	3D	(1.0, 1.0, 1.0)	(360, 360, 233)	-9.906104627	-33.38014586	12.51749104	903198d904c1f35305ee78dba50f95c16f7b1751	(1.0, 1.0, 1.0)	(360, 360, 233)	(100, 95, 103, 31, 39, 26)	14570	1	(115.39162663006177, 114.1990391214825, 116.26719286204529)	(-69.20837336993823, -65.80096087851747, 51.51719286204529)	0.946650549	0.863450944	26.00156523	30.11354081	35.38361203	39.20459157	41.14608122	42.23742416	14523.125	28.50699996	0.594089144	4845.506999	0.333640797	14570	-0.393173806	0.062496718	1122.545517	0.644038605	0.23230262	12.1257348	0.839817024	0.151223126	-0.176737206	-0.169805902	-1.831663108	2.671480131
22	1	v3.0.1	1.23.3	2.2.1	1.3.0	3.9.12	{'minimumROIDimensions': 1, 'minimumROISize': None, 'normalize': False, 'normalizeScale': 1, 'removeOutliers': None, 'resampledPixelSpacing': None, 'interpolator': 'sitkBSpline', 'preCrop': False, 'padDistance': 5, 'distances': [1], 'force2D': False, 'force2Ddimension': 0, 'resegmentRange': None, 'label': 1, 'additionalInfo': True, 'geometryTolerance': 0.01}	{'Original': {}, 'Wavelet': {}, 'LoG': {'sigma': [1.0, 2.0, 3.0, 4.0, 5.0]}, 'Square': {}, 'SquareRoot': {}, 'Logarithm': {}, 'Exponential': {}, 'Gradient': {}, 'LBP2D': {}, 'LBP3D': {}}	b9aad1d0e9a2bf98c8947bac1d7455d6d99da48e	3D	(1.0, 1.0, 0.9999999999999999)	(394, 394, 283)	-9.250717416	-29.97945381	24.12007772	bd8a3af3804d23041c1c59980f7c635c8dc93791	(1.0, 1.0, 0.9999999999999999)	(394, 394, 283)	(171, 120, 56, 67, 75, 64)	126477	1	(202.9913897388458, 156.76783130529662, 91.53850897791693)	(10.491389738845811, -40.232168694703375, -11.711491022083067)	0.783080991	0.666207801	47.48289875	71.27340556	80	83.73768566	72.00694411	92.09234496	126372.0417	55.81284902	0.538136232	22630.41714	0.17907772	126477	-7.481660848	-0.111416128	1223282.792	0.401394186	0.959583284	5.282361094	1.654539663	1.737790827	-1.80078907	-1.030680787	-9.441146041	11.0956857
23	1	v3.0.1	1.23.3	2.2.1	1.3.0	3.9.12	{'minimumROIDimensions': 1, 'minimumROISize': None, 'normalize': False, 'normalizeScale': 1, 'removeOutliers': None, 'resampledPixelSpacing': None, 'interpolator': 'sitkBSpline', 'preCrop': False, 'padDistance': 5, 'distances': [1], 'force2D': False, 'force2Ddimension': 0, 'resegmentRange': None, 'label': 1, 'additionalInfo': True, 'geometryTolerance': 0.01}	{'Original': {}, 'Wavelet': {}, 'LoG': {'sigma': [1.0, 2.0, 3.0, 4.0, 5.0]}, 'Square': {}, 'SquareRoot': {}, 'Logarithm': {}, 'Exponential': {}, 'Gradient': {}, 'LBP2D': {}, 'LBP3D': {}}	dbd248171a2eb6768328ec22d3b672137e79d670	3D	(1.0, 1.0, 1.0)	(360, 360, 203)	-11.04673724	-35.27018756	19.23318753	a73962ace5c62efda08e364af93b6694902132f9	(1.0, 1.0, 1.0)	(360, 360, 203)	(67, 167, 63, 80, 90, 66)	208100	1	(105.80461316674676, 213.5165881787602, 97.57149447381067)	(-45.29538683325323, 40.316588178760156, -48.928505526189355)	0.856811982	0.847310837	62.63124846	73.91767661	79.83107165	90.09439494	89.84430978	92.17917335	207991.2917	63.33355097	0.614445451	27628.94017	0.132837005	208100	-0.67190121	0.223450793	57142.99657	0.780124636	0.414689349	45.51795304	1.590040693	0.299852541	-0.249107792	-0.228937587	-10.20033147	11.79037217
24	1	v3.0.1	1.23.3	2.2.1	1.3.0	3.9.12	{'minimumROIDimensions': 1, 'minimumROISize': None, 'normalize': False, 'normalizeScale': 1, 'removeOutliers': None, 'resampledPixelSpacing': None, 'interpolator': 'sitkBSpline', 'preCrop': False, 'padDistance': 5, 'distances': [1], 'force2D': False, 'force2Ddimension': 0, 'resegmentRange': None, 'label': 1, 'additionalInfo': True, 'geometryTolerance': 0.01}	{'Original': {}, 'Wavelet': {}, 'LoG': {'sigma': [1.0, 2.0, 3.0, 4.0, 5.0]}, 'Square': {}, 'SquareRoot': {}, 'Logarithm': {}, 'Exponential': {}, 'Gradient': {}, 'LBP2D': {}, 'LBP3D': {}}	07fb5b80bcec93a151d8a936a86bca3b505b68cd	3D	(1.0, 1.0, 1.0)	(380, 380, 253)	-10.89924495	-35.87165623	22.00446771	b8fdab77cf5c99fb49739fe827d21eb72679d06c	(1.0, 1.0, 1.0)	(380, 380, 253)	(59, 167, 56, 40, 45, 34)	27352	1	(77.84059666569172, 188.737861947938, 72.86198449839134)	(-121.05940333430829, -1.2621380520619994, -109.63801550160866)	0.708955072	0.66569609	29.52039064	44.34514652	47.38143096	47.01063709	46.40043103	51.66236541	27295.33333	31.43871655	0.601584768	7287.516674	0.266987642	27352	-1.933437273	-0.131162573	39683.32293	0.316444788	1.340152982	18.97661536	10.47915207	0.69910094	-0.74276492	-0.445405341	-2.367831687	12.84698376
25	1	v3.0.1	1.23.3	2.2.1	1.3.0	3.9.12	{'minimumROIDimensions': 1, 'minimumROISize': None, 'normalize': False, 'normalizeScale': 1, 'removeOutliers': None, 'resampledPixelSpacing': None, 'interpolator': 'sitkBSpline', 'preCrop': False, 'padDistance': 5, 'distances': [1], 'force2D': False, 'force2Ddimension': 0, 'resegmentRange': None, 'label': 1, 'additionalInfo': True, 'geometryTolerance': 0.01}	{'Original': {}, 'Wavelet': {}, 'LoG': {'sigma': [1.0, 2.0, 3.0, 4.0, 5.0]}, 'Square': {}, 'SquareRoot': {}, 'Logarithm': {}, 'Exponential': {}, 'Gradient': {}, 'LBP2D': {}, 'LBP3D': {}}	d59b2020bcda039b31216fb90ce795fced50f62c	3D	(0.9999999999999999, 0.9999999999999999, 1.0)	(396, 396, 203)	-11.89816015	-36.10577618	26.17784207	e5c0d11489b83dcca6bb1eca9032bb7b6e236407	(0.9999999999999999, 0.9999999999999999, 1.0)	(396, 396, 203)	(98, 198, 77, 44, 48, 36)	40420	1	(119.69312221672439, 221.26192478970808, 94.5357991093518)	(-69.77987778327564, 23.261924789708075, -69.05320089064817)	0.940598071	0.847077633	35.22387276	41.58281532	48.60041152	50.60632372	49.39635614	52.0096145	40359.375	39.11271587	0.649638568	8758.746274	0.217018878	40420	-0.432987503	0.013170221	3579.261845	0.514429499	0.237950786	8.830264951	0.925314901	0.148357454	-0.218713566	-0.214865949	-1.95983838	2.885153281
26	1	v3.0.1	1.23.3	2.2.1	1.3.0	3.9.12	{'minimumROIDimensions': 1, 'minimumROISize': None, 'normalize': False, 'normalizeScale': 1, 'removeOutliers': None, 'resampledPixelSpacing': None, 'interpolator': 'sitkBSpline', 'preCrop': False, 'padDistance': 5, 'distances': [1], 'force2D': False, 'force2Ddimension': 0, 'resegmentRange': None, 'label': 1, 'additionalInfo': True, 'geometryTolerance': 0.01}	{'Original': {}, 'Wavelet': {}, 'LoG': {'sigma': [1.0, 2.0, 3.0, 4.0, 5.0]}, 'Square': {}, 'SquareRoot': {}, 'Logarithm': {}, 'Exponential': {}, 'Gradient': {}, 'LBP2D': {}, 'LBP3D': {}}	3b00ebf92b4e4a5e1f651994624ac1c0826e7443	3D	(1.0, 1.0, 1.0)	(360, 360, 213)	-11.17877108	-35.36946529	13.08120366	90a2605ef797af8de995a03982889cef239d8394	(1.0, 1.0, 1.0)	(360, 360, 213)	(54, 132, 24, 121, 134, 81)	564869	1	(112.05016561362015, 192.66239428964946, 62.783371011685894)	(-51.34983438637991, 12.662394289649484, 43.283371011685894)	0.965357574	0.632741153	69.66388829	110.0985577	121.2023102	133.0601368	135.856542	136.8795091	564705.2083	106.2844766	0.519850631	63555.53978	0.112546403	564869	-0.626557174	0.837006962	333155.0475	0.805094485	0.392196925	39.80742874	10.21147006	0.431672623	-0.110173641	-0.215228691	-10.59409854	20.8055686
27	0	v3.0.1	1.23.3	2.2.1	1.3.0	3.9.12	{'minimumROIDimensions': 1, 'minimumROISize': None, 'normalize': False, 'normalizeScale': 1, 'removeOutliers': None, 'resampledPixelSpacing': None, 'interpolator': 'sitkBSpline', 'preCrop': False, 'padDistance': 5, 'distances': [1], 'force2D': False, 'force2Ddimension': 0, 'resegmentRange': None, 'label': 1, 'additionalInfo': True, 'geometryTolerance': 0.01}	{'Original': {}, 'Wavelet': {}, 'LoG': {'sigma': [1.0, 2.0, 3.0, 4.0, 5.0]}, 'Square': {}, 'SquareRoot': {}, 'Logarithm': {}, 'Exponential': {}, 'Gradient': {}, 'LBP2D': {}, 'LBP3D': {}}	d6038423912d9ec3e6ced3023e05447bf1202095	3D	(0.9999999999999999, 0.9999999999999999, 1.0)	(396, 396, 278)	-8.32813942	-26.53865723	11.14958366	6469578095f0b7c92e1ef24844029a2e947c15ec	(0.9999999999999999, 0.9999999999999999, 1.0)	(396, 396, 278)	(72, 121, 19, 115, 101, 90)	419821	1	(127.35873145936006, 174.19482827204928, 62.23543843685761)	(-83.97426854063995, -23.80517172795072, -98.93556156314236)	0.801986326	0.70200038	72.79838092	103.7013411	117.7964346	113.2519316	116.4560003	122.4132346	419620.5833	83.16705756	0.41912333	64671.58081	0.154119181	419821	-1.580316369	-0.355323175	797111.661	0.127746486	0.938445078	29.01617034	7.811298118	0.534608934	-1.069135989	-1.121839384	-8.199577838	16.01087596
[truncated: 2,127 more columns]
