# Supplementary material for: A clinical study exploring the prediction of microvascular invasion in hepatocellular carcinoma through the use of combined enhanced CT and MRI radiomics
Source: PLoS One. 2025 Jan 28;20(1):e0318232. doi: 10.1371/journal.pone.0318232 (PMC11774365; doi:10.1371/journal.pone.0318232)
Supplement: S1 File — (ZIP) [file pone.0318232.s005.zip › All image omics features/CT/jingmaiqi_train.csv]

name	label	diagnostics_Versions_PyRadiomics	diagnostics_Versions_Numpy	diagnostics_Versions_SimpleITK	diagnostics_Versions_PyWavelet	diagnostics_Versions_Python	diagnostics_Configuration_Settings	diagnostics_Configuration_EnabledImageTypes	diagnostics_Image-original_Hash	diagnostics_Image-original_Dimensionality	diagnostics_Image-original_Spacing	diagnostics_Image-original_Size	diagnostics_Image-original_Mean	diagnostics_Image-original_Minimum	diagnostics_Image-original_Maximum	diagnostics_Mask-original_Hash	diagnostics_Mask-original_Spacing	diagnostics_Mask-original_Size	diagnostics_Mask-original_BoundingBox	diagnostics_Mask-original_VoxelNum	diagnostics_Mask-original_VolumeNum	diagnostics_Mask-original_CenterOfMassIndex	diagnostics_Mask-original_CenterOfMass	original_shape_Elongation	original_shape_Flatness	original_shape_LeastAxisLength	original_shape_MajorAxisLength	original_shape_Maximum2DDiameterColumn	original_shape_Maximum2DDiameterRow	original_shape_Maximum2DDiameterSlice	original_shape_Maximum3DDiameter	original_shape_MeshVolume	original_shape_MinorAxisLength	original_shape_Sphericity	original_shape_SurfaceArea	original_shape_SurfaceVolumeRatio	original_shape_VoxelVolume	original_firstorder_10Percentile	original_firstorder_90Percentile	original_firstorder_Energy	original_firstorder_Entropy	original_firstorder_InterquartileRange	original_firstorder_Kurtosis	original_firstorder_Maximum	original_firstorder_MeanAbsoluteDeviation	original_firstorder_Mean	original_firstorder_Median	original_firstorder_Minimum	original_firstorder_Range
1	0	v3.0.1	1.23.3	2.2.1	1.3.0	3.9.12	{'minimumROIDimensions': 1, 'minimumROISize': None, 'normalize': False, 'normalizeScale': 1, 'removeOutliers': None, 'resampledPixelSpacing': None, 'interpolator': 'sitkBSpline', 'preCrop': False, 'padDistance': 5, 'distances': [1], 'force2D': False, 'force2Ddimension': 0, 'resegmentRange': None, 'label': 1, 'additionalInfo': True, 'geometryTolerance': 0.01}	{'Original': {}, 'Wavelet': {}, 'LoG': {'sigma': [1.0, 2.0, 3.0, 4.0, 5.0]}, 'Square': {}, 'SquareRoot': {}, 'Logarithm': {}, 'Exponential': {}, 'Gradient': {}, 'LBP2D': {}, 'LBP3D': {}}	c778bb94e1b4af6fc72c5b0886c31cc3a2b43e1e	3D	(0.9999999999999999, 0.9999999999999999, 1.0)	(396, 396, 183)	-13.75155396	-40.50612051	30.53008764	609cf79c7907c7f0bceb3d4807a1f497359d4bd4	(0.9999999999999999, 0.9999999999999999, 1.0)	(396, 396, 183)	(101, 205, 104, 24, 20, 15)	3178	1	(112.68061674008811, 214.76494650723725, 111.10541220893644)	(-89.28738325991189, 16.764946507237227, -48.78958779106357)	0.764048551	0.58346852	12.9346538	22.16855471	27.78488798	21.54065923	20.24845673	28.42534081	3154.125	16.93785211	0.699973866	1485.895382	0.471095908	3178	0.06523602	0.411808644	243.2419836	0.224524467	0.178876193	3.902142645	0.926077699	0.109437663	0.238374582	0.232932451	-0.14717946	1.073257158
2	1	v3.0.1	1.23.3	2.2.1	1.3.0	3.9.12	{'minimumROIDimensions': 1, 'minimumROISize': None, 'normalize': False, 'normalizeScale': 1, 'removeOutliers': None, 'resampledPixelSpacing': None, 'interpolator': 'sitkBSpline', 'preCrop': False, 'padDistance': 5, 'distances': [1], 'force2D': False, 'force2Ddimension': 0, 'resegmentRange': None, 'label': 1, 'additionalInfo': True, 'geometryTolerance': 0.01}	{'Original': {}, 'Wavelet': {}, 'LoG': {'sigma': [1.0, 2.0, 3.0, 4.0, 5.0]}, 'Square': {}, 'SquareRoot': {}, 'Logarithm': {}, 'Exponential': {}, 'Gradient': {}, 'LBP2D': {}, 'LBP3D': {}}	29e4e2409b2ad410f1416255d756d64c7667d94c	3D	(1.0, 1.0, 1.0)	(360, 360, 243)	-9.365158628	-29.20146201	26.79602343	b197ecad99d6cf406d31cc22370582abdb48e835	(1.0, 1.0, 1.0)	(360, 360, 243)	(67, 145, 47, 77, 73, 60)	160008	1	(106.88657442127894, 181.44348407579622, 74.92750362481875)	(-76.51342557872107, 1.443484075796249, -55.822496375181245)	0.900058736	0.788853139	53.85964272	68.27588058	80.43009387	75.60423269	77.38862966	85.44003745	159904.5	61.45230277	0.614220905	23195.2997	0.145057204	160008	-1.583115456	0.754735974	138489.9516	0.988894556	1.521584659	2.510234564	1.380804662	0.754144515	-0.334395729	-0.204179358	-8.477795944	9.858600606
3	0	v3.0.1	1.23.3	2.2.1	1.3.0	3.9.12	{'minimumROIDimensions': 1, 'minimumROISize': None, 'normalize': False, 'normalizeScale': 1, 'removeOutliers': None, 'resampledPixelSpacing': None, 'interpolator': 'sitkBSpline', 'preCrop': False, 'padDistance': 5, 'distances': [1], 'force2D': False, 'force2Ddimension': 0, 'resegmentRange': None, 'label': 1, 'additionalInfo': True, 'geometryTolerance': 0.01}	{'Original': {}, 'Wavelet': {}, 'LoG': {'sigma': [1.0, 2.0, 3.0, 4.0, 5.0]}, 'Square': {}, 'SquareRoot': {}, 'Logarithm': {}, 'Exponential': {}, 'Gradient': {}, 'LBP2D': {}, 'LBP3D': {}}	a5ad0ffc3304741b97a6e169551f8ed765df2ad8	3D	(1.0, 1.0, 1.0)	(375, 375, 263)	-11.56425777	-37.07308735	27.95073955	23675363bd676e8cf06feb75487bc030ff9f2cc1	(1.0, 1.0, 1.0)	(375, 375, 263)	(113, 149, 145, 24, 25, 8)	2633	1	(125.71553361184961, 160.56247626281808, 148.18799848082037)	(-60.08446638815043, -26.93752373718189, 9.43799848082034)	0.937134522	0.379686316	8.50385087	22.39704335	24.73863375	25.07987241	26.07680962	27	2606.208333	20.9890425	0.635622804	1440.867595	0.552859715	2633	-0.211432448	0.582625416	374.7588971	0.800728198	0.434250394	2.856656984	1.0375544	0.249143938	0.216846837	0.251767973	-0.885554489	1.923108889
4	0	v3.0.1	1.23.3	2.2.1	1.3.0	3.9.12	{'minimumROIDimensions': 1, 'minimumROISize': None, 'normalize': False, 'normalizeScale': 1, 'removeOutliers': None, 'resampledPixelSpacing': None, 'interpolator': 'sitkBSpline', 'preCrop': False, 'padDistance': 5, 'distances': [1], 'force2D': False, 'force2Ddimension': 0, 'resegmentRange': None, 'label': 1, 'additionalInfo': True, 'geometryTolerance': 0.01}	{'Original': {}, 'Wavelet': {}, 'LoG': {'sigma': [1.0, 2.0, 3.0, 4.0, 5.0]}, 'Square': {}, 'SquareRoot': {}, 'Logarithm': {}, 'Exponential': {}, 'Gradient': {}, 'LBP2D': {}, 'LBP3D': {}}	af43412ccd294ee1b7533ea6dc3a5129bf60f995	3D	(1.0, 1.0, 1.0)	(399, 399, 424)	-8.893633543	-29.05353991	22.97157128	eed2f11ed78cfb18fb1a224ea8b9b9391bf90985	(1.0, 1.0, 1.0)	(399, 399, 424)	(136, 75, 158, 148, 99, 80)	462676	1	(202.398991951171, 119.55322515107764, 195.92146339987377)	(16.398991951171013, -79.9467748489223, 3.1714633998738293)	0.641638811	0.519409297	66.65176598	128.3222429	147.9797283	108.5587399	145.5815922	151.4001321	462492.7083	82.33653136	0.455340058	63516.25147	0.137334601	462676	-7.026937165	-0.465988232	5574090.221	0.052754794	2.720011087	3.191628254	1.642608259	2.025774076	-2.434202355	-1.202821207	-9.16688825	10.80949651
5	1	v3.0.1	1.23.3	2.2.1	1.3.0	3.9.12	{'minimumROIDimensions': 1, 'minimumROISize': None, 'normalize': False, 'normalizeScale': 1, 'removeOutliers': None, 'resampledPixelSpacing': None, 'interpolator': 'sitkBSpline', 'preCrop': False, 'padDistance': 5, 'distances': [1], 'force2D': False, 'force2Ddimension': 0, 'resegmentRange': None, 'label': 1, 'additionalInfo': True, 'geometryTolerance': 0.01}	{'Original': {}, 'Wavelet': {}, 'LoG': {'sigma': [1.0, 2.0, 3.0, 4.0, 5.0]}, 'Square': {}, 'SquareRoot': {}, 'Logarithm': {}, 'Exponential': {}, 'Gradient': {}, 'LBP2D': {}, 'LBP3D': {}}	2d0e872c514aacb8f3c9b804d063eb0fbb8084eb	3D	(1.0, 1.0, 1.0)	(362, 362, 288)	-10.10823209	-34.32991172	13.13142797	d736dcadf27e2a8d2f4ddb499ae62e8e9f773f1f	(1.0, 1.0, 1.0)	(362, 362, 288)	(59, 164, 93, 50, 49, 46)	60944	1	(84.02572853767393, 188.04049619322657, 114.72725781044893)	(-125.93227146232607, 7.0404961932265735, 135.27325781044894)	0.812210222	0.75686105	39.48761358	52.17287053	62.36986452	61.55485359	53.25410782	67.2383819	60865.75	42.37533877	0.616362855	12140.30651	0.199460395	60944	-2.045000413	-0.36495299	351743.4119	0.092697767	0.970694066	15.07755557	6.635244604	0.831909997	-1.740011232	-1.708990928	-10.59457507	17.22981968
6	1	v3.0.1	1.23.3	2.2.1	1.3.0	3.9.12	{'minimumROIDimensions': 1, 'minimumROISize': None, 'normalize': False, 'normalizeScale': 1, 'removeOutliers': None, 'resampledPixelSpacing': None, 'interpolator': 'sitkBSpline', 'preCrop': False, 'padDistance': 5, 'distances': [1], 'force2D': False, 'force2Ddimension': 0, 'resegmentRange': None, 'label': 1, 'additionalInfo': True, 'geometryTolerance': 0.01}	{'Original': {}, 'Wavelet': {}, 'LoG': {'sigma': [1.0, 2.0, 3.0, 4.0, 5.0]}, 'Square': {}, 'SquareRoot': {}, 'Logarithm': {}, 'Exponential': {}, 'Gradient': {}, 'LBP2D': {}, 'LBP3D': {}}	2f6d64510ac7110d6df0f82149db44bfdd1bc673	3D	(1.0, 1.0, 1.0)	(360, 360, 203)	-9.538359506	-32.0355077	27.04877417	8b253f7075c501551b4d144a787e227b11b70fe0	(1.0, 1.0, 1.0)	(360, 360, 203)	(104, 93, 54, 48, 50, 40)	41944	1	(126.84190825863055, 114.84395861148198, 74.28125596032805)	(-61.75809174136941, -65.15604138851799, -108.21874403967195)	0.864964106	0.809148802	36.09393447	44.60728901	50.99019514	52.81098371	51.31276644	53.51635264	41877.70833	38.58370386	0.573283478	10172.70938	0.242914662	41944	-2.076917456	0.061141864	293260.138	0.579715474	1.133429037	9.251342997	0.791001472	1.363976066	-1.301907658	-0.591438491	-9.75332321	10.54432468
7	0	v3.0.1	1.23.3	2.2.1	1.3.0	3.9.12	{'minimumROIDimensions': 1, 'minimumROISize': None, 'normalize': False, 'normalizeScale': 1, 'removeOutliers': None, 'resampledPixelSpacing': None, 'interpolator': 'sitkBSpline', 'preCrop': False, 'padDistance': 5, 'distances': [1], 'force2D': False, 'force2Ddimension': 0, 'resegmentRange': None, 'label': 1, 'additionalInfo': True, 'geometryTolerance': 0.01}	{'Original': {}, 'Wavelet': {}, 'LoG': {'sigma': [1.0, 2.0, 3.0, 4.0, 5.0]}, 'Square': {}, 'SquareRoot': {}, 'Logarithm': {}, 'Exponential': {}, 'Gradient': {}, 'LBP2D': {}, 'LBP3D': {}}	92b5387868f90195558ad9076935a352baf6ea5f	3D	(0.9999999999999999, 0.9999999999999999, 1.0)	(449, 449, 243)	-10.7364147	-32.85971484	29.01552866	cb6cadd8ee6a75d8dd673e4e848a70fc37fc3f52	(0.9999999999999999, 0.9999999999999999, 1.0)	(449, 449, 243)	(90, 188, 132, 60, 61, 43)	70323	1	(121.49713465011448, 217.81129929041708, 152.21387028425977)	(-95.51686534988555, -6.688700709582946, 217.73987028425978)	0.917074943	0.786000156	41.11525898	52.30947945	61.29437168	61.13100686	64.20280368	68.6658576	70230.125	47.97171289	0.552517474	14898.88386	0.212143775	70323	-0.168219284	0.081062273	767.6204531	0.917268582	0.124640778	3.114234417	0.419372957	0.075398443	-0.043452412	-0.043578506	-0.41750084	0.836873797
8	0	v3.0.1	1.23.3	2.2.1	1.3.0	3.9.12	{'minimumROIDimensions': 1, 'minimumROISize': None, 'normalize': False, 'normalizeScale': 1, 'removeOutliers': None, 'resampledPixelSpacing': None, 'interpolator': 'sitkBSpline', 'preCrop': False, 'padDistance': 5, 'distances': [1], 'force2D': False, 'force2Ddimension': 0, 'resegmentRange': None, 'label': 1, 'additionalInfo': True, 'geometryTolerance': 0.01}	{'Original': {}, 'Wavelet': {}, 'LoG': {'sigma': [1.0, 2.0, 3.0, 4.0, 5.0]}, 'Square': {}, 'SquareRoot': {}, 'Logarithm': {}, 'Exponential': {}, 'Gradient': {}, 'LBP2D': {}, 'LBP3D': {}}	83d0fb076b8eed4b7b1e160fe55bde3cbf9d551b	3D	(1.0, 1.0, 1.0)	(402, 402, 213)	-10.91913322	-36.00059518	12.96524835	c87d35bc2a5f2fe8d0ca981f91f924c2ed077427	(1.0, 1.0, 1.0)	(402, 402, 213)	(135, 124, 102, 24, 26, 7)	2310	1	(145.40952380952382, 135.64891774891774, 104.6012987012987)	(-38.49047619047619, -65.35108225108223, 187.35129870129867)	0.757118461	0.301167394	7.562382882	25.1102312	23.53720459	25.3179778	30.23243292	30.29851482	2288.791667	19.01141959	0.611175577	1374.218031	0.600412021	2310	-2.104975852	-0.400782188	6176.599692	0.25717871	0.713383394	3.726086153	0.87736306	0.509927393	-1.49996394	-1.72846795	-2.570656679	3.448019739
9	1	v3.0.1	1.23.3	2.2.1	1.3.0	3.9.12	{'minimumROIDimensions': 1, 'minimumROISize': None, 'normalize': False, 'normalizeScale': 1, 'removeOutliers': None, 'resampledPixelSpacing': None, 'interpolator': 'sitkBSpline', 'preCrop': False, 'padDistance': 5, 'distances': [1], 'force2D': False, 'force2Ddimension': 0, 'resegmentRange': None, 'label': 1, 'additionalInfo': True, 'geometryTolerance': 0.01}	{'Original': {}, 'Wavelet': {}, 'LoG': {'sigma': [1.0, 2.0, 3.0, 4.0, 5.0]}, 'Square': {}, 'SquareRoot': {}, 'Logarithm': {}, 'Exponential': {}, 'Gradient': {}, 'LBP2D': {}, 'LBP3D': {}}	04c00a8fe08f863a629a37dbc0fb869f69cb4544	3D	(1.0, 1.0, 1.0)	(367, 367, 313)	-9.694535894	-30.31966675	13.12448214	4b0aab59576ca555545d42826d91a0fc6f40873c	(1.0, 1.0, 1.0)	(367, 367, 313)	(79, 122, 8, 67, 68, 60)	131569	1	(111.94686438294735, 156.09267380613974, 38.23070024093821)	(-61.35313561705266, -27.407326193860285, 92.4807002409382)	0.903767097	0.807623563	51.02041622	63.17351125	70.80254233	73.40980861	68.15423685	77.1038261	131482.625	57.09414084	0.654184883	19114.4819	0.145376485	131569	-2.411165742	-0.14238763	710529.6994	0.216548105	0.877148415	11.36969353	1.223939708	1.11636415	-1.248421399	-0.640000673	-9.504260135	10.72819984
10	1	v3.0.1	1.23.3	2.2.1	1.3.0	3.9.12	{'minimumROIDimensions': 1, 'minimumROISize': None, 'normalize': False, 'normalizeScale': 1, 'removeOutliers': None, 'resampledPixelSpacing': None, 'interpolator': 'sitkBSpline', 'preCrop': False, 'padDistance': 5, 'distances': [1], 'force2D': False, 'force2Ddimension': 0, 'resegmentRange': None, 'label': 1, 'additionalInfo': True, 'geometryTolerance': 0.01}	{'Original': {}, 'Wavelet': {}, 'LoG': {'sigma': [1.0, 2.0, 3.0, 4.0, 5.0]}, 'Square': {}, 'SquareRoot': {}, 'Logarithm': {}, 'Exponential': {}, 'Gradient': {}, 'LBP2D': {}, 'LBP3D': {}}	951d482e3f4c760e0c0741de144910a6ba7931a0	3D	(1.0, 1.0, 1.0)	(360, 360, 208)	-8.924307348	-29.09430355	20.43480557	43ae16c64ca6ed03ad2a4c7b12855de5b8abed3c	(1.0, 1.0, 1.0)	(360, 360, 208)	(69, 101, 64, 75, 76, 75)	182089	1	(108.07495235846207, 137.07951056900745, 99.01095068894881)	(-70.82504764153794, -42.92048943099252, -26.239049311051232)	0.958456754	0.947801207	63.36505764	66.85479737	79.93122043	83.25863319	77.1038261	85.70880935	181960	64.07743206	0.505618085	30712.28603	0.16878592	182089	-0.489256568	0.126157025	24262.13638	0.823345151	0.303811773	12.0408087	6.513994313	0.213588342	-0.186171524	-0.146494567	-1.907044844	8.421039157
11	0	v3.0.1	1.23.3	2.2.1	1.3.0	3.9.12	{'minimumROIDimensions': 1, 'minimumROISize': None, 'normalize': False, 'normalizeScale': 1, 'removeOutliers': None, 'resampledPixelSpacing': None, 'interpolator': 'sitkBSpline', 'preCrop': False, 'padDistance': 5, 'distances': [1], 'force2D': False, 'force2Ddimension': 0, 'resegmentRange': None, 'label': 1, 'additionalInfo': True, 'geometryTolerance': 0.01}	{'Original': {}, 'Wavelet': {}, 'LoG': {'sigma': [1.0, 2.0, 3.0, 4.0, 5.0]}, 'Square': {}, 'SquareRoot': {}, 'Logarithm': {}, 'Exponential': {}, 'Gradient': {}, 'LBP2D': {}, 'LBP3D': {}}	fed9acf099d52efe6ca6e9ba91e2835ddd099cef	3D	(1.0, 1.0, 1.0)	(400, 400, 318)	-7.948415055	-26.79528025	27.78778972	4a67e64a3a8ce5a993ebf43fd674c57733c55c1d	(1.0, 1.0, 1.0)	(400, 400, 318)	(161, 92, 21, 104, 80, 54)	155348	2	(212.14591755284908, 127.70447640136983, 47.96173108118547)	(33.145917552849085, -72.29552359863017, -175.53826891881457)	0.681783353	0.530742926	45.87615783	86.43762462	104.4796631	73.75635566	101.2027668	106.0188662	155166.875	58.93173357	0.382627812	36495.57967	0.235202131	155348	-1.636451827	-0.342609846	555058.2282	0.022946294	0.988154041	13.57367837	0.375401364	0.714130845	-1.353141829	-1.352090952	-8.091443691	8.466845055
12	0	v3.0.1	1.23.3	2.2.1	1.3.0	3.9.12	{'minimumROIDimensions': 1, 'minimumROISize': None, 'normalize': False, 'normalizeScale': 1, 'removeOutliers': None, 'resampledPixelSpacing': None, 'interpolator': 'sitkBSpline', 'preCrop': False, 'padDistance': 5, 'distances': [1], 'force2D': False, 'force2Ddimension': 0, 'resegmentRange': None, 'label': 1, 'additionalInfo': True, 'geometryTolerance': 0.01}	{'Original': {}, 'Wavelet': {}, 'LoG': {'sigma': [1.0, 2.0, 3.0, 4.0, 5.0]}, 'Square': {}, 'SquareRoot': {}, 'Logarithm': {}, 'Exponential': {}, 'Gradient': {}, 'LBP2D': {}, 'LBP3D': {}}	60697b9519af904dd394743fd45c71e6a0be16c8	3D	(1.0, 1.0, 1.0)	(350, 350, 238)	-10.89135529	-35.44159272	12.70813405	d7c6a2aa3190135526be8a575ccd9b0e18d4ab77	(1.0, 1.0, 1.0)	(350, 350, 238)	(51, 128, 86, 103, 67, 59)	199633	1	(102.26298758221336, 163.3692275325222, 113.95658032489618)	(-55.880012417786645, -11.630772467477755, 126.16358032489617)	0.6839804	0.591693279	53.46265855	90.35535892	110.0727032	78.51751397	98.00510191	111.2294925	199503.0833	61.80129451	0.485129242	34035.05155	0.170599125	199633	-0.60435773	-0.028059384	37844.02002	0.425814046	0.288149173	75.92248614	8.232216903	0.193632358	-0.323833673	-0.335418502	-1.977868787	10.21008569
13	0	v3.0.1	1.23.3	2.2.1	1.3.0	3.9.12	{'minimumROIDimensions': 1, 'minimumROISize': None, 'normalize': False, 'normalizeScale': 1, 'removeOutliers': None, 'resampledPixelSpacing': None, 'interpolator': 'sitkBSpline', 'preCrop': False, 'padDistance': 5, 'distances': [1], 'force2D': False, 'force2Ddimension': 0, 'resegmentRange': None, 'label': 1, 'additionalInfo': True, 'geometryTolerance': 0.01}	{'Original': {}, 'Wavelet': {}, 'LoG': {'sigma': [1.0, 2.0, 3.0, 4.0, 5.0]}, 'Square': {}, 'SquareRoot': {}, 'Logarithm': {}, 'Exponential': {}, 'Gradient': {}, 'LBP2D': {}, 'LBP3D': {}}	5e6783509f063137a9a17b6468c1ac99145c4c94	3D	(0.9999999999999999, 0.9999999999999999, 1.0)	(392, 392, 258)	-11.75604474	-36.39825426	23.7247566	bc26236584da948b281a816a9320e7b9b149c7f4	(0.9999999999999999, 0.9999999999999999, 1.0)	(392, 392, 258)	(89, 135, 57, 52, 55, 47)	61851	3	(114.68477470048988, 161.80286494963704, 79.63531713311022)	(-58.11522529951014, -34.19713505036299, -86.86468286688978)	0.92701473	0.821023736	40.28881422	49.07143658	55.22680509	59.53990259	58.52349955	60.73713856	61727.70833	45.48994452	0.481635081	15682.64992	0.254061755	61851	-2.084050463	0.208114941	231480.7903	0.596961714	1.424068719	16.85099434	0.910395405	0.957332794	-1.224169942	-0.98186029	-11.2039426	12.11433801
14	0	v3.0.1	1.23.3	2.2.1	1.3.0	3.9.12	{'minimumROIDimensions': 1, 'minimumROISize': None, 'normalize': False, 'normalizeScale': 1, 'removeOutliers': None, 'resampledPixelSpacing': None, 'interpolator': 'sitkBSpline', 'preCrop': False, 'padDistance': 5, 'distances': [1], 'force2D': False, 'force2Ddimension': 0, 'resegmentRange': None, 'label': 1, 'additionalInfo': True, 'geometryTolerance': 0.01}	{'Original': {}, 'Wavelet': {}, 'LoG': {'sigma': [1.0, 2.0, 3.0, 4.0, 5.0]}, 'Square': {}, 'SquareRoot': {}, 'Logarithm': {}, 'Exponential': {}, 'Gradient': {}, 'LBP2D': {}, 'LBP3D': {}}	a6a5654a67cadb62a9fe2ede56f65d4a865cb697	3D	(1.0, 1.0, 1.0)	(323, 323, 188)	-11.99994331	-38.70743183	26.24235099	99a1080d87e6bb12e7a16e7013b6b224521fa4ba	(1.0, 1.0, 1.0)	(323, 323, 188)	(134, 99, 110, 16, 17, 6)	989	1	(141.159757330637, 106.83013144590495, 112.32254802831143)	(-12.540242669362982, -54.66986855409502, 112.32254802831143)	0.969929887	0.436336102	6.599867769	15.1256514	16.4924225	17.02938637	17.49285568	18.70828693	972.9583333	14.67082136	0.697398585	680.872652	0.699796311	989	0.083148286	0.661570604	189.7923875	0.330088336	0.309487956	2.724978331	1.056434548	0.182009105	0.376534365	0.384098643	-0.256221266	1.312655814
15	1	v3.0.1	1.23.3	2.2.1	1.3.0	3.9.12	{'minimumROIDimensions': 1, 'minimumROISize': None, 'normalize': False, 'normalizeScale': 1, 'removeOutliers': None, 'resampledPixelSpacing': None, 'interpolator': 'sitkBSpline', 'preCrop': False, 'padDistance': 5, 'distances': [1], 'force2D': False, 'force2Ddimension': 0, 'resegmentRange': None, 'label': 1, 'additionalInfo': True, 'geometryTolerance': 0.01}	{'Original': {}, 'Wavelet': {}, 'LoG': {'sigma': [1.0, 2.0, 3.0, 4.0, 5.0]}, 'Square': {}, 'SquareRoot': {}, 'Logarithm': {}, 'Exponential': {}, 'Gradient': {}, 'LBP2D': {}, 'LBP3D': {}}	9bf36b019870d66067070a29496d6f348d073b25	3D	(1.0, 1.0, 1.0)	(403, 403, 303)	-9.14898383	-30.04250981	10.86073296	fda71b55bd77882b3fd0d722dc3c494ea565e292	(1.0, 1.0, 1.0)	(403, 403, 303)	(102, 127, 25, 68, 80, 11)	33875	1	(135.7151881918819, 169.1399852398524, 30.355453874538746)	(-71.98481180811802, -32.36001476014766, 23.105453874538746)	0.822349032	0.163100716	11.83012241	72.53262082	68.02940541	80.02499609	83.00602388	83.26463835	33805.58333	59.64713053	0.414956814	12184.47573	0.36042791	33875	-0.49768335	-0.068911224	7294.679864	0.266405358	0.218431083	282.5725725	0.610652144	0.148914123	-0.298468948	-0.287342307	-8.353112291	8.963764435
16	0	v3.0.1	1.23.3	2.2.1	1.3.0	3.9.12	{'minimumROIDimensions': 1, 'minimumROISize': None, 'normalize': False, 'normalizeScale': 1, 'removeOutliers': None, 'resampledPixelSpacing': None, 'interpolator': 'sitkBSpline', 'preCrop': False, 'padDistance': 5, 'distances': [1], 'force2D': False, 'force2Ddimension': 0, 'resegmentRange': None, 'label': 1, 'additionalInfo': True, 'geometryTolerance': 0.01}	{'Original': {}, 'Wavelet': {}, 'LoG': {'sigma': [1.0, 2.0, 3.0, 4.0, 5.0]}, 'Square': {}, 'SquareRoot': {}, 'Logarithm': {}, 'Exponential': {}, 'Gradient': {}, 'LBP2D': {}, 'LBP3D': {}}	2ba5f7a5c38c4715be4ac74cae5262eb17579e29	3D	(1.0, 1.0, 1.0)	(423, 423, 463)	-8.75904362	-27.58993671	18.61332838	85462a3231cb28bcd15df2e3e1c961197b54dc91	(1.0, 1.0, 1.0)	(423, 423, 463)	(139, 103, 72, 25, 26, 17)	5138	1	(151.81354612689762, 114.32619696379915, 80.22246010120669)	(-66.20445387310241, -97.17380303620085, -70.83853989879343)	0.824047912	0.669681776	16.33022686	24.38505489	28.65309756	28.63564213	24.18677324	30.38091506	5111.291667	20.09445357	0.714143138	2009.336311	0.39311713	5138	-8.212718425	-8.08075099	340928.7707	-3.20E-16	0.065983717	3.395506939	-7.882799838	0.039566434	-8.145664516	-8.146734707	-8.330022811	0.447222972
17	1	v3.0.1	1.23.3	2.2.1	1.3.0	3.9.12	{'minimumROIDimensions': 1, 'minimumROISize': None, 'normalize': False, 'normalizeScale': 1, 'removeOutliers': None, 'resampledPixelSpacing': None, 'interpolator': 'sitkBSpline', 'preCrop': False, 'padDistance': 5, 'distances': [1], 'force2D': False, 'force2Ddimension': 0, 'resegmentRange': None, 'label': 1, 'additionalInfo': True, 'geometryTolerance': 0.01}	{'Original': {}, 'Wavelet': {}, 'LoG': {'sigma': [1.0, 2.0, 3.0, 4.0, 5.0]}, 'Square': {}, 'SquareRoot': {}, 'Logarithm': {}, 'Exponential': {}, 'Gradient': {}, 'LBP2D': {}, 'LBP3D': {}}	7a15c46bfd2f87e015015217e9ec95ed70efce81	3D	(1.0, 1.0, 1.0)	(396, 396, 283)	-10.20695688	-36.12025397	23.51937904	092d33996b29dc672e9b6b75ca1e0289a4288c6f	(1.0, 1.0, 1.0)	(396, 396, 283)	(83, 113, 89, 74, 64, 58)	118710	2	(119.97365007160306, 146.16376042456406, 113.22553281105215)	(-67.36934992839696, -51.83623957543597, -171.29246718894794)	0.949183806	0.827569474	50.36032015	60.85328392	78.77182237	74.09453421	70.26378868	79.95623803	118598	57.76095163	0.544861176	21424.78657	0.180650488	118710	-2.036333799	-0.321055938	381525.4817	0.130797914	1.329822161	24.32594276	4.680231755	0.768113186	-1.352265609	-1.303967971	-10.96926962	15.64950138
18	0	v3.0.1	1.23.3	2.2.1	1.3.0	3.9.12	{'minimumROIDimensions': 1, 'minimumROISize': None, 'normalize': False, 'normalizeScale': 1, 'removeOutliers': None, 'resampledPixelSpacing': None, 'interpolator': 'sitkBSpline', 'preCrop': False, 'padDistance': 5, 'distances': [1], 'force2D': False, 'force2Ddimension': 0, 'resegmentRange': None, 'label': 1, 'additionalInfo': True, 'geometryTolerance': 0.01}	{'Original': {}, 'Wavelet': {}, 'LoG': {'sigma': [1.0, 2.0, 3.0, 4.0, 5.0]}, 'Square': {}, 'SquareRoot': {}, 'Logarithm': {}, 'Exponential': {}, 'Gradient': {}, 'LBP2D': {}, 'LBP3D': {}}	78d1ebebdd68cb72d16a45a020a66ba853652cfa	3D	(1.0, 1.0, 1.0)	(360, 360, 313)	-10.28444678	-33.32453167	32.80844719	140789f2ce51f6fb6ab8556c13ace7553a760729	(1.0, 1.0, 1.0)	(360, 360, 313)	(60, 150, 107, 61, 49, 27)	39371	1	(88.50918188514389, 175.35071499326915, 119.67844352442152)	(-78.5908181148561, -4.649285006730821, 87.42844352442151)	0.85641712	0.584690928	28.78296366	49.22765568	62.58594091	50.21951812	55.03635162	64.35837164	39307.125	42.1594071	0.587703557	9512.7626	0.242011152	39371	-1.948502152	-0.308163693	135345.4284	0.107954478	1.093558972	23.95635637	1.16814092	0.709158237	-1.356435003	-1.328818734	-10.18664641	11.35478733
19	1	v3.0.1	1.23.3	2.2.1	1.3.0	3.9.12	{'minimumROIDimensions': 1, 'minimumROISize': None, 'normalize': False, 'normalizeScale': 1, 'removeOutliers': None, 'resampledPixelSpacing': None, 'interpolator': 'sitkBSpline', 'preCrop': False, 'padDistance': 5, 'distances': [1], 'force2D': False, 'force2Ddimension': 0, 'resegmentRange': None, 'label': 1, 'additionalInfo': True, 'geometryTolerance': 0.01}	{'Original': {}, 'Wavelet': {}, 'LoG': {'sigma': [1.0, 2.0, 3.0, 4.0, 5.0]}, 'Square': {}, 'SquareRoot': {}, 'Logarithm': {}, 'Exponential': {}, 'Gradient': {}, 'LBP2D': {}, 'LBP3D': {}}	e1686d4bd4831ddd03b4285bffa66fad0b7b06f5	3D	(1.0, 1.0, 1.0)	(387, 387, 503)	-8.439282258	-27.17426902	17.8317673	51c21cb914f54f17be42654eeef8d1d98cb713f1	(1.0, 1.0, 1.0)	(387, 387, 503)	(53, 131, 94, 125, 145, 186)	1369910	4	(110.12211021161974, 198.7851924578987, 173.07268579687718)	(-77.47788978838025, 5.2851924578987735, 40.07268579687721)	0.661472315	0.501560313	93.13241367	185.6853727	196.7028215	198.0101008	150.359569	198.9522556	1369353.708	122.8257333	0.307438292	193970.9058	0.141651426	1369910	-1.122811727	1.139318219	4277993.968	0.704549118	0.450947473	13.19095357	10.53528934	0.842115095	-0.170642057	-0.302235178	-8.352756458	18.8880458
20	1	v3.0.1	1.23.3	2.2.1	1.3.0	3.9.12	{'minimumROIDimensions': 1, 'minimumROISize': None, 'normalize': False, 'normalizeScale': 1, 'removeOutliers': None, 'resampledPixelSpacing': None, 'interpolator': 'sitkBSpline', 'preCrop': False, 'padDistance': 5, 'distances': [1], 'force2D': False, 'force2Ddimension': 0, 'resegmentRange': None, 'label': 1, 'additionalInfo': True, 'geometryTolerance': 0.01}	{'Original': {}, 'Wavelet': {}, 'LoG': {'sigma': [1.0, 2.0, 3.0, 4.0, 5.0]}, 'Square': {}, 'SquareRoot': {}, 'Logarithm': {}, 'Exponential': {}, 'Gradient': {}, 'LBP2D': {}, 'LBP3D': {}}	91ec010dcaa3a12dcdba5582c146a1c60c825714	3D	(1.0, 1.0, 1.0)	(423, 423, 313)	-9.608232141	-31.18071272	25.72539976	574e3360f9337bab1df037048877c32af9c55de0	(1.0, 1.0, 1.0)	(423, 423, 313)	(149, 110, 49, 186, 100, 80)	740077	1	(234.21622885186272, 159.27918311202754, 88.69872459217082)	(24.416228851862712, -52.22081688797246, -86.55127540782921)	0.55600645	0.446694662	73.22357539	163.9231035	188.7326151	115.2562363	176.9208863	190.3811966	739867.7083	91.14230289	0.416877151	94895.4553	0.128260031	740077	-1.7407239	-0.296022594	2699294.015	0.162638222	0.907138029	21.46579614	12.71468858	0.658101155	-1.370524488	-1.396347426	-9.736977638	22.45166622
21	1	v3.0.1	1.23.3	2.2.1	1.3.0	3.9.12	{'minimumROIDimensions': 1, 'minimumROISize': None, 'normalize': False, 'normalizeScale': 1, 'removeOutliers': None, 'resampledPixelSpacing': None, 'interpolator': 'sitkBSpline', 'preCrop': False, 'padDistance': 5, 'distances': [1], 'force2D': False, 'force2Ddimension': 0, 'resegmentRange': None, 'label': 1, 'additionalInfo': True, 'geometryTolerance': 0.01}	{'Original': {}, 'Wavelet': {}, 'LoG': {'sigma': [1.0, 2.0, 3.0, 4.0, 5.0]}, 'Square': {}, 'SquareRoot': {}, 'Logarithm': {}, 'Exponential': {}, 'Gradient': {}, 'LBP2D': {}, 'LBP3D': {}}	1aa21a235a5ba9fdb95aade676941edd15dfea80	3D	(1.0, 1.0, 1.0)	(360, 360, 263)	-10.2611167	-32.77942638	29.00630034	ad19fc4de38204605a50e1f8770df168dec44e5b	(1.0, 1.0, 1.0)	(360, 360, 263)	(130, 132, 52, 74, 56, 38)	56785	1	(165.0042969093951, 161.05217927269524, 74.13977282733116)	(6.704296909395083, -18.94782072730473, 152.13977282733117)	0.828364917	0.443531423	27.68321062	62.41544388	75.92759709	64.14047084	71.69379332	76.72027112	56701.45833	51.70276399	0.521218449	13693.90039	0.241508786	56785	-1.926689411	0.257969709	95969.95958	0.615419884	1.578304753	10.52919546	13.16083399	0.794056526	-0.928006315	-1.043908787	-5.653985381	18.81481937
22	1	v3.0.1	1.23.3	2.2.1	1.3.0	3.9.12	{'minimumROIDimensions': 1, 'minimumROISize': None, 'normalize': False, 'normalizeScale': 1, 'removeOutliers': None, 'resampledPixelSpacing': None, 'interpolator': 'sitkBSpline', 'preCrop': False, 'padDistance': 5, 'distances': [1], 'force2D': False, 'force2Ddimension': 0, 'resegmentRange': None, 'label': 1, 'additionalInfo': True, 'geometryTolerance': 0.01}	{'Original': {}, 'Wavelet': {}, 'LoG': {'sigma': [1.0, 2.0, 3.0, 4.0, 5.0]}, 'Square': {}, 'SquareRoot': {}, 'Logarithm': {}, 'Exponential': {}, 'Gradient': {}, 'LBP2D': {}, 'LBP3D': {}}	319c27e65ede95bc7a5e44fef9dee8726e92437e	3D	(1.0, 1.0, 1.0)	(360, 360, 303)	-8.707086232	-30.60649445	22.50948216	793568c44e680176ecffd5c63d7d4ec2e3550501	(1.0, 1.0, 1.0)	(360, 360, 303)	(60, 169, 83, 59, 67, 59)	98064	1	(90.3951399086311, 200.8462942568119, 110.57373755914504)	(-79.30486009136892, 20.846294256811916, 169.57373755914506)	0.770240669	0.718462385	45.98571107	64.00573233	68.11754546	75.47184906	66.21933252	76.57675888	97962.16667	49.29981806	0.559300948	18374.30087	0.187565276	98064	-1.781856182	0.50104217	168242.3702	0.878831449	1.795446747	6.605344617	1.40282764	0.856027335	-0.847330951	-1.237535223	-9.085506071	10.48833371
23	1	v3.0.1	1.23.3	2.2.1	1.3.0	3.9.12	{'minimumROIDimensions': 1, 'minimumROISize': None, 'normalize': False, 'normalizeScale': 1, 'removeOutliers': None, 'resampledPixelSpacing': None, 'interpolator': 'sitkBSpline', 'preCrop': False, 'padDistance': 5, 'distances': [1], 'force2D': False, 'force2Ddimension': 0, 'resegmentRange': None, 'label': 1, 'additionalInfo': True, 'geometryTolerance': 0.01}	{'Original': {}, 'Wavelet': {}, 'LoG': {'sigma': [1.0, 2.0, 3.0, 4.0, 5.0]}, 'Square': {}, 'SquareRoot': {}, 'Logarithm': {}, 'Exponential': {}, 'Gradient': {}, 'LBP2D': {}, 'LBP3D': {}}	a19b6c71cf1756a0ce3f95545129414e2e83cb58	3D	(1.0, 1.0, 1.0)	(370, 370, 303)	-11.53129318	-34.82434165	29.20132413	f17794f75122340fcae036edb83aa306a63bdb5a	(1.0, 1.0, 1.0)	(370, 370, 303)	(76, 114, 74, 100, 100, 121)	548645	2	(131.57570560198306, 159.37465938812895, 132.15550857111612)	(-50.624294398016985, -7.525340611871087, 18.655508571116115)	0.712195783	0.690221969	81.05725654	117.4365063	129.4681428	126.015872	101.2719112	136.8100873	548424.5833	83.63778449	0.507498226	63845.09521	0.116415451	548645	-0.706660214	0.278791605	345891.2211	0.925380438	0.47837467	86.56339765	6.813389593	0.375309771	-0.22566103	-0.142178104	-10.69512332	17.50851291
24	1	v3.0.1	1.23.3	2.2.1	1.3.0	3.9.12	{'minimumROIDimensions': 1, 'minimumROISize': None, 'normalize': False, 'normalizeScale': 1, 'removeOutliers': None, 'resampledPixelSpacing': None, 'interpolator': 'sitkBSpline', 'preCrop': False, 'padDistance': 5, 'distances': [1], 'force2D': False, 'force2Ddimension': 0, 'resegmentRange': None, 'label': 1, 'additionalInfo': True, 'geometryTolerance': 0.01}	{'Original': {}, 'Wavelet': {}, 'LoG': {'sigma': [1.0, 2.0, 3.0, 4.0, 5.0]}, 'Square': {}, 'SquareRoot': {}, 'Logarithm': {}, 'Exponential': {}, 'Gradient': {}, 'LBP2D': {}, 'LBP3D': {}}	86c8b887d9ab845320cfc954b111b31a6d5825db	3D	(0.9999999999999999, 0.9999999999999999, 1.0)	(396, 396, 273)	-10.61924494	-33.00843481	31.06498001	9224c3f891425ae267474664ba15b67ba74e938b	(0.9999999999999999, 0.9999999999999999, 1.0)	(396, 396, 273)	(69, 228, 71, 46, 40, 23)	24583	1	(92.45771468087703, 247.06838058821137, 81.8723914900541)	(-123.04628531912294, 49.06838058821137, -70.66560850994591)	0.804744684	0.563032049	24.16562972	42.92052248	47.07440918	41.59326869	48.38388161	51.74939613	24529.29167	34.54006231	0.613588803	6653.702366	0.271255381	24583	-1.975372514	0.067444981	58720.26334	0.58714828	1.207926867	6.362351532	0.547063001	0.683137932	-1.303776061	-1.682272613	-9.205170083	9.752233084
25	1	v3.0.1	1.23.3	2.2.1	1.3.0	3.9.12	{'minimumROIDimensions': 1, 'minimumROISize': None, 'normalize': False, 'normalizeScale': 1, 'removeOutliers': None, 'resampledPixelSpacing': None, 'interpolator': 'sitkBSpline', 'preCrop': False, 'padDistance': 5, 'distances': [1], 'force2D': False, 'force2Ddimension': 0, 'resegmentRange': None, 'label': 1, 'additionalInfo': True, 'geometryTolerance': 0.01}	{'Original': {}, 'Wavelet': {}, 'LoG': {'sigma': [1.0, 2.0, 3.0, 4.0, 5.0]}, 'Square': {}, 'SquareRoot': {}, 'Logarithm': {}, 'Exponential': {}, 'Gradient': {}, 'LBP2D': {}, 'LBP3D': {}}	b01b1a31103219b618a90b783777cc85aa79851e	3D	(1.0, 1.0, 1.0)	(331, 331, 263)	-10.32561672	-34.74391354	30.44819323	aeff9bc5503e6f1b2c9ef35b8da5311641a7e6e9	(1.0, 1.0, 1.0)	(331, 331, 263)	(127, 54, 29, 133, 124, 141)	793213	1	(189.53382508859536, 102.00392580555285, 91.81355071084312)	(22.333825088595376, -63.49607419444715, -37.436449289156855)	0.829561648	0.689399866	89.20247304	129.391486	152.7612516	144.8102206	136.4001466	153.8960688	792960.5	107.3382144	0.464923534	89112.15864	0.112379064	793213	-9.905219165	0.01511304	12457597.84	0.494310511	1.050722209	4.43081497	7.048325662	2.497262191	-2.007260222	-0.543378945	-10.93700944	17.9853351
26	0	v3.0.1	1.23.3	2.2.1	1.3.0	3.9.12	{'minimumROIDimensions': 1, 'minimumROISize': None, 'normalize': False, 'normalizeScale': 1, 'removeOutliers': None, 'resampledPixelSpacing': None, 'interpolator': 'sitkBSpline', 'preCrop': False, 'padDistance': 5, 'distances': [1], 'force2D': False, 'force2Ddimension': 0, 'resegmentRange': None, 'label': 1, 'additionalInfo': True, 'geometryTolerance': 0.01}	{'Original': {}, 'Wavelet': {}, 'LoG': {'sigma': [1.0, 2.0, 3.0, 4.0, 5.0]}, 'Square': {}, 'SquareRoot': {}, 'Logarithm': {}, 'Exponential': {}, 'Gradient': {}, 'LBP2D': {}, 'LBP3D': {}}	50fd48e3f17cb2bc0b3a2f9177d388d6313840ca	3D	(1.0, 1.0, 1.0)	(385, 385, 278)	-8.906729731	-30.41438002	24.57544055	8ed7bdf763384793f0b054acb665f5549fd4e6ca	(1.0, 1.0, 1.0)	(385, 385, 278)	(179, 105, 57, 70, 70, 52)	116513	1	(215.0377640263318, 140.95443426913735, 83.00456601409284)	(27.737764026331774, -51.54556573086265, 163.00456601409286)	0.840671147	0.715171726	46.60493542	65.1660765	70.11419257	70.88018059	77.69813383	79.0569415	116425.2083	54.78324026	0.607110691	18992.44714	0.163130025	116513	-2.106110082	-0.102058982	880347.8405	0.407778138	0.746278443	9.192695767	1.130558222	1.082323797	-1.839612576	-1.594615868	-9.594049967	10.72460819
27	1	v3.0.1	1.23.3	2.2.1	1.3.0	3.9.12	{'minimumROIDimensions': 1, 'minimumROISize': None, 'normalize': False, 'normalizeScale': 1, 'removeOutliers': None, 'resampledPixelSpacing': None, 'interpolator': 'sitkBSpline', 'preCrop': False, 'padDistance': 5, 'distances': [1], 'force2D': False, 'force2Ddimension': 0, 'resegmentRange': None, 'label': 1, 'additionalInfo': True, 'geometryTolerance': 0.01}	{'Original': {}, 'Wavelet': {}, 'LoG': {'sigma': [1.0, 2.0, 3.0, 4.0, 5.0]}, 'Square': {}, 'SquareRoot': {}, 'Logarithm': {}, 'Exponential': {}, 'Gradient': {}, 'LBP2D': {}, 'LBP3D': {}}	46717bc073087077f9b1b031027c805184db8691	3D	(1.0, 1.0, 0.9999999999999999)	(394, 394, 248)	-14.36546205	-77.78459204	25.6259313	74d25a93663ced3ffeebfb652af65d7592f8ac28	(1.0, 1.0, 0.9999999999999999)	(394, 394, 248)	(138, 131, 53, 47, 45, 24)	21698	1	(160.45202322794728, 154.40542907180387, 64.8588810028574)	(-31.31097677205267, -42.59457092819608, 93.04188100285738)	0.856536897	0.591943671	23.67294794	39.991893	46.04345773	43.73785546	51.10772936	52.81098371	21645.20833	34.25453192	0.578712093	6490.269747	0.299847876	21698	-1.08232326	-0.122745252	13561.83687	0.323428922	0.575746805	3.128461173	0.61293122	0.319502526	-0.689050178	-0.794449858	-2.905521476	3.518452696
28	1	v3.0.1	1.23.3	2.2.1	1.3.0	3.9.12	{'minimumROIDimensions': 1, 'minimumROISize': None, 'normalize': False, 'normalizeScale': 1, 'removeOutliers': None, 'resampledPixelSpacing': None, 'interpolator': 'sitkBSpline', 'preCrop': False, 'padDistance': 5, 'distances': [1], 'force2D': False, 'force2Ddimension': 0, 'resegmentRange': None, 'label': 1, 'additionalInfo': True, 'geometryTolerance': 0.01}	{'Original': {}, 'Wavelet': {}, 'LoG': {'sigma': [1.0, 2.0, 3.0, 4.0, 5.0]}, 'Square': {}, 'SquareRoot': {}, 'Logarithm': {}, 'Exponential': {}, 'Gradient': {}, 'LBP2D': {}, 'LBP3D': {}}	fe1a9e5597ae53e61ad506ad59d3c40434c33432	3D	(1.0, 1.0, 1.0)	(360, 360, 253)	-11.05074874	-35.60937846	12.83093665	d1b4180a6cae37bb9debebb2906c144e366cef6f	(1.0, 1.0, 1.0)	(360, 360, 253)	(36, 106, 38, 133, 131, 91)	588490	2	(105.26912266988394, 161.0817855868409, 85.52316097129943)	(-59.930877330116076, -18.918214413159063, -36.226839028700596)	0.931062293	0.704177299	77.66412805	110.2905876	132.4575404	135.0296264	136.6930869	139.9499911	588275.9167	102.6874073	0.467588577	72611.8683	0.123431652	588490	-1.011926945	0.560684488	868974.1308	0.937868918	0.504788855	43.53887334	4.278648553	0.602632469	-0.120546741	0.133555457	-11.26302369	15.54167224
29	1	v3.0.1	1.23.3	2.2.1	1.3.0	3.9.12	{'minimumROIDimensions': 1, 'minimumROISize': None, 'normalize': False, 'normalizeScale': 1, 'removeOutliers': None, 'resampledPixelSpacing': None, 'interpolator': 'sitkBSpline', 'preCrop': False, 'padDistance': 5, 'distances': [1], 'force2D': False, 'force2Ddimension': 0, 'resegmentRange': None, 'label': 1, 'additionalInfo': True, 'geometryTolerance': 0.01}	{'Original': {}, 'Wavelet': {}, 'LoG': {'sigma': [1.0, 2.0, 3.0, 4.0, 5.0]}, 'Square': {}, 'SquareRoot': {}, 'Logarithm': {}, 'Exponential': {}, 'Gradient': {}, 'LBP2D': {}, 'LBP3D': {}}	ff827c505fb0794fd621c2beef5ed1f71312d32e	3D	(1.0, 1.0, 1.0)	(461, 461, 383)	-8.746320252	-28.35842671	31.84741298	5383271e17fb68bc55c084813f97ef715a9cb3df	(1.0, 1.0, 1.0)	(461, 461, 383)	(121, 181, 33, 58, 65, 45)	70640	1	(149.85046715741788, 213.56693091732728, 55.31408550396376)	(-80.05853284258208, -16.933069082672745, -5.144914496036236)	0.984158311	0.832884537	41.50096449	49.82799252	59.9082632	66.09841148	58.6003413	69.92138443	70560.83333	49.03863296	0.56884592	14516.61229	0.205731871	70640	-1.53870264	-0.202650719	78448.71965	0.042890636	1.085542186	8.943782472	0.837344243	0.535133131	-0.845592392	-0.688487781	-7.892540469	8.729884711
30	1	v3.0.1	1.23.3	2.2.1	1.3.0	3.9.12	{'minimumROIDimensions': 1, 'minimumROISize': None, 'normalize': False, 'normalizeScale': 1, 'removeOutliers': None, 'resampledPixelSpacing': None, 'interpolator': 'sitkBSpline', 'preCrop': False, 'padDistance': 5, 'distances': [1], 'force2D': False, 'force2Ddimension': 0, 'resegmentRange': None, 'label': 1, 'additionalInfo': True, 'geometryTolerance': 0.01}	{'Original': {}, 'Wavelet': {}, 'LoG': {'sigma': [1.0, 2.0, 3.0, 4.0, 5.0]}, 'Square': {}, 'SquareRoot': {}, 'Logarithm': {}, 'Exponential': {}, 'Gradient': {}, 'LBP2D': {}, 'LBP3D': {}}	6087913b15f6c5928e03f20cb9cd5aceaf26f596	3D	(1.0, 1.0, 1.0)	(360, 360, 278)	-7.963734517	-26.42460392	18.82632217	2528873211b0af7c977b54a51b216ba5c7cc6c78	(1.0, 1.0, 1.0)	(360, 360, 278)	(36, 124, 76, 110, 118, 89)	305273	2	(89.61336574148385, 184.6640154877765, 115.55640033674776)	(-66.48663425851612, 4.664015487776538, -43.19359966325224)	0.875406739	0.614834698	61.75071975	100.4346696	105.6787585	126.574089	111.4854251	134.1491707	305105.125	87.92118663	0.422387117	51888.74058	0.1700684	305273	-1.045556064	0.259691997	151218.9249	0.824817488	0.474635659	44.62517432	5.187526923	0.385967817	-0.31083566	-0.200983789	-7.760254645	12.94778157
31	0	v3.0.1	1.23.3	2.2.1	1.3.0	3.9.12	{'minimumROIDimensions': 1, 'minimumROISize': None, 'normalize': False, 'normalizeScale': 1, 'removeOutliers': None, 'resampledPixelSpacing': None, 'interpolator': 'sitkBSpline', 'preCrop': False, 'padDistance': 5, 'distances': [1], 'force2D': False, 'force2Ddimension': 0, 'resegmentRange': None, 'label': 1, 'additionalInfo': True, 'geometryTolerance': 0.01}	{'Original': {}, 'Wavelet': {}, 'LoG': {'sigma': [1.0, 2.0, 3.0, 4.0, 5.0]}, 'Square': {}, 'SquareRoot': {}, 'Logarithm': {}, 'Exponential': {}, 'Gradient': {}, 'LBP2D': {}, 'LBP3D': {}}	135097ca47278de23db3464aa474508f3556871f	3D	(1.0, 1.0, 1.0)	(409, 409, 358)	-10.81369594	-33.69929923	28.56254836	56c0a1ecdf2253a8e45f1d0e077673d392ec99d3	(1.0, 1.0, 1.0)	(409, 409, 358)	(147, 120, 51, 181, 157, 73)	775074	1	(240.91121621935454, 184.9755610432036, 87.57511540833521)	(44.61121621935456, -19.524438956796445, 0.5751154083351935)	0.556120651	0.42418014	72.69952851	171.3883365	179.0446872	144.4195278	182.1647606	187.7311908	774895.4583	95.3125933	0.422155578	96643.72685	0.124718407	775074	-1.354658881	-0.086596812	2875783.12	0.377212652	0.543455172	20.19218506	9.378580774	0.779840305	-0.799630375	-0.476073019	-10.85606681	20.23464759
32	0	v3.0.1	1.23.3	2.2.1	1.3.0	3.9.12	{'minimumROIDimensions': 1, 'minimumROISize': None, 'normalize': False, 'normalizeScale': 1, 'removeOutliers': None, 'resampledPixelSpacing': None, 'interpolator': 'sitkBSpline', 'preCrop': False, 'padDistance': 5, 'distances': [1], 'force2D': False, 'force2Ddimension': 0, 'resegmentRange': None, 'label': 1, 'additionalInfo': True, 'geometryTolerance': 0.01}	{'Original': {}, 'Wavelet': {}, 'LoG': {'sigma': [1.0, 2.0, 3.0, 4.0, 5.0]}, 'Square': {}, 'SquareRoot': {}, 'Logarithm': {}, 'Exponential': {}, 'Gradient': {}, 'LBP2D': {}, 'LBP3D': {}}	a6ab56336e892679473cfd6ea50419f6633521aa	3D	(1.0, 1.0, 1.0)	(432, 432, 633)	-8.347773762	-24.4103946	19.54410053	420e7f9aadb6de917e9d452df00959a6c8c1e377	(1.0, 1.0, 1.0)	(432, 432, 633)	(90, 163, 279, 70, 91, 66)	144655	1	(123.82947703155784, 202.2905464726418, 310.4093187238602)	(-80.79352296844212, -13.709453527358164, 383.86531872386024)	0.748053213	0.595930026	46.56435533	78.13728673	68.35934464	93.52005133	92.04890005	95.46203434	144538.7083	58.45084838	0.507604504	26239.04982	0.18153649	144655	-1.310848421	-0.016904136	206384.361	0.408832936	0.587556333	26.02533326	3.138735496	0.577030246	-0.585928407	-0.261169129	-7.476889041	10.61562454
33	0	v3.0.1	1.23.3	2.2.1	1.3.0	3.9.12	{'minimumROIDimensions': 1, 'minimumROISize': None, 'normalize': False, 'normalizeScale': 1, 'removeOutliers': None, 'resampledPixelSpacing': None, 'interpolator': 'sitkBSpline', 'preCrop': False, 'padDistance': 5, 'distances': [1], 'force2D': False, 'force2Ddimension': 0, 'resegmentRange': None, 'label': 1, 'additionalInfo': True, 'geometryTolerance': 0.01}	{'Original': {}, 'Wavelet': {}, 'LoG': {'sigma': [1.0, 2.0, 3.0, 4.0, 5.0]}, 'Square': {}, 'SquareRoot': {}, 'Logarithm': {}, 'Exponential': {}, 'Gradient': {}, 'LBP2D': {}, 'LBP3D': {}}	ddc81c97289c28dd12afaf1c1b2ae951eb768285	3D	(1.0, 1.0, 1.0)	(350, 350, 178)	-10.865387	-35.00770472	18.31857723	f63b322e79ed50fae60984c8973659d115145fff	(1.0, 1.0, 1.0)	(350, 350, 178)	(57, 161, 108, 29, 26, 19)	5957	1	(70.870908175256, 173.15057915057915, 116.06278328017459)	(-99.767091824744, -1.8494208494208522, 132.91878328017458)	0.839161559	0.661251994	16.9428829	25.62242994	30.8058436	27.65863337	28.23118843	32.31098884	5924.083333	21.50135827	0.628059925	2520.947575	0.42554222	5957	0.056538959	0.367342086	372.8221588	0.242846082	0.160110702	5.391834676	0.970111787	0.101535354	0.210837745	0.207231384	-0.235427614	1.205539401
34	1	v3.0.1	1.23.3	2.2.1	1.3.0	3.9.12	{'minimumROIDimensions': 1, 'minimumROISize': None, 'normalize': False, 'normalizeScale': 1, 'removeOutliers': None, 'resampledPixelSpacing': None, 'interpolator': 'sitkBSpline', 'preCrop': False, 'padDistance': 5, 'distances': [1], 'force2D': False, 'force2Ddimension': 0, 'resegmentRange': None, 'label': 1, 'additionalInfo': True, 'geometryTolerance': 0.01}	{'Original': {}, 'Wavelet': {}, 'LoG': {'sigma': [1.0, 2.0, 3.0, 4.0, 5.0]}, 'Square': {}, 'SquareRoot': {}, 'Logarithm': {}, 'Exponential': {}, 'Gradient': {}, 'LBP2D': {}, 'LBP3D': {}}	798dde7a27bc22752752484cb0103f1c61dda197	3D	(0.9999999999999999, 0.9999999999999999, 1.0)	(384, 384, 238)	-10.43076753	-35.31013197	13.04853591	fbf062ac41fbb7c9cef1591212a9878f41fea5e4	(0.9999999999999999, 0.9999999999999999, 1.0)	(384, 384, 238)	(49, 157, 66, 113, 119, 117)	521647	2	(99.77712514401502, 214.26428791884166, 118.3700586795285)	(-88.90187485598497, 22.264287918841603, -40.25794132047149)	0.686953884	0.6302053	76.85589209	121.9537382	123.9758041	135.3255334	115.1086443	137.9782592	521410.25	83.77659415	0.473597647	66149.6623	0.126866824	521647	-0.725737738	0.305938628	170686.6224	0.863085088	0.464719084	21.04915048	7.45331814	0.349611529	-0.193771969	-0.177369219	-2.212838807	9.666156948
35	0	v3.0.1	1.23.3	2.2.1	1.3.0	3.9.12	{'minimumROIDimensions': 1, 'minimumROISize': None, 'normalize': False, 'normalizeScale': 1, 'removeOutliers': None, 'resampledPixelSpacing': None, 'interpolator': 'sitkBSpline', 'preCrop': False, 'padDistance': 5, 'distances': [1], 'force2D': False, 'force2Ddimension': 0, 'resegmentRange': None, 'label': 1, 'additionalInfo': True, 'geometryTolerance': 0.01}	{'Original': {}, 'Wavelet': {}, 'LoG': {'sigma': [1.0, 2.0, 3.0, 4.0, 5.0]}, 'Square': {}, 'SquareRoot': {}, 'Logarithm': {}, 'Exponential': {}, 'Gradient': {}, 'LBP2D': {}, 'LBP3D': {}}	9475d4027621131a7c9aedd2bfd8e6161c51b657	3D	(0.9999999999999999, 0.9999999999999999, 1.0)	(413, 413, 488)	-9.781478641	-31.17208295	27.94277458	da48ca0cd3b1ff08ad58b0885ef0bd57ef0e0f0e	(0.9999999999999999, 0.9999999999999999, 1.0)	(413, 413, 488)	(62, 117, 122, 68, 82, 67)	110030	1	(92.59568299554667, 157.04153412705625, 154.94446969008453)	(-95.90431700445335, -49.45846587294372, 33.94446969008453)	0.563436321	0.442162074	38.90723293	87.99314832	74.79304781	94.04786016	76.05918748	105.3422992	109907.625	49.57853576	0.473835811	23417.55018	0.213065747	110030	-1.639780928	0.236349433	294920.7617	0.563589822	0.887811689	16.12971362	10.78120713	0.821113982	-0.367985001	-0.383443633	-7.963345314	18.74455244
36	1	v3.0.1	1.23.3	2.2.1	1.3.0	3.9.12	{'minimumROIDimensions': 1, 'minimumROISize': None, 'normalize': False, 'normalizeScale': 1, 'removeOutliers': None, 'resampledPixelSpacing': None, 'interpolator': 'sitkBSpline', 'preCrop': False, 'padDistance': 5, 'distances': [1], 'force2D': False, 'force2Ddimension': 0, 'resegmentRange': None, 'label': 1, 'additionalInfo': True, 'geometryTolerance': 0.01}	{'Original': {}, 'Wavelet': {}, 'LoG': {'sigma': [1.0, 2.0, 3.0, 4.0, 5.0]}, 'Square': {}, 'SquareRoot': {}, 'Logarithm': {}, 'Exponential': {}, 'Gradient': {}, 'LBP2D': {}, 'LBP3D': {}}	737619b0afccc6a6a0297adadfc70f4f862bd440	3D	(1.0, 1.0, 1.0)	(360, 360, 198)	-12.36178744	-41.86527576	17.2364378	e227f3afe08c4d802d77780ad392ea234b04de83	(1.0, 1.0, 1.0)	(360, 360, 198)	(98, 114, 21, 43, 49, 27)	27337	1	(120.17803709258514, 138.7436441452976, 32.718659691992535)	(-54.12196290741487, -41.25635585470238, 59.718659691992535)	0.823110261	0.650120784	27.41456904	42.16842428	44.14748011	49.49747468	49.04079934	49.85980345	27278.29167	34.70926272	0.571838261	7663.415278	0.280934575	27337	-2.395886604	-0.143742785	135725.6209	0.353294337	1.353561184	19.35838727	0.948205734	0.975324479	-1.486135466	-1.224316839	-12.68977628	13.63798202
37	1	v3.0.1	1.23.3	2.2.1	1.3.0	3.9.12	{'minimumROIDimensions': 1, 'minimumROISize': None, 'normalize': False, 'normalizeScale': 1, 'removeOutliers': None, 'resampledPixelSpacing': None, 'interpolator': 'sitkBSpline', 'preCrop': False, 'padDistance': 5, 'distances': [1], 'force2D': False, 'force2Ddimension': 0, 'resegmentRange': None, 'label': 1, 'additionalInfo': True, 'geometryTolerance': 0.01}	{'Original': {}, 'Wavelet': {}, 'LoG': {'sigma': [1.0, 2.0, 3.0, 4.0, 5.0]}, 'Square': {}, 'SquareRoot': {}, 'Logarithm': {}, 'Exponential': {}, 'Gradient': {}, 'LBP2D': {}, 'LBP3D': {}}	665427b4f5951dbb1ed4681e705432a7b244cfca	3D	(1.0, 1.0, 1.0)	(362, 362, 328)	-8.497084341	-31.75003255	20.59714575	17983406cb3c7b77f87621aef3caa4c8ada84cf9	(1.0, 1.0, 1.0)	(362, 362, 328)	(32, 122, 11, 133, 139, 123)	992129	1	(95.15405557140251, 191.98664992153238, 78.61135699087518)	(-81.2459444285975, 10.986649921532376, -41.63864300912482)	0.858817166	0.751384068	97.53705287	129.8098497	142.0211252	143.2201103	140.8012784	156.3233828	991910.5833	111.4829272	0.518841543	92703.84168	0.093459878	992129	-1.554958392	-0.01932804	1480589.727	0.450899665	0.873866996	22.95816996	11.45972094	0.617314002	-0.483333941	-0.460503611	-8.817387019	20.27710796
38	0	v3.0.1	1.23.3	2.2.1	1.3.0	3.9.12	{'minimumROIDimensions': 1, 'minimumROISize': None, 'normalize': False, 'normalizeScale': 1, 'removeOutliers': None, 'resampledPixelSpacing': None, 'interpolator': 'sitkBSpline', 'preCrop': False, 'padDistance': 5, 'distances': [1], 'force2D': False, 'force2Ddimension': 0, 'resegmentRange': None, 'label': 1, 'additionalInfo': True, 'geometryTolerance': 0.01}	{'Original': {}, 'Wavelet': {}, 'LoG': {'sigma': [1.0, 2.0, 3.0, 4.0, 5.0]}, 'Square': {}, 'SquareRoot': {}, 'Logarithm': {}, 'Exponential': {}, 'Gradient': {}, 'LBP2D': {}, 'LBP3D': {}}	b9bef607b95345997e7d2a88cb4aa8d72d2688cc	3D	(1.0, 1.0, 1.0)	(350, 350, 208)	-9.527168448	-31.05978333	35.26502398	f81c6814ff9840027949b41108478a69158a0fdf	(1.0, 1.0, 1.0)	(350, 350, 208)	(122, 180, 78, 41, 43, 19)	17317	1	(141.7800427325749, 202.63671536640297, 86.36016631056188)	(-37.18795726742502, 27.636715366402967, 139.36616631056188)	0.965575218	0.596705725	21.437295	35.92607562	40.79215611	44.14748011	43.41658669	45.36518489	17274.45833	34.68932828	0.605491732	5337.184296	0.308963916	17317	-1.509983334	0.566722961	11900.9996	0.98812295	1.384470864	1.9192267	3.534682375	0.664723272	-0.303268812	-0.134165414	-2.176259937	5.710942312
39	1	v3.0.1	1.23.3	2.2.1	1.3.0	3.9.12	{'minimumROIDimensions': 1, 'minimumROISize': None, 'normalize': False, 'normalizeScale': 1, 'removeOutliers': None, 'resampledPixelSpacing': None, 'interpolator': 'sitkBSpline', 'preCrop': False, 'padDistance': 5, 'distances': [1], 'force2D': False, 'force2Ddimension': 0, 'resegmentRange': None, 'label': 1, 'additionalInfo': True, 'geometryTolerance': 0.01}	{'Original': {}, 'Wavelet': {}, 'LoG': {'sigma': [1.0, 2.0, 3.0, 4.0, 5.0]}, 'Square': {}, 'SquareRoot': {}, 'Logarithm': {}, 'Exponential': {}, 'Gradient': {}, 'LBP2D': {}, 'LBP3D': {}}	83737bb63d4ca145c137e2f201c5f6c6c2b53167	3D	(1.0, 1.0, 1.0)	(404, 404, 513)	-8.158438378	-27.68946763	24.28466005	a9fa353c05a9cc86a91688868d377f92d59d0c4d	(1.0, 1.0, 1.0)	(404, 404, 513)	(58, 130, 42, 125, 132, 98)	817649	1	(117.90689403399259, 195.06350279887826, 89.6176109797725)	(-75.09310596600739, -6.936497201121796, -8.38238902022752)	0.957312806	0.77676649	89.40552177	115.0996122	127.1298549	134.39122	126.0634761	136.4880947	817478.25	110.1863328	0.597484623	70763.31926	0.086562938	817649	-1.084104933	2.248044584	2346553.566	0.873705924	0.703453787	10.64510842	10.92644288	1.086010579	0.233527477	-0.239960389	-7.970547267	18.89699015
40	1	v3.0.1	1.23.3	2.2.1	1.3.0	3.9.12	{'minimumROIDimensions': 1, 'minimumROISize': None, 'normalize': False, 'normalizeScale': 1, 'removeOutliers': None, 'resampledPixelSpacing': None, 'interpolator': 'sitkBSpline', 'preCrop': False, 'padDistance': 5, 'distances': [1], 'force2D': False, 'force2Ddimension': 0, 'resegmentRange': None, 'label': 1, 'additionalInfo': True, 'geometryTolerance': 0.01}	{'Original': {}, 'Wavelet': {}, 'LoG': {'sigma': [1.0, 2.0, 3.0, 4.0, 5.0]}, 'Square': {}, 'SquareRoot': {}, 'Logarithm': {}, 'Exponential': {}, 'Gradient': {}, 'LBP2D': {}, 'LBP3D': {}}	a866608a18267124f9d1738b27851031bb1bfcdd	3D	(1.0, 1.0, 1.0)	(390, 390, 278)	-10.36005103	-35.18660473	30.64497902	fd8156a5a9c3b435fbff9215fbc54a9b7b1d3a2d	(1.0, 1.0, 1.0)	(390, 390, 278)	(100, 87, 19, 107, 115, 98)	423428	1	(159.97410657774168, 134.31391877721833, 62.18777454490492)	(-8.796893422258307, -60.68608122278161, 63.15677454490492)	0.883450279	0.771128422	75.25439867	97.58996883	108.6876258	117.0854389	121.3136431	125.8808961	423271.5	86.21588519	0.503856438	54107.39985	0.127831427	423428	-2.106188166	-0.277024961	1228052.609	0.184562839	0.85056089	5.127696848	5.759213616	0.580020272	-1.545758476	-1.895834397	-9.624048939	15.38326255
41	0	v3.0.1	1.23.3	2.2.1	1.3.0	3.9.12	{'minimumROIDimensions': 1, 'minimumROISize': None, 'normalize': False, 'normalizeScale': 1, 'removeOutliers': None, 'resampledPixelSpacing': None, 'interpolator': 'sitkBSpline', 'preCrop': False, 'padDistance': 5, 'distances': [1], 'force2D': False, 'force2Ddimension': 0, 'resegmentRange': None, 'label': 1, 'additionalInfo': True, 'geometryTolerance': 0.01}	{'Original': {}, 'Wavelet': {}, 'LoG': {'sigma': [1.0, 2.0, 3.0, 4.0, 5.0]}, 'Square': {}, 'SquareRoot': {}, 'Logarithm': {}, 'Exponential': {}, 'Gradient': {}, 'LBP2D': {}, 'LBP3D': {}}	63e38e72507cd738047643b134b3a0ee59c393bd	3D	(1.0, 1.0, 1.0)	(322, 322, 228)	-10.85156881	-36.8628196	26.08857756	7bc606da7ccdadc5379efc12716402ac5982acf5	(1.0, 1.0, 1.0)	(322, 322, 228)	(49, 132, 4, 70, 55, 44)	73772	1	(80.808341918343, 158.1531475356504, 23.897982974570297)	(-62.59165808165706, -2.8468524643496664, -140.10201702542975)	0.864177176	0.770334467	42.06819525	54.61029856	70.11419257	56.63920903	70.21395873	71.30918594	73689.41667	47.19297357	0.582496286	14592.43304	0.198026171	73772	-1.751498798	-0.006282411	213763.6245	0.465021266	0.833858307	25.40873429	11.90317624	0.773554961	-0.84725135	-0.526217591	-10.90530099	22.80847723
42	1	v3.0.1	1.23.3	2.2.1	1.3.0	3.9.12	{'minimumROIDimensions': 1, 'minimumROISize': None, 'normalize': False, 'normalizeScale': 1, 'removeOutliers': None, 'resampledPixelSpacing': None, 'interpolator': 'sitkBSpline', 'preCrop': False, 'padDistance': 5, 'distances': [1], 'force2D': False, 'force2Ddimension': 0, 'resegmentRange': None, 'label': 1, 'additionalInfo': True, 'geometryTolerance': 0.01}	{'Original': {}, 'Wavelet': {}, 'LoG': {'sigma': [1.0, 2.0, 3.0, 4.0, 5.0]}, 'Square': {}, 'SquareRoot': {}, 'Logarithm': {}, 'Exponential': {}, 'Gradient': {}, 'LBP2D': {}, 'LBP3D': {}}	479731fa619c27d220fd35b24dd8526027a4764c	3D	(0.9999999999999999, 0.9999999999999999, 0.9999999999999999)	(396, 396, 313)	-8.681467152	-30.58508448	11.02004073	18bd7cecb5139356601d3271b15a8e3a7fd083a7	(0.9999999999999999, 0.9999999999999999, 0.9999999999999999)	(396, 396, 313)	(42, 148, 81, 116, 118, 88)	578357	1	(98.34999489934418, 206.57112475512528, 124.80890349732086)	(-112.98300510065586, 8.571124755125226, 8.694903497320809)	0.8601352	0.802995462	84.99992345	105.8535539	114.437756	121.1981848	128.7012043	134.1491707	578152.625	91.04836776	0.459080619	73106.6416	0.126448689	578357	-1.777099191	0.258247596	941367.8558	0.605781772	1.450287589	14.22992593	6.570294717	0.765380956	-0.87266477	-0.763545932	-9.185102273	15.75539699
43	1	v3.0.1	1.23.3	2.2.1	1.3.0	3.9.12	{'minimumROIDimensions': 1, 'minimumROISize': None, 'normalize': False, 'normalizeScale': 1, 'removeOutliers': None, 'resampledPixelSpacing': None, 'interpolator': 'sitkBSpline', 'preCrop': False, 'padDistance': 5, 'distances': [1], 'force2D': False, 'force2Ddimension': 0, 'resegmentRange': None, 'label': 1, 'additionalInfo': True, 'geometryTolerance': 0.01}	{'Original': {}, 'Wavelet': {}, 'LoG': {'sigma': [1.0, 2.0, 3.0, 4.0, 5.0]}, 'Square': {}, 'SquareRoot': {}, 'Logarithm': {}, 'Exponential': {}, 'Gradient': {}, 'LBP2D': {}, 'LBP3D': {}}	9e6559da462e25e1615dcc1232664734267feada	3D	(0.9999999999999999, 0.9999999999999999, 1.0)	(405, 405, 333)	-9.737401546	-31.96658766	20.65653669	a0c0e8d512bde7a59dbeea999935dd72295ed8d7	(0.9999999999999999, 0.9999999999999999, 1.0)	(405, 405, 333)	(50, 137, 87, 123, 135, 92)	656054	2	(110.45676422977377, 205.5533218302152, 127.56345361814729)	(-98.24323577022624, 3.0533218302151397, -32.686546381852764)	0.842924876	0.66905942	79.87962038	119.3909211	124.6635472	135.7939616	135.4178718	143.0594282	655805.7083	100.6375774	0.400767045	91084.03266	0.138888746	656054	-1.787098525	0.416873477	1266102.163	0.676748869	1.378580097	21.07964663	5.483374853	0.78271184	-0.879938033	-0.85633744	-9.900525338	15.38390019
44	1	v3.0.1	1.23.3	2.2.1	1.3.0	3.9.12	{'minimumROIDimensions': 1, 'minimumROISize': None, 'normalize': False, 'normalizeScale': 1, 'removeOutliers': None, 'resampledPixelSpacing': None, 'interpolator': 'sitkBSpline', 'preCrop': False, 'padDistance': 5, 'distances': [1], 'force2D': False, 'force2Ddimension': 0, 'resegmentRange': None, 'label': 1, 'additionalInfo': True, 'geometryTolerance': 0.01}	{'Original': {}, 'Wavelet': {}, 'LoG': {'sigma': [1.0, 2.0, 3.0, 4.0, 5.0]}, 'Square': {}, 'SquareRoot': {}, 'Logarithm': {}, 'Exponential': {}, 'Gradient': {}, 'LBP2D': {}, 'LBP3D': {}}	2247588d32a8198e0c9143900ca6bb6a8799343c	3D	(1.0, 1.0, 1.0)	(360, 360, 258)	-10.691489	-33.21133467	11.86119568	53e50bb86f043d3dcce7eedc85d2f70146668c91	(1.0, 1.0, 1.0)	(360, 360, 258)	(73, 175, 61, 61, 55, 44)	62681	1	(100.99403327962222, 201.48600054242914, 82.01997415484756)	(-78.40596672037779, 21.486000542429167, -158.98002584515245)	0.874858736	0.700541026	37.19226266	53.09077024	63.5688603	56.29387178	65	68.27151675	62602.75	46.44692412	0.605781648	12586.26735	0.201049752	62681	-1.504525983	0.679998238	97632.44769	0.853121405	1.132386025	26.2517591	3.729415721	0.722698447	-0.503575047	-0.363223533	-10.65277843	14.38219416
45	1	v3.0.1	1.23.3	2.2.1	1.3.0	3.9.12	{'minimumROIDimensions': 1, 'minimumROISize': None, 'normalize': False, 'normalizeScale': 1, 'removeOutliers': None, 'resampledPixelSpacing': None, 'interpolator': 'sitkBSpline', 'preCrop': False, 'padDistance': 5, 'distances': [1], 'force2D': False, 'force2Ddimension': 0, 'resegmentRange': None, 'label': 1, 'additionalInfo': True, 'geometryTolerance': 0.01}	{'Original': {}, 'Wavelet': {}, 'LoG': {'sigma': [1.0, 2.0, 3.0, 4.0, 5.0]}, 'Square': {}, 'SquareRoot': {}, 'Logarithm': {}, 'Exponential': {}, 'Gradient': {}, 'LBP2D': {}, 'LBP3D': {}}	ccaf6174d871bd9e2851ee00bbe8b993aa6074a6	3D	(1.0, 1.0, 1.0)	(399, 399, 288)	-9.680710026	-32.02630673	30.51853498	d4ddeca6ff0cdd114cd5ac707038b3266ee8efad	(1.0, 1.0, 1.0)	(399, 399, 288)	(169, 132, 58, 131, 97, 89)	431360	2	(243.8828333642433, 176.25398738872403, 97.90570289317508)	(56.18283336424332, -23.246012611276, -7.594297106824897)	0.87798685	0.673638325	69.59696226	103.3150278	131.1373326	116	129.4024729	133.1390251	431112.75	90.70923581	0.388650701	71009.8476	0.164712938	431360	-1.714854572	-0.154896415	1435205.893	0.27120514	1.07731917	17.92548694	1.232690676	0.823523888	-1.089102364	-0.706483829	-9.557738126	10.7904288
46	0	v3.0.1	1.23.3	2.2.1	1.3.0	3.9.12	{'minimumROIDimensions': 1, 'minimumROISize': None, 'normalize': False, 'normalizeScale': 1, 'removeOutliers': None, 'resampledPixelSpacing': None, 'interpolator': 'sitkBSpline', 'preCrop': False, 'padDistance': 5, 'distances': [1], 'force2D': False, 'force2Ddimension': 0, 'resegmentRange': None, 'label': 1, 'additionalInfo': True, 'geometryTolerance': 0.01}	{'Original': {}, 'Wavelet': {}, 'LoG': {'sigma': [1.0, 2.0, 3.0, 4.0, 5.0]}, 'Square': {}, 'SquareRoot': {}, 'Logarithm': {}, 'Exponential': {}, 'Gradient': {}, 'LBP2D': {}, 'LBP3D': {}}	9f30d2988bf3a3ae86c33f54e1dc7643ac10495f	3D	(0.9999999999999999, 0.9999999999999999, 1.0)	(396, 396, 413)	-8.57777173	-25.45204739	15.18315311	a87d9bb3e7e4d2ae10def3f3ccb784d947b7e68e	(0.9999999999999999, 0.9999999999999999, 1.0)	(396, 396, 413)	(76, 187, 132, 49, 53, 36)	42644	1	(97.83230935184316, 214.01681361973547, 151.06655098020823)	(-86.03769064815683, 16.016813619735473, 15.050550980208271)	0.920272306	0.695519934	32.47652632	46.69388284	50.99019514	56.30275304	59.68249325	59.71599451	42573.04167	42.97108726	0.548529457	10749.14586	0.252487148	42644	-0.549945265	2.69755418	145304.5175	0.804898324	0.359297811	9.66179615	9.00599459	1.158465925	0.382125451	-0.280471907	-6.761651649	15.76764624
47	1	v3.0.1	1.23.3	2.2.1	1.3.0	3.9.12	{'minimumROIDimensions': 1, 'minimumROISize': None, 'normalize': False, 'normalizeScale': 1, 'removeOutliers': None, 'resampledPixelSpacing': None, 'interpolator': 'sitkBSpline', 'preCrop': False, 'padDistance': 5, 'distances': [1], 'force2D': False, 'force2Ddimension': 0, 'resegmentRange': None, 'label': 1, 'additionalInfo': True, 'geometryTolerance': 0.01}	{'Original': {}, 'Wavelet': {}, 'LoG': {'sigma': [1.0, 2.0, 3.0, 4.0, 5.0]}, 'Square': {}, 'SquareRoot': {}, 'Logarithm': {}, 'Exponential': {}, 'Gradient': {}, 'LBP2D': {}, 'LBP3D': {}}	947e4e56fadd3989f14147e52961b908e53c1c3c	3D	(1.0, 1.0, 1.0)	(383, 383, 198)	-10.3804734	-34.1265097	23.70865301	4926347590b21a82885c343f15daa5b4459ea6c5	(1.0, 1.0, 1.0)	(383, 383, 198)	(78, 155, 101, 49, 69, 47)	71549	1	(101.55740820975835, 187.52267676697087, 122.46934268822764)	(-93.44259179024165, -3.9773232330290966, -47.28065731177239)	0.733177527	0.630969077	38.18002772	60.5101409	55.22680509	70.9365914	64.84597135	71.63797875	71478.20833	44.36467549	0.656267719	12691.67242	0.177560024	71549	-0.070454531	0.303087005	2595.006982	0.740003044	0.191326153	5.119840733	1.031948539	0.117000101	0.114881096	0.111760853	-1.446180676	2.478129215
48	0	v3.0.1	1.23.3	2.2.1	1.3.0	3.9.12	{'minimumROIDimensions': 1, 'minimumROISize': None, 'normalize': False, 'normalizeScale': 1, 'removeOutliers': None, 'resampledPixelSpacing': None, 'interpolator': 'sitkBSpline', 'preCrop': False, 'padDistance': 5, 'distances': [1], 'force2D': False, 'force2Ddimension': 0, 'resegmentRange': None, 'label': 1, 'additionalInfo': True, 'geometryTolerance': 0.01}	{'Original': {}, 'Wavelet': {}, 'LoG': {'sigma': [1.0, 2.0, 3.0, 4.0, 5.0]}, 'Square': {}, 'SquareRoot': {}, 'Logarithm': {}, 'Exponential': {}, 'Gradient': {}, 'LBP2D': {}, 'LBP3D': {}}	df6347a53eccbf8f006a395d7e072d5d3a219a15	3D	(1.0, 1.0, 1.0)	(398, 398, 243)	-11.49235712	-35.8892429	32.52770691	fc0fe1f77c2b0f3bfae102938da902b12028b5bb	(1.0, 1.0, 1.0)	(398, 398, 243)	(195, 132, 61, 38, 34, 19)	12252	1	(213.63042768527586, 148.13532484492328, 69.72788116225922)	(23.15742768527582, -50.86467515507678, 62.36688116225922)	0.963816054	0.579053904	18.44290416	31.85006442	38.05259518	35.84689666	41.34005322	41.38840417	12214.08333	30.6976034	0.645349822	3974.320153	0.325388328	12252	-10.11409063	-0.072820879	387331.9141	0.230155591	9.244495954	1.625065629	0.243968702	3.8494755	-3.744823909	-1.483974467	-10.8052679	11.0492366
49	1	v3.0.1	1.23.3	2.2.1	1.3.0	3.9.12	{'minimumROIDimensions': 1, 'minimumROISize': None, 'normalize': False, 'normalizeScale': 1, 'removeOutliers': None, 'resampledPixelSpacing': None, 'interpolator': 'sitkBSpline', 'preCrop': False, 'padDistance': 5, 'distances': [1], 'force2D': False, 'force2Ddimension': 0, 'resegmentRange': None, 'label': 1, 'additionalInfo': True, 'geometryTolerance': 0.01}	{'Original': {}, 'Wavelet': {}, 'LoG': {'sigma': [1.0, 2.0, 3.0, 4.0, 5.0]}, 'Square': {}, 'SquareRoot': {}, 'Logarithm': {}, 'Exponential': {}, 'Gradient': {}, 'LBP2D': {}, 'LBP3D': {}}	2ac1805ec42ffd4c182db04dfa3e62d970954713	3D	(1.0, 1.0, 1.0)	(360, 360, 458)	-7.504242366	-25.3359875	20.55766682	d26e43975f1071f8107d80dd01a7c4cef591a285	(1.0, 1.0, 1.0)	(360, 360, 458)	(50, 120, 39, 100, 83, 80)	281114	1	(92.67718078786542, 163.19431974216866, 82.61035024936503)	(-77.22281921213461, -16.805680257831312, 57.86035024936503)	0.802388106	0.752125172	66.6093702	88.56154886	107.7868267	90.13878189	101.5923225	112.1561412	280954.875	71.06073347	0.466589957	44460.37482	0.158247387	281114	-0.56165083	1.381686748	744209.8938	0.820517689	0.392528451	17.75641	10.04305224	0.88794181	0.241578646	-0.22060152	-1.713496613	11.75654886
50	1	v3.0.1	1.23.3	2.2.1	1.3.0	3.9.12	{'minimumROIDimensions': 1, 'minimumROISize': None, 'normalize': False, 'normalizeScale': 1, 'removeOutliers': None, 'resampledPixelSpacing': None, 'interpolator': 'sitkBSpline', 'preCrop': False, 'padDistance': 5, 'distances': [1], 'force2D': False, 'force2Ddimension': 0, 'resegmentRange': None, 'label': 1, 'additionalInfo': True, 'geometryTolerance': 0.01}	{'Original': {}, 'Wavelet': {}, 'LoG': {'sigma': [1.0, 2.0, 3.0, 4.0, 5.0]}, 'Square': {}, 'SquareRoot': {}, 'Logarithm': {}, 'Exponential': {}, 'Gradient': {}, 'LBP2D': {}, 'LBP3D': {}}	acd7fef6bff20a4b5066930054d9131b9c5ea17c	3D	(1.0, 1.0, 1.0)	(395, 395, 283)	-9.488173203	-32.10085255	27.16243997	bfbfe43be1e361d4f78bbaa1fa5dccb4aa729995	(1.0, 1.0, 1.0)	(395, 395, 283)	(69, 122, 28, 131, 138, 104)	712368	2	(134.97056156368618, 186.76299328436988, 73.49873380050761)	(-54.32943843631378, -10.737006715630088, 57.24873380050761)	0.896397614	0.72925471	84.93604749	116.4696591	131.6852308	138.5207566	140.8012784	144.7653273	712087.625	104.4031246	0.422988214	91168.50162	0.128029892	712368	-1.76483673	0.238897803	1144396.342	0.603217016	1.329989733	18.68039586	10.13507141	0.730893691	-0.83615057	-0.863593687	-9.648525871	19.78359728
51	0	v3.0.1	1.23.3	2.2.1	1.3.0	3.9.12	{'minimumROIDimensions': 1, 'minimumROISize': None, 'normalize': False, 'normalizeScale': 1, 'removeOutliers': None, 'resampledPixelSpacing': None, 'interpolator': 'sitkBSpline', 'preCrop': False, 'padDistance': 5, 'distances': [1], 'force2D': False, 'force2Ddimension': 0, 'resegmentRange': None, 'label': 1, 'additionalInfo': True, 'geometryTolerance': 0.01}	{'Original': {}, 'Wavelet': {}, 'LoG': {'sigma': [1.0, 2.0, 3.0, 4.0, 5.0]}, 'Square': {}, 'SquareRoot': {}, 'Logarithm': {}, 'Exponential': {}, 'Gradient': {}, 'LBP2D': {}, 'LBP3D': {}}	7a35e6f2bf9926284eac729b04c91a1d544dcd50	3D	(1.0, 1.0, 1.0)	(409, 409, 248)	-9.510788302	-32.42163155	27.49388158	132c2511bb38ac42518219a19559b0e23de42819	(1.0, 1.0, 1.0)	(409, 409, 248)	(162, 92, 53, 48, 43, 42)	38684	1	(186.18046220659704, 111.61374211560334, 74.21745424464895)	(-30.61753779340293, -92.88625788439671, -61.483545755351074)	0.911526812	0.776471189	33.24409218	42.81432804	50.47771786	52.0096145	46.81879964	53.1130869	38622.54167	39.02640796	0.6465856	8545.785666	0.221264197	38684	-1.999966899	-0.545793486	123349.4836	0.003453632	0.785075217	20.0287589	0.141147329	0.539432265	-1.575461419	-1.723406311	-9.79719121	9.938338539
52	1	v3.0.1	1.23.3	2.2.1	1.3.0	3.9.12	{'minimumROIDimensions': 1, 'minimumROISize': None, 'normalize': False, 'normalizeScale': 1, 'removeOutliers': None, 'resampledPixelSpacing': None, 'interpolator': 'sitkBSpline', 'preCrop': False, 'padDistance': 5, 'distances': [1], 'force2D': False, 'force2Ddimension': 0, 'resegmentRange': None, 'label': 1, 'additionalInfo': True, 'geometryTolerance': 0.01}	{'Original': {}, 'Wavelet': {}, 'LoG': {'sigma': [1.0, 2.0, 3.0, 4.0, 5.0]}, 'Square': {}, 'SquareRoot': {}, 'Logarithm': {}, 'Exponential': {}, 'Gradient': {}, 'LBP2D': {}, 'LBP3D': {}}	2bb6d8d8bd833a8e9fa0c3c09b5a17aa22d27564	3D	(1.0, 1.0, 1.0)	(340, 340, 223)	-9.865887627	-30.7846432	21.83529955	3847b6807eaa0bcd1d3bf2d3db8e58a9b611c00b	(1.0, 1.0, 1.0)	(340, 340, 223)	(91, 180, 58, 58, 48, 47)	43858	1	(118.07729490628847, 204.98948880477906, 83.4116694787724)	(-63.322705093711505, 34.98948880477914, 83.9116694787724)	0.829349185	0.505397243	28.22413565	55.84544835	60.20797289	64.38167441	59.46427499	66.7757441	43780.875	46.31537709	0.527467356	11388.80513	0.260131967	43858	-0.606528696	1.05124693	28266.54323	0.790002382	0.824763993	4.820037528	7.377186756	0.542368233	0.401983455	0.630617294	-2.223066122	9.600252878
53	0	v3.0.1	1.23.3	2.2.1	1.3.0	3.9.12	{'minimumROIDimensions': 1, 'minimumROISize': None, 'normalize': False, 'normalizeScale': 1, 'removeOutliers': None, 'resampledPixelSpacing': None, 'interpolator': 'sitkBSpline', 'preCrop': False, 'padDistance': 5, 'distances': [1], 'force2D': False, 'force2Ddimension': 0, 'resegmentRange': None, 'label': 1, 'additionalInfo': True, 'geometryTolerance': 0.01}	{'Original': {}, 'Wavelet': {}, 'LoG': {'sigma': [1.0, 2.0, 3.0, 4.0, 5.0]}, 'Square': {}, 'SquareRoot': {}, 'Logarithm': {}, 'Exponential': {}, 'Gradient': {}, 'LBP2D': {}, 'LBP3D': {}}	5831ed8fb9c4d398ad0abf53b8b2c59ddf896fa6	3D	(1.0, 1.0, 1.0)	(375, 375, 283)	-8.743465446	-29.66558037	26.45838105	8a0f293d29c636b0741d28ce1af7dd9329147aba	(1.0, 1.0, 1.0)	(375, 375, 283)	(168, 80, 46, 62, 57, 39)	77233	1	(200.40261287273574, 109.82348219025546, 65.03635751556978)	(19.602612872735733, -77.67651780974448, -60.463642484430224)	0.959690483	0.797006263	42.1245398	52.85346148	69.46221995	67.11929678	57.70615219	71.39327699	77167.16667	50.72296395	0.67153978	13052.71183	0.169148517	77233	-1.457340573	0.021062129	196957.5992	0.525891141	0.845930958	20.54754214	2.068689402	0.763321412	-0.749129533	-0.318891433	-10.39100396	12.45969337
54	1	v3.0.1	1.23.3	2.2.1	1.3.0	3.9.12	{'minimumROIDimensions': 1, 'minimumROISize': None, 'normalize': False, 'normalizeScale': 1, 'removeOutliers': None, 'resampledPixelSpacing': None, 'interpolator': 'sitkBSpline', 'preCrop': False, 'padDistance': 5, 'distances': [1], 'force2D': False, 'force2Ddimension': 0, 'resegmentRange': None, 'label': 1, 'additionalInfo': True, 'geometryTolerance': 0.01}	{'Original': {}, 'Wavelet': {}, 'LoG': {'sigma': [1.0, 2.0, 3.0, 4.0, 5.0]}, 'Square': {}, 'SquareRoot': {}, 'Logarithm': {}, 'Exponential': {}, 'Gradient': {}, 'LBP2D': {}, 'LBP3D': {}}	74cb7852be275495b2f29acfa9531ce0a759c220	3D	(1.0, 1.0, 1.0)	(393, 393, 323)	-9.400767728	-30.08754564	28.78628354	3754c57e46f29b800edcf10645bc032e8c45c5ac	(1.0, 1.0, 1.0)	(393, 393, 323)	(152, 138, 49, 32, 37, 29)	16175	1	(168.60630602782072, 157.06145285935085, 63.44723338485317)	(-39.793693972179284, -39.438547140649206, -16.5527666151468)	0.741163887	0.701993147	25.30915938	36.05328554	39.05124838	44.04543109	33.83784863	44.91102315	16133.79167	26.72139325	0.667191906	4627.974796	0.286849793	16175	-8.366255634	-0.591066267	218570.7539	0.015498637	0.555937953	3.782453757	0.290492486	2.013523878	-2.566248878	-1.552044728	-8.882483733	9.172976219
55	1	v3.0.1	1.23.3	2.2.1	1.3.0	3.9.12	{'minimumROIDimensions': 1, 'minimumROISize': None, 'normalize': False, 'normalizeScale': 1, 'removeOutliers': None, 'resampledPixelSpacing': None, 'interpolator': 'sitkBSpline', 'preCrop': False, 'padDistance': 5, 'distances': [1], 'force2D': False, 'force2Ddimension': 0, 'resegmentRange': None, 'label': 1, 'additionalInfo': True, 'geometryTolerance': 0.01}	{'Original': {}, 'Wavelet': {}, 'LoG': {'sigma': [1.0, 2.0, 3.0, 4.0, 5.0]}, 'Square': {}, 'SquareRoot': {}, 'Logarithm': {}, 'Exponential': {}, 'Gradient': {}, 'LBP2D': {}, 'LBP3D': {}}	61bcb9deb2b9e1ba40592fe999a458d2bdcbb07d	3D	(0.9999999999999999, 0.9999999999999999, 1.0)	(396, 396, 328)	-8.485655081	-31.11015554	20.26038667	f125c2ef0ed3d365622f02045eca2fb663b53bf0	(0.9999999999999999, 0.9999999999999999, 1.0)	(396, 396, 328)	(185, 161, 21, 31, 32, 16)	9684	1	(199.591697645601, 176.16449814126395, 28.750722841800908)	(1.0916976456009877, -21.835501858736052, -77.4992771581991)	0.937946651	0.621369147	18.19406601	29.28060732	33.10589071	33.52610923	33.28663395	35.86084215	9649.75	27.46364758	0.667636714	3283.129058	0.340229442	9684	-1.653812817	-1.166497399	20227.96623	0.043497116	0.209920488	11.90371555	0.295448855	0.177555712	-1.417993681	-1.47388097	-1.976190709	2.271639564
56	1	v3.0.1	1.23.3	2.2.1	1.3.0	3.9.12	{'minimumROIDimensions': 1, 'minimumROISize': None, 'normalize': False, 'normalizeScale': 1, 'removeOutliers': None, 'resampledPixelSpacing': None, 'interpolator': 'sitkBSpline', 'preCrop': False, 'padDistance': 5, 'distances': [1], 'force2D': False, 'force2Ddimension': 0, 'resegmentRange': None, 'label': 1, 'additionalInfo': True, 'geometryTolerance': 0.01}	{'Original': {}, 'Wavelet': {}, 'LoG': {'sigma': [1.0, 2.0, 3.0, 4.0, 5.0]}, 'Square': {}, 'SquareRoot': {}, 'Logarithm': {}, 'Exponential': {}, 'Gradient': {}, 'LBP2D': {}, 'LBP3D': {}}	3f6923e66a1aee7f642b9f487717bbe3ce2ee894	3D	(0.9999999999999999, 0.9999999999999999, 1.0)	(396, 396, 298)	-9.879345778	-33.88968767	12.46029844	4bb77db1b177e6314264fd7492764d1841ac74f5	(0.9999999999999999, 0.9999999999999999, 1.0)	(396, 396, 298)	(208, 69, 39, 42, 41, 31)	24857	1	(228.84334392726396, 88.38560566440037, 53.47379007925333)	(28.958343927263883, -109.61439433559961, -114.89920992074664)	0.883726303	0.681355098	26.81694947	39.35825762	44.27188724	50	42.3792402	51.92301994	24804.41667	34.78192748	0.634691285	6480.486371	0.261263406	24857	-1.924816772	-0.299797339	53940.14226	0.019100877	1.384959744	16.04260805	0.244953494	0.677870652	-1.200531727	-1.28773529	-9.311268741	9.556222234
57	1	v3.0.1	1.23.3	2.2.1	1.3.0	3.9.12	{'minimumROIDimensions': 1, 'minimumROISize': None, 'normalize': False, 'normalizeScale': 1, 'removeOutliers': None, 'resampledPixelSpacing': None, 'interpolator': 'sitkBSpline', 'preCrop': False, 'padDistance': 5, 'distances': [1], 'force2D': False, 'force2Ddimension': 0, 'resegmentRange': None, 'label': 1, 'additionalInfo': True, 'geometryTolerance': 0.01}	{'Original': {}, 'Wavelet': {}, 'LoG': {'sigma': [1.0, 2.0, 3.0, 4.0, 5.0]}, 'Square': {}, 'SquareRoot': {}, 'Logarithm': {}, 'Exponential': {}, 'Gradient': {}, 'LBP2D': {}, 'LBP3D': {}}	036a8f65d222c233ea6499fadc7c2744555de28e	3D	(1.0, 1.0, 1.0)	(395, 395, 238)	-9.253340771	-31.8604141	32.6866018	cf8a3a4d8497b25ce652368f3a4c288114886490	(1.0, 1.0, 1.0)	(395, 395, 238)	(67, 176, 98, 52, 70, 47)	72251	1	(89.69666855822065, 208.78432132427233, 120.8017882105438)	(-113.85333144177939, 11.284321324272355, 175.3167882105438)	0.721405004	0.615809626	38.55975878	62.61636256	54.20332093	70.57619995	70.57619995	73.23933369	72164.625	45.17175726	0.540706369	15502.63584	0.214823202	72251	-0.457548256	0.080201282	8886.58541	0.723249288	0.281678329	83.02843188	5.47476807	0.181091178	-0.167675998	-0.175869927	-1.11479769	6.58956576
58	1	v3.0.1	1.23.3	2.2.1	1.3.0	3.9.12	{'minimumROIDimensions': 1, 'minimumROISize': None, 'normalize': False, 'normalizeScale': 1, 'removeOutliers': None, 'resampledPixelSpacing': None, 'interpolator': 'sitkBSpline', 'preCrop': False, 'padDistance': 5, 'distances': [1], 'force2D': False, 'force2Ddimension': 0, 'resegmentRange': None, 'label': 1, 'additionalInfo': True, 'geometryTolerance': 0.01}	{'Original': {}, 'Wavelet': {}, 'LoG': {'sigma': [1.0, 2.0, 3.0, 4.0, 5.0]}, 'Square': {}, 'SquareRoot': {}, 'Logarithm': {}, 'Exponential': {}, 'Gradient': {}, 'LBP2D': {}, 'LBP3D': {}}	c8aed79a823fd86b07d32ed501989db42e6f136b	3D	(1.0, 1.0, 1.0)	(360, 360, 243)	-10.1583723	-35.48333124	28.51743506	0f0619e02bc1c7ce344858c72295c1c3c32b7421	(1.0, 1.0, 1.0)	(360, 360, 243)	(90, 171, 34, 61, 59, 44)	58244	2	(121.70482796511229, 200.45297369686148, 56.84237002953094)	(-47.395172034887736, 20.452973696861505, 105.59237002953094)	0.848153423	0.650749807	35.71246886	54.87895417	61.98386887	62.28964601	65.74191966	70.79548008	58144.75	46.54577283	0.479720301	15129.91071	0.260211123	58244	-2.031484746	0.043425942	124868.0588	0.500131356	1.490428804	2.474974805	1.699457946	0.781462037	-1.162073463	-1.583381969	-2.771828466	4.471286413
59	1	v3.0.1	1.23.3	2.2.1	1.3.0	3.9.12	{'minimumROIDimensions': 1, 'minimumROISize': None, 'normalize': False, 'normalizeScale': 1, 'removeOutliers': None, 'resampledPixelSpacing': None, 'interpolator': 'sitkBSpline', 'preCrop': False, 'padDistance': 5, 'distances': [1], 'force2D': False, 'force2Ddimension': 0, 'resegmentRange': None, 'label': 1, 'additionalInfo': True, 'geometryTolerance': 0.01}	{'Original': {}, 'Wavelet': {}, 'LoG': {'sigma': [1.0, 2.0, 3.0, 4.0, 5.0]}, 'Square': {}, 'SquareRoot': {}, 'Logarithm': {}, 'Exponential': {}, 'Gradient': {}, 'LBP2D': {}, 'LBP3D': {}}	8d9355d66146035d85f3169dd445a9dc4ceb6dc2	3D	(1.0, 1.0, 1.0)	(360, 360, 198)	-9.931179693	-32.77089915	24.75710266	d5f1a90ce5565316d5238827a8687eb1fcf29c2e	(1.0, 1.0, 1.0)	(360, 360, 198)	(64, 169, 64, 51, 47, 31)	33917	1	(91.51062888816817, 190.74714744818232, 78.21434678774656)	(-76.5893711118318, 10.747147448182346, 78.21434678774656)	0.721826516	0.663135234	31.19510139	47.04183974	51.92301994	47.85394446	54.12947441	56.43580424	33856.95833	33.9560473	0.586301484	8632.337735	0.254964951	33917	-0.738867265	0.460002795	29641.88961	0.978808987	0.408503872	57.50880347	1.507904032	0.439624823	-0.094094249	0.069259961	-9.992368019	11.50027205
60	1	v3.0.1	1.23.3	2.2.1	1.3.0	3.9.12	{'minimumROIDimensions': 1, 'minimumROISize': None, 'normalize': False, 'normalizeScale': 1, 'removeOutliers': None, 'resampledPixelSpacing': None, 'interpolator': 'sitkBSpline', 'preCrop': False, 'padDistance': 5, 'distances': [1], 'force2D': False, 'force2Ddimension': 0, 'resegmentRange': None, 'label': 1, 'additionalInfo': True, 'geometryTolerance': 0.01}	{'Original': {}, 'Wavelet': {}, 'LoG': {'sigma': [1.0, 2.0, 3.0, 4.0, 5.0]}, 'Square': {}, 'SquareRoot': {}, 'Logarithm': {}, 'Exponential': {}, 'Gradient': {}, 'LBP2D': {}, 'LBP3D': {}}	f34e9653980e297dae681cc7050b544eb9bf284c	3D	(0.9999999999999999, 0.9999999999999999, 1.0)	(396, 396, 278)	-9.783866203	-29.42061117	11.307755	96f3e36226010fe4cc04c128261baaa57cc03162	(0.9999999999999999, 0.9999999999999999, 1.0)	(396, 396, 278)	(80, 181, 99, 65, 75, 60)	128055	1	(111.65735816641286, 219.63744484791692, 123.07281246339464)	(-92.39264183358719, 21.637444847916925, -29.92718753660536)	0.955081004	0.820437569	51.16161499	62.3589374	76.4852927	81.27115109	68.9637586	82.15229759	127959.75	59.55783651	0.579951919	21174.23475	0.165475743	128055	-1.661162706	0.418377859	158956.0154	0.762029654	1.346059203	20.55532694	2.812267578	0.696993204	-0.59792166	-0.323163738	-9.020157029	11.83242461
61	1	v3.0.1	1.23.3	2.2.1	1.3.0	3.9.12	{'minimumROIDimensions': 1, 'minimumROISize': None, 'normalize': False, 'normalizeScale': 1, 'removeOutliers': None, 'resampledPixelSpacing': None, 'interpolator': 'sitkBSpline', 'preCrop': False, 'padDistance': 5, 'distances': [1], 'force2D': False, 'force2Ddimension': 0, 'resegmentRange': None, 'label': 1, 'additionalInfo': True, 'geometryTolerance': 0.01}	{'Original': {}, 'Wavelet': {}, 'LoG': {'sigma': [1.0, 2.0, 3.0, 4.0, 5.0]}, 'Square': {}, 'SquareRoot': {}, 'Logarithm': {}, 'Exponential': {}, 'Gradient': {}, 'LBP2D': {}, 'LBP3D': {}}	c894ed166cc6ec1fcc10bd1b33d60aaf787d4b48	3D	(0.9999999999999999, 0.9999999999999999, 1.0)	(396, 396, 263)	-12.57672266	-39.72213309	27.05788326	c3be4b642cca21314a766573f6bd83cf8a5e1d7b	(0.9999999999999999, 0.9999999999999999, 1.0)	(396, 396, 263)	(79, 143, 26, 75, 66, 36)	87972	1	(118.02121129450279, 173.46894466421134, 44.31930614286364)	(-77.69878870549722, -24.531055335788665, -94.8906938571364)	0.854338535	0.537403615	35.0498048	65.2206346	77.49193506	69.26037828	74.81310046	79.40403012	87891.79167	55.72050143	0.596708469	16020.92058	0.182280055	87972	-2.201072109	-0.354374087	558294.1164	0.020309207	1.473088596	18.4387642	0.670383198	1.003648701	-1.668445157	-1.560598806	-12.01098819	12.68137139
62	1	v3.0.1	1.23.3	2.2.1	1.3.0	3.9.12	{'minimumROIDimensions': 1, 'minimumROISize': None, 'normalize': False, 'normalizeScale': 1, 'removeOutliers': None, 'resampledPixelSpacing': None, 'interpolator': 'sitkBSpline', 'preCrop': False, 'padDistance': 5, 'distances': [1], 'force2D': False, 'force2Ddimension': 0, 'resegmentRange': None, 'label': 1, 'additionalInfo': True, 'geometryTolerance': 0.01}	{'Original': {}, 'Wavelet': {}, 'LoG': {'sigma': [1.0, 2.0, 3.0, 4.0, 5.0]}, 'Square': {}, 'SquareRoot': {}, 'Logarithm': {}, 'Exponential': {}, 'Gradient': {}, 'LBP2D': {}, 'LBP3D': {}}	59c0a1966dca17410b81b02cf90bf608167ad520	3D	(0.9999999999999999, 0.9999999999999999, 1.0)	(391, 391, 243)	-11.71368495	-36.97554594	32.8606851	bdcfd84248f7755c1f18f68b0d16f6140d53b553	(0.9999999999999999, 0.9999999999999999, 1.0)	(391, 391, 243)	(152, 103, 49, 29, 30, 26)	10783	2	(166.7110266159696, 118.37188166558472, 61.330242047667625)	(-13.28897338403047, -77.12811833441529, 54.330242047667625)	0.930630442	0.906709223	24.213093	26.70436385	33.12099032	33.12099032	31.06444913	35.22782991	10734.45833	24.85189394	0.614820827	3827.562672	0.356567845	10783	-5.159357481	-0.99319203	132023.3226	0.019504589	0.69604217	8.594116928	0.3081042	1.443169492	-2.524562077	-1.911160689	-11.40356187	11.71166607
63	1	v3.0.1	1.23.3	2.2.1	1.3.0	3.9.12	{'minimumROIDimensions': 1, 'minimumROISize': None, 'normalize': False, 'normalizeScale': 1, 'removeOutliers': None, 'resampledPixelSpacing': None, 'interpolator': 'sitkBSpline', 'preCrop': False, 'padDistance': 5, 'distances': [1], 'force2D': False, 'force2Ddimension': 0, 'resegmentRange': None, 'label': 1, 'additionalInfo': True, 'geometryTolerance': 0.01}	{'Original': {}, 'Wavelet': {}, 'LoG': {'sigma': [1.0, 2.0, 3.0, 4.0, 5.0]}, 'Square': {}, 'SquareRoot': {}, 'Logarithm': {}, 'Exponential': {}, 'Gradient': {}, 'LBP2D': {}, 'LBP3D': {}}	2c6d48dee317f7bc665f20c840879d85482aab5c	3D	(1.0, 1.0, 1.0)	(360, 360, 283)	-10.38763302	-32.87975975	26.2751806	7fa6dbb901912b6541db47ef81e64863c3c7856a	(1.0, 1.0, 1.0)	(360, 360, 283)	(38, 102, 43, 154, 163, 170)	1638204	2	(111.99376878581667, 182.65847721040848, 120.04516287348828)	(-55.20623121418335, 2.658477210408506, -51.20483712651175)	0.783093938	0.613806429	104.5024321	170.2530751	182.2361106	180.7124788	169.1774217	199.7323209	1637813.375	133.3241511	0.394612322	170277.1702	0.103966162	1638204	-1.072006932	0.150315659	1763990.584	0.78185309	0.392237847	48.49321384	8.414675869	0.474048533	-0.357340135	-0.168947704	-10.48571525	18.90039112
64	0	v3.0.1	1.23.3	2.2.1	1.3.0	3.9.12	{'minimumROIDimensions': 1, 'minimumROISize': None, 'normalize': False, 'normalizeScale': 1, 'removeOutliers': None, 'resampledPixelSpacing': None, 'interpolator': 'sitkBSpline', 'preCrop': False, 'padDistance': 5, 'distances': [1], 'force2D': False, 'force2Ddimension': 0, 'resegmentRange': None, 'label': 1, 'additionalInfo': True, 'geometryTolerance': 0.01}	{'Original': {}, 'Wavelet': {}, 'LoG': {'sigma': [1.0, 2.0, 3.0, 4.0, 5.0]}, 'Square': {}, 'SquareRoot': {}, 'Logarithm': {}, 'Exponential': {}, 'Gradient': {}, 'LBP2D': {}, 'LBP3D': {}}	6505c96d66a7ea58752dbc0ad57c7a6414e3700b	3D	(1.0, 1.0, 1.0)	(387, 387, 333)	-8.531565986	-27.83628092	21.83403427	e2e021c8bc9ba4b80cb057e9d15bece2a5fa5b05	(1.0, 1.0, 1.0)	(387, 387, 333)	(79, 128, 53, 48, 40, 32)	31767	1	(104.34759341454969, 148.0844901942267, 67.57726571599459)	(-89.75240658545022, -45.41550980577321, -68.42273428400536)	0.83057278	0.738100309	31.28632456	42.3876324	48.83646179	42.52058325	50.99019514	52.09606511	31711.29167	35.20601369	0.643777776	7525.882483	0.237325006	31767	-1.529550389	-0.243342684	36421.02863	0.053239279	0.991136525	22.33202006	1.85998521	0.485729876	-0.888485981	-0.803221332	-8.399412718	10.25939793
65	1	v3.0.1	1.23.3	2.2.1	1.3.0	3.9.12	{'minimumROIDimensions': 1, 'minimumROISize': None, 'normalize': False, 'normalizeScale': 1, 'removeOutliers': None, 'resampledPixelSpacing': None, 'interpolator': 'sitkBSpline', 'preCrop': False, 'padDistance': 5, 'distances': [1], 'force2D': False, 'force2Ddimension': 0, 'resegmentRange': None, 'label': 1, 'additionalInfo': True, 'geometryTolerance': 0.01}	{'Original': {}, 'Wavelet': {}, 'LoG': {'sigma': [1.0, 2.0, 3.0, 4.0, 5.0]}, 'Square': {}, 'SquareRoot': {}, 'Logarithm': {}, 'Exponential': {}, 'Gradient': {}, 'LBP2D': {}, 'LBP3D': {}}	522aa210af499a70590f9914eb7b20d2b536f5da	3D	(0.9999999999999999, 0.9999999999999999, 1.0)	(396, 396, 283)	-8.54884549	-27.21433868	12.76790421	99d4559da60f0c353e438cbb9dfdf0e01e18f2f9	(0.9999999999999999, 0.9999999999999999, 1.0)	(396, 396, 283)	(78, 120, 16, 105, 102, 93)	411230	1	(129.34241178902317, 174.55539965469444, 60.596398609050894)	(-81.99058821097685, -23.44460034530556, -100.51660139094913)	0.816262695	0.706790485	71.82136665	101.6162048	116.3615057	107.0560601	111.8257573	117.9025021	411049.0833	82.9455172	0.457654305	58417.4186	0.142117866	411230	-1.618950213	-0.334409639	828250.8433	0.155353047	0.983591068	27.25134767	8.613332987	0.572533871	-1.067862998	-1.119814447	-8.34994282	16.96327581
66	0	v3.0.1	1.23.3	2.2.1	1.3.0	3.9.12	{'minimumROIDimensions': 1, 'minimumROISize': None, 'normalize': False, 'normalizeScale': 1, 'removeOutliers': None, 'resampledPixelSpacing': None, 'interpolator': 'sitkBSpline', 'preCrop': False, 'padDistance': 5, 'distances': [1], 'force2D': False, 'force2Ddimension': 0, 'resegmentRange': None, 'label': 1, 'additionalInfo': True, 'geometryTolerance': 0.01}	{'Original': {}, 'Wavelet': {}, 'LoG': {'sigma': [1.0, 2.0, 3.0, 4.0, 5.0]}, 'Square': {}, 'SquareRoot': {}, 'Logarithm': {}, 'Exponential': {}, 'Gradient': {}, 'LBP2D': {}, 'LBP3D': {}}	d3b10ac5f261e1ee58bcc87a2ff221b44ef36b13	3D	(1.0, 1.0, 1.0)	(389, 389, 323)	-9.388669058	-31.79074736	23.74791249	9be251a056ab7d987927b4e840198bf066f8900d	(1.0, 1.0, 1.0)	(389, 389, 323)	(80, 150, 61, 47, 50, 38)	38619	1	(102.13726404101608, 174.3605220228385, 78.36805717392993)	(-86.1627359589839, -20.13947797716156, 78.36805717392993)	0.944269782	0.884851271	36.02197134	40.70963396	47.09564736	50.6359556	49.39635614	51.81698563	38557.125	38.4408772	0.599627309	9204.618996	0.238726798	38619	-2.030312752	-0.204779673	79710.23679	0.190275557	1.137774105	9.590019046	2.580219629	0.699793321	-1.077668847	-0.841593537	-8.372978844	10.95319847
[truncated: 2,127 more columns]
