# Supplementary material for: A clinical study exploring the prediction of microvascular invasion in hepatocellular carcinoma through the use of combined enhanced CT and MRI radiomics
Source: PLoS One. 2025 Jan 28;20(1):e0318232. doi: 10.1371/journal.pone.0318232 (PMC11774365; doi:10.1371/journal.pone.0318232)
Supplement: S1 File — (ZIP) [file pone.0318232.s005.zip › All image omics features/CT/jingmaiqi_val.csv]

name	label	diagnostics_Versions_PyRadiomics	diagnostics_Versions_Numpy	diagnostics_Versions_SimpleITK	diagnostics_Versions_PyWavelet	diagnostics_Versions_Python	diagnostics_Configuration_Settings	diagnostics_Configuration_EnabledImageTypes	diagnostics_Image-original_Hash	diagnostics_Image-original_Dimensionality	diagnostics_Image-original_Spacing	diagnostics_Image-original_Size	diagnostics_Image-original_Mean	diagnostics_Image-original_Minimum	diagnostics_Image-original_Maximum	diagnostics_Mask-original_Hash	diagnostics_Mask-original_Spacing	diagnostics_Mask-original_Size	diagnostics_Mask-original_BoundingBox	diagnostics_Mask-original_VoxelNum	diagnostics_Mask-original_VolumeNum	diagnostics_Mask-original_CenterOfMassIndex	diagnostics_Mask-original_CenterOfMass	original_shape_Elongation	original_shape_Flatness	original_shape_LeastAxisLength	original_shape_MajorAxisLength	original_shape_Maximum2DDiameterColumn	original_shape_Maximum2DDiameterRow	original_shape_Maximum2DDiameterSlice	original_shape_Maximum3DDiameter	original_shape_MeshVolume	original_shape_MinorAxisLength	original_shape_Sphericity	original_shape_SurfaceArea	original_shape_SurfaceVolumeRatio	original_shape_VoxelVolume	original_firstorder_10Percentile	original_firstorder_90Percentile	original_firstorder_Energy	original_firstorder_Entropy	original_firstorder_InterquartileRange	original_firstorder_Kurtosis	original_firstorder_Maximum	original_firstorder_MeanAbsoluteDeviation	original_firstorder_Mean	original_firstorder_Median	original_firstorder_Minimum	original_firstorder_Range
1	1	v3.0.1	1.23.3	2.2.1	1.3.0	3.9.12	{'minimumROIDimensions': 1, 'minimumROISize': None, 'normalize': False, 'normalizeScale': 1, 'removeOutliers': None, 'resampledPixelSpacing': None, 'interpolator': 'sitkBSpline', 'preCrop': False, 'padDistance': 5, 'distances': [1], 'force2D': False, 'force2Ddimension': 0, 'resegmentRange': None, 'label': 1, 'additionalInfo': True, 'geometryTolerance': 0.01}	{'Original': {}, 'Wavelet': {}, 'LoG': {'sigma': [1.0, 2.0, 3.0, 4.0, 5.0]}, 'Square': {}, 'SquareRoot': {}, 'Logarithm': {}, 'Exponential': {}, 'Gradient': {}, 'LBP2D': {}, 'LBP3D': {}}	8d3284e8e92d86dc4586495468fab32739fc7945	3D	(1.0, 1.0, 1.0)	(366, 366, 223)	-10.81177108	-37.71532888	13.26047321	baac13cb61d2bf0dd9d0af9881b883832fda49d4	(1.0, 1.0, 1.0)	(366, 366, 223)	(149, 85, 56, 55, 43, 33)	35778	1	(177.91251607132875, 105.25367544300967, 71.49809939068702)	(-8.013483928671235, -77.74632455699033, 56.84809939068702)	0.865858533	0.710234722	31.1198184	43.81624471	55.10898293	47.01063709	56.75385449	56.76266379	35718.45833	37.93866936	0.594867144	8817.10365	0.246850062	35778	-2.057986792	-0.329644763	127427.0578	0.078415703	1.090501518	37.57277372	0.925460758	0.650484209	-1.51335454	-1.739066536	-11.22437219	12.14983295
2	1	v3.0.1	1.23.3	2.2.1	1.3.0	3.9.12	{'minimumROIDimensions': 1, 'minimumROISize': None, 'normalize': False, 'normalizeScale': 1, 'removeOutliers': None, 'resampledPixelSpacing': None, 'interpolator': 'sitkBSpline', 'preCrop': False, 'padDistance': 5, 'distances': [1], 'force2D': False, 'force2Ddimension': 0, 'resegmentRange': None, 'label': 1, 'additionalInfo': True, 'geometryTolerance': 0.01}	{'Original': {}, 'Wavelet': {}, 'LoG': {'sigma': [1.0, 2.0, 3.0, 4.0, 5.0]}, 'Square': {}, 'SquareRoot': {}, 'Logarithm': {}, 'Exponential': {}, 'Gradient': {}, 'LBP2D': {}, 'LBP3D': {}}	8829e7a02fc00c075e0a97fc6435921f8fb15e60	3D	(1.0, 1.0, 1.0)	(406, 406, 453)	-8.635646351	-26.0942055	24.47516002	b92abd1501e2e7885eefa8baadaaee60482c16ea	(1.0, 1.0, 1.0)	(406, 406, 453)	(133, 108, 232, 70, 58, 43)	71950	2	(160.97068797776234, 133.5212508686588, 250.7808895066018)	(-41.7333120222377, -69.47874913134126, 344.6978895066018)	0.942592485	0.7075842	38.96683563	55.07024552	75.15317691	63.0634601	70.85901495	79.00632886	71836.91667	51.90879959	0.459901081	18171.25055	0.252951427	71950	-6.563092492	0.149405553	628297.4064	0.993668257	1.480698098	2.98850094	0.579513095	2.069786704	-1.499453673	-0.040969917	-7.522020784	8.101533879
3	1	v3.0.1	1.23.3	2.2.1	1.3.0	3.9.12	{'minimumROIDimensions': 1, 'minimumROISize': None, 'normalize': False, 'normalizeScale': 1, 'removeOutliers': None, 'resampledPixelSpacing': None, 'interpolator': 'sitkBSpline', 'preCrop': False, 'padDistance': 5, 'distances': [1], 'force2D': False, 'force2Ddimension': 0, 'resegmentRange': None, 'label': 1, 'additionalInfo': True, 'geometryTolerance': 0.01}	{'Original': {}, 'Wavelet': {}, 'LoG': {'sigma': [1.0, 2.0, 3.0, 4.0, 5.0]}, 'Square': {}, 'SquareRoot': {}, 'Logarithm': {}, 'Exponential': {}, 'Gradient': {}, 'LBP2D': {}, 'LBP3D': {}}	d7c8b5fbaf0320ec67a722337ca12093f70010ee	3D	(1.0, 1.0, 1.0)	(360, 360, 248)	-7.296847634	-26.75459057	23.53828944	899249abe252d1d5c291d737f61e78fd8e2dbb02	(1.0, 1.0, 1.0)	(360, 360, 248)	(131, 84, 154, 45, 56, 10)	12835	1	(152.83786521231008, 110.24464355278535, 158.58270354499416)	(-45.76213478768986, -69.75535644721465, 212.58270354499416)	0.834916427	0.224744305	10.48424237	46.64964642	45.04442252	56.22277119	51.10772936	57.70615219	12792.5	38.94855611	0.520246598	5084.463792	0.397456618	12835	-0.377409654	0.197907103	805.5687783	0.939628106	0.298582114	4.341691692	0.918873671	0.181729978	-0.089209699	-0.08611003	-1.513478186	2.432351857
4	0	v3.0.1	1.23.3	2.2.1	1.3.0	3.9.12	{'minimumROIDimensions': 1, 'minimumROISize': None, 'normalize': False, 'normalizeScale': 1, 'removeOutliers': None, 'resampledPixelSpacing': None, 'interpolator': 'sitkBSpline', 'preCrop': False, 'padDistance': 5, 'distances': [1], 'force2D': False, 'force2Ddimension': 0, 'resegmentRange': None, 'label': 1, 'additionalInfo': True, 'geometryTolerance': 0.01}	{'Original': {}, 'Wavelet': {}, 'LoG': {'sigma': [1.0, 2.0, 3.0, 4.0, 5.0]}, 'Square': {}, 'SquareRoot': {}, 'Logarithm': {}, 'Exponential': {}, 'Gradient': {}, 'LBP2D': {}, 'LBP3D': {}}	bdc56ce924d5f8dc02515fc8c8c73201e32fff0a	3D	(0.9999999999999999, 0.9999999999999999, 1.0)	(391, 391, 233)	-12.4497935	-41.19061897	15.58674625	c7744d4bd81d47d8464b2ca8c7343fbfa0c955de	(0.9999999999999999, 0.9999999999999999, 1.0)	(391, 391, 233)	(59, 204, 39, 49, 53, 43)	49462	1	(83.97398002506975, 227.0310541425741, 61.62819942582184)	(-111.32901997493032, 31.531054142574078, 69.25219942582184)	0.895092866	0.77636385	36.23990182	46.67901761	51.4003891	55.08175742	55.07267925	57.43692192	49398.91667	41.78205564	0.648361732	10041.80307	0.203279824	49462	-2.091510547	-0.187190232	117371.1688	0.413828507	1.519053199	8.073706745	0.957603483	0.769272447	-1.263050161	-1.684228168	-11.60210449	12.55970797
5	1	v3.0.1	1.23.3	2.2.1	1.3.0	3.9.12	{'minimumROIDimensions': 1, 'minimumROISize': None, 'normalize': False, 'normalizeScale': 1, 'removeOutliers': None, 'resampledPixelSpacing': None, 'interpolator': 'sitkBSpline', 'preCrop': False, 'padDistance': 5, 'distances': [1], 'force2D': False, 'force2Ddimension': 0, 'resegmentRange': None, 'label': 1, 'additionalInfo': True, 'geometryTolerance': 0.01}	{'Original': {}, 'Wavelet': {}, 'LoG': {'sigma': [1.0, 2.0, 3.0, 4.0, 5.0]}, 'Square': {}, 'SquareRoot': {}, 'Logarithm': {}, 'Exponential': {}, 'Gradient': {}, 'LBP2D': {}, 'LBP3D': {}}	3eadf8ce6a6f091c384410be1db1fc4514552b87	3D	(0.9999999999999999, 0.9999999999999999, 1.0)	(396, 396, 248)	-10.84763096	-35.6069777	14.24904507	17e0bba68581babcac309283866fc38b97b47953	(0.9999999999999999, 0.9999999999999999, 1.0)	(396, 396, 248)	(80, 112, 18, 97, 79, 64)	217537	3	(129.30527220656717, 152.9194711704216, 45.54148489682215)	(-79.95172779343284, -45.08052882957841, -121.60351510317787)	0.897256156	0.779443822	59.82873097	76.75823363	97.73944956	83.73768566	91.78235124	99.24212815	217347.8333	68.87179768	0.437334596	39973.65263	0.183915579	217537	-1.82347557	-0.253283929	900646.015	0.031391712	1.121565458	19.67014795	6.61264722	0.885347804	-1.21627963	-0.760426571	-10.98130135	17.59394857
6	0	v3.0.1	1.23.3	2.2.1	1.3.0	3.9.12	{'minimumROIDimensions': 1, 'minimumROISize': None, 'normalize': False, 'normalizeScale': 1, 'removeOutliers': None, 'resampledPixelSpacing': None, 'interpolator': 'sitkBSpline', 'preCrop': False, 'padDistance': 5, 'distances': [1], 'force2D': False, 'force2Ddimension': 0, 'resegmentRange': None, 'label': 1, 'additionalInfo': True, 'geometryTolerance': 0.01}	{'Original': {}, 'Wavelet': {}, 'LoG': {'sigma': [1.0, 2.0, 3.0, 4.0, 5.0]}, 'Square': {}, 'SquareRoot': {}, 'Logarithm': {}, 'Exponential': {}, 'Gradient': {}, 'LBP2D': {}, 'LBP3D': {}}	10f8233137f13acbf5f10f860d84472d3d3c780a	3D	(1.0, 1.0, 1.0)	(368, 368, 323)	-10.66147932	-34.56274214	25.21085509	a591cfc6d3c2c2c00b9cf82b37e3b6223b095a1e	(1.0, 1.0, 1.0)	(368, 368, 323)	(89, 215, 67, 62, 65, 73)	127809	2	(119.32480498243473, 246.46285472854024, 106.25279127447989)	(-59.57519501756528, 62.462854728540236, 26.002791274479918)	0.74476369	0.703461561	50.8690381	72.31246296	85.44003745	78.29431652	67.11929678	87.31551981	127666.2083	53.85569674	0.480298588	25528.3917	0.199962011	127809	-1.812028287	0.834494045	184508.5864	0.975037226	2.240092116	1.341992323	1.505576493	1.000485793	-0.531679045	-0.592737641	-2.416947677	3.92252417
7	1	v3.0.1	1.23.3	2.2.1	1.3.0	3.9.12	{'minimumROIDimensions': 1, 'minimumROISize': None, 'normalize': False, 'normalizeScale': 1, 'removeOutliers': None, 'resampledPixelSpacing': None, 'interpolator': 'sitkBSpline', 'preCrop': False, 'padDistance': 5, 'distances': [1], 'force2D': False, 'force2Ddimension': 0, 'resegmentRange': None, 'label': 1, 'additionalInfo': True, 'geometryTolerance': 0.01}	{'Original': {}, 'Wavelet': {}, 'LoG': {'sigma': [1.0, 2.0, 3.0, 4.0, 5.0]}, 'Square': {}, 'SquareRoot': {}, 'Logarithm': {}, 'Exponential': {}, 'Gradient': {}, 'LBP2D': {}, 'LBP3D': {}}	a9c1eeb7d537de0b047b5202483b440a88299995	3D	(1.0, 1.0, 1.0)	(360, 360, 463)	-8.581951304	-29.47184566	21.70925068	29118f7c25dab7d87d14245bcad8e73e61cdaf25	(1.0, 1.0, 1.0)	(360, 360, 463)	(62, 92, 58, 77, 74, 64)	149720	2	(101.41720545017365, 131.55184344109003, 90.20939754207855)	(-71.38279454982636, -48.44815655890994, 127.70939754207855)	0.908657241	0.829342362	55.25205757	66.62153063	88.86506625	77.62087348	77.25283166	90.12213934	149565.8333	60.53613618	0.510686629	26681.97055	0.178396161	149720	-8.595449649	-0.106030863	2696045.424	0.341256792	3.116468792	2.431716915	9.850889682	2.888700605	-2.506344408	-0.776663388	-9.068837313	18.919727
8	1	v3.0.1	1.23.3	2.2.1	1.3.0	3.9.12	{'minimumROIDimensions': 1, 'minimumROISize': None, 'normalize': False, 'normalizeScale': 1, 'removeOutliers': None, 'resampledPixelSpacing': None, 'interpolator': 'sitkBSpline', 'preCrop': False, 'padDistance': 5, 'distances': [1], 'force2D': False, 'force2Ddimension': 0, 'resegmentRange': None, 'label': 1, 'additionalInfo': True, 'geometryTolerance': 0.01}	{'Original': {}, 'Wavelet': {}, 'LoG': {'sigma': [1.0, 2.0, 3.0, 4.0, 5.0]}, 'Square': {}, 'SquareRoot': {}, 'Logarithm': {}, 'Exponential': {}, 'Gradient': {}, 'LBP2D': {}, 'LBP3D': {}}	304beb7b43b2160d4505b42f99066219a7b4fafb	3D	(1.0, 1.0, 1.0)	(401, 401, 253)	-11.06338863	-34.3821828	30.35850422	59bcd9299775fe5a81abfe4b6cb66ab2bb747306	(1.0, 1.0, 1.0)	(401, 401, 253)	(177, 105, 33, 85, 69, 64)	146190	2	(218.4115945003078, 142.02266912921542, 62.795464806074285)	(20.191594500307843, -58.477330870784556, -142.90553519392566)	0.930017616	0.709685018	48.69457765	68.61435203	83.29465769	81.21576202	83.48652586	91.18662183	146040.5833	63.81255609	0.458222192	29267.82023	0.200408815	146190	-6.776087501	-0.222385832	1507302.349	0.107503499	1.299756476	7.228540013	0.69293563	1.616644553	-1.830548226	-1.037021934	-10.41906692	11.11200255
9	0	v3.0.1	1.23.3	2.2.1	1.3.0	3.9.12	{'minimumROIDimensions': 1, 'minimumROISize': None, 'normalize': False, 'normalizeScale': 1, 'removeOutliers': None, 'resampledPixelSpacing': None, 'interpolator': 'sitkBSpline', 'preCrop': False, 'padDistance': 5, 'distances': [1], 'force2D': False, 'force2Ddimension': 0, 'resegmentRange': None, 'label': 1, 'additionalInfo': True, 'geometryTolerance': 0.01}	{'Original': {}, 'Wavelet': {}, 'LoG': {'sigma': [1.0, 2.0, 3.0, 4.0, 5.0]}, 'Square': {}, 'SquareRoot': {}, 'Logarithm': {}, 'Exponential': {}, 'Gradient': {}, 'LBP2D': {}, 'LBP3D': {}}	abe13c3baa8f41a0cd915247f2487d51cbfd7260	3D	(0.9999999999999999, 0.9999999999999999, 1.0)	(396, 396, 498)	-7.051970481	-22.1637374	16.80266257	f8099e9e568f09932a1506b6392a90ec1707fd44	(0.9999999999999999, 0.9999999999999999, 1.0)	(396, 396, 498)	(96, 154, 103, 48, 39, 52)	49143	1	(118.83891907290968, 173.87752070488168, 128.186455853326)	(-71.9140809270903, -24.122479295118325, 27.89945585332603)	0.688075407	0.567092421	32.36573911	57.07312938	62.36986452	60.03332408	46.57252409	64.58327957	49060.29167	39.27061674	0.546460233	11859.84405	0.241740186	49143	-1.101467589	0.333504614	80730.82633	0.610682436	0.282191186	17.15363761	8.042727658	0.646674607	-0.12253954	-0.332946911	-1.581793012	9.624520671
10	0	v3.0.1	1.23.3	2.2.1	1.3.0	3.9.12	{'minimumROIDimensions': 1, 'minimumROISize': None, 'normalize': False, 'normalizeScale': 1, 'removeOutliers': None, 'resampledPixelSpacing': None, 'interpolator': 'sitkBSpline', 'preCrop': False, 'padDistance': 5, 'distances': [1], 'force2D': False, 'force2Ddimension': 0, 'resegmentRange': None, 'label': 1, 'additionalInfo': True, 'geometryTolerance': 0.01}	{'Original': {}, 'Wavelet': {}, 'LoG': {'sigma': [1.0, 2.0, 3.0, 4.0, 5.0]}, 'Square': {}, 'SquareRoot': {}, 'Logarithm': {}, 'Exponential': {}, 'Gradient': {}, 'LBP2D': {}, 'LBP3D': {}}	b3504eb2a1e1a60b19e0bab63f36919e1e21efb4	3D	(1.0, 1.0, 1.0)	(350, 350, 223)	-10.13828522	-33.80680081	14.73726132	8bf3e6af5522d40725635a38bfe89d4a60e4ddda	(1.0, 1.0, 1.0)	(350, 350, 223)	(84, 150, 83, 18, 17, 12)	2139	1	(92.38101916783543, 156.87377279102384, 88.31042543244507)	(-84.50398083216456, -18.12622720897616, 137.17742543244506)	0.946951592	0.759278239	12.58584649	16.57606639	20.1246118	19.72308292	18.02775638	21.28379665	2119.333333	15.69673245	0.738723771	1080.110604	0.5096464	2139	-0.079183835	0.208165405	202.5147194	0.785298216	0.14367462	21.00007355	0.396738343	0.151539335	0.0212549	0.073470449	-2.027770865	2.424509208
11	0	v3.0.1	1.23.3	2.2.1	1.3.0	3.9.12	{'minimumROIDimensions': 1, 'minimumROISize': None, 'normalize': False, 'normalizeScale': 1, 'removeOutliers': None, 'resampledPixelSpacing': None, 'interpolator': 'sitkBSpline', 'preCrop': False, 'padDistance': 5, 'distances': [1], 'force2D': False, 'force2Ddimension': 0, 'resegmentRange': None, 'label': 1, 'additionalInfo': True, 'geometryTolerance': 0.01}	{'Original': {}, 'Wavelet': {}, 'LoG': {'sigma': [1.0, 2.0, 3.0, 4.0, 5.0]}, 'Square': {}, 'SquareRoot': {}, 'Logarithm': {}, 'Exponential': {}, 'Gradient': {}, 'LBP2D': {}, 'LBP3D': {}}	530e6884da4b7296b1ab5b2eb32514e223c8f21d	3D	(1.0, 1.0, 1.0)	(350, 350, 288)	-10.16019701	-33.44995638	11.91578183	fa0fc1152f359aad7cb036b7300e8df5f19e9ae8	(1.0, 1.0, 1.0)	(350, 350, 288)	(96, 67, 33, 48, 44, 37)	35534	1	(117.39806945460685, 87.22716271739742, 50.993724320369225)	(-62.610930545393074, -87.77283728260258, 58.209724320369226)	0.848684213	0.740469025	32.34092525	43.67627025	51.66236541	48.02082881	50.15974482	53.16013544	35473.83333	37.06736106	0.62237042	8388.943353	0.236482572	35534	-9.846970893	-1.579258462	2879179.178	-3.20E-16	0.284480428	6.125237677	-0.09462623	1.899905039	-8.550674147	-9.740290732	-10.02477116	9.93014493
12	1	v3.0.1	1.23.3	2.2.1	1.3.0	3.9.12	{'minimumROIDimensions': 1, 'minimumROISize': None, 'normalize': False, 'normalizeScale': 1, 'removeOutliers': None, 'resampledPixelSpacing': None, 'interpolator': 'sitkBSpline', 'preCrop': False, 'padDistance': 5, 'distances': [1], 'force2D': False, 'force2Ddimension': 0, 'resegmentRange': None, 'label': 1, 'additionalInfo': True, 'geometryTolerance': 0.01}	{'Original': {}, 'Wavelet': {}, 'LoG': {'sigma': [1.0, 2.0, 3.0, 4.0, 5.0]}, 'Square': {}, 'SquareRoot': {}, 'Logarithm': {}, 'Exponential': {}, 'Gradient': {}, 'LBP2D': {}, 'LBP3D': {}}	e2b6dc96ec872761d7800881dc98a94f0ee3c2fd	3D	(1.0, 1.0, 1.0)	(426, 426, 328)	-9.105668548	-28.8783996	16.79455243	88c0a7b70cbc5d74169cd335101e72feefb87911	(1.0, 1.0, 1.0)	(426, 426, 328)	(118, 128, 58, 36, 36, 36)	21950	2	(133.89466970387244, 145.27544419134395, 75.88715261958998)	(-92.43833029612759, -67.7245558086561, -52.540847380410014)	0.714634508	0.653931	27.47516092	42.0153822	45.607017	48.16637832	34.17601498	49.63869458	21880.5	30.02564199	0.543162431	6965.076576	0.318323465	21950	-2.40062202	-0.323011921	123836.5526	0.004163977	1.088943453	9.981029668	0.076528483	1.032493604	-1.507027395	-1.129926854	-8.830872282	8.907400765
13	1	v3.0.1	1.23.3	2.2.1	1.3.0	3.9.12	{'minimumROIDimensions': 1, 'minimumROISize': None, 'normalize': False, 'normalizeScale': 1, 'removeOutliers': None, 'resampledPixelSpacing': None, 'interpolator': 'sitkBSpline', 'preCrop': False, 'padDistance': 5, 'distances': [1], 'force2D': False, 'force2Ddimension': 0, 'resegmentRange': None, 'label': 1, 'additionalInfo': True, 'geometryTolerance': 0.01}	{'Original': {}, 'Wavelet': {}, 'LoG': {'sigma': [1.0, 2.0, 3.0, 4.0, 5.0]}, 'Square': {}, 'SquareRoot': {}, 'Logarithm': {}, 'Exponential': {}, 'Gradient': {}, 'LBP2D': {}, 'LBP3D': {}}	90a8a47d3a0aa11e75690416dd9d26a1d6cea238	3D	(1.0, 1.0, 1.0)	(396, 396, 223)	-12.4630599	-38.01047711	13.69918057	5e0b75d9e18f49ca01e595f788398f7ec92ce53d	(1.0, 1.0, 1.0)	(396, 396, 223)	(116, 132, 47, 38, 40, 27)	23523	1	(134.60226161629043, 151.18369255622156, 59.28810100752455)	(-48.10273838370961, -46.8163074437785, -127.94189899247539)	0.933456172	0.815642654	29.573329	36.25770289	42.48529157	43.56604182	43.0464865	47.26520919	23467.79167	33.84497655	0.581975409	6811.262844	0.290238764	23523	-1.88274415	0.066265327	91161.95343	0.525836203	0.852691646	19.32406586	4.796673745	0.874354524	-1.045652638	-0.766124137	-11.59733826	16.39401201
14	1	v3.0.1	1.23.3	2.2.1	1.3.0	3.9.12	{'minimumROIDimensions': 1, 'minimumROISize': None, 'normalize': False, 'normalizeScale': 1, 'removeOutliers': None, 'resampledPixelSpacing': None, 'interpolator': 'sitkBSpline', 'preCrop': False, 'padDistance': 5, 'distances': [1], 'force2D': False, 'force2Ddimension': 0, 'resegmentRange': None, 'label': 1, 'additionalInfo': True, 'geometryTolerance': 0.01}	{'Original': {}, 'Wavelet': {}, 'LoG': {'sigma': [1.0, 2.0, 3.0, 4.0, 5.0]}, 'Square': {}, 'SquareRoot': {}, 'Logarithm': {}, 'Exponential': {}, 'Gradient': {}, 'LBP2D': {}, 'LBP3D': {}}	832d9e241d3baf09e443e027e586951bebab4bd1	3D	(1.0, 1.0, 1.0)	(411, 411, 303)	-9.245096899	-28.25626908	22.10926881	a139c97c8826e143e4f830e6a56735ab56f50a45	(1.0, 1.0, 1.0)	(411, 411, 303)	(82, 170, 56, 64, 66, 52)	85626	1	(112.97540466680681, 203.63173568775838, 80.60751407282835)	(-70.92459533319314, -1.8682643122416778, -38.142485927171634)	0.819270445	0.752832404	44.42296305	59.00777227	62.80127387	68.26419266	68.24221567	72.56031973	85539.91667	48.34332386	0.533883364	17585.32038	0.205580284	85626	-1.615450174	-0.145979454	172230.9232	0.394933243	1.050709634	17.22892133	8.609934163	0.72091006	-0.743280887	-0.922590923	-8.087212413	16.69714658
15	1	v3.0.1	1.23.3	2.2.1	1.3.0	3.9.12	{'minimumROIDimensions': 1, 'minimumROISize': None, 'normalize': False, 'normalizeScale': 1, 'removeOutliers': None, 'resampledPixelSpacing': None, 'interpolator': 'sitkBSpline', 'preCrop': False, 'padDistance': 5, 'distances': [1], 'force2D': False, 'force2Ddimension': 0, 'resegmentRange': None, 'label': 1, 'additionalInfo': True, 'geometryTolerance': 0.01}	{'Original': {}, 'Wavelet': {}, 'LoG': {'sigma': [1.0, 2.0, 3.0, 4.0, 5.0]}, 'Square': {}, 'SquareRoot': {}, 'Logarithm': {}, 'Exponential': {}, 'Gradient': {}, 'LBP2D': {}, 'LBP3D': {}}	f52bc84ea28aff4fedfc9b61eccc149dfbd1c30f	3D	(1.0, 1.0, 1.0)	(387, 387, 243)	-12.46776945	-44.24654439	14.72562306	9c133110b714df425d859662ce784a9ee44187ce	(1.0, 1.0, 1.0)	(387, 387, 243)	(86, 56, 39, 128, 111, 109)	698922	1	(149.50989523866755, 106.68346110152493, 91.12534445903835)	(-39.39010476133245, -99.71653889847505, 123.37534445903833)	0.832888151	0.774230873	89.29928638	115.339351	136.4990842	130.6024502	124.1491039	141.2126057	698732.5	96.06477884	0.498076909	76453.08468	0.109416815	698922	-2.359771247	0.3360308	1614255.053	0.75587598	1.917014789	15.76998469	2.15719485	0.943133522	-0.994759728	-0.802196731	-13.41855031	15.57574516
16	1	v3.0.1	1.23.3	2.2.1	1.3.0	3.9.12	{'minimumROIDimensions': 1, 'minimumROISize': None, 'normalize': False, 'normalizeScale': 1, 'removeOutliers': None, 'resampledPixelSpacing': None, 'interpolator': 'sitkBSpline', 'preCrop': False, 'padDistance': 5, 'distances': [1], 'force2D': False, 'force2Ddimension': 0, 'resegmentRange': None, 'label': 1, 'additionalInfo': True, 'geometryTolerance': 0.01}	{'Original': {}, 'Wavelet': {}, 'LoG': {'sigma': [1.0, 2.0, 3.0, 4.0, 5.0]}, 'Square': {}, 'SquareRoot': {}, 'Logarithm': {}, 'Exponential': {}, 'Gradient': {}, 'LBP2D': {}, 'LBP3D': {}}	73b7181dc842de6df2b79fb713d6475537c85dd5	3D	(1.0, 1.0, 1.0)	(398, 398, 293)	-7.26898279	-22.76416706	14.65948718	5e0caa8c1eb193a58f722628db40c9cc4c9bb283	(1.0, 1.0, 1.0)	(398, 398, 293)	(71, 193, 64, 79, 80, 66)	206485	1	(107.36168244666683, 232.61151657505388, 97.28658256047655)	(-94.7383175533331, 33.61151657505383, 97.28658256047655)	0.941471461	0.864301855	61.79482196	71.49680589	86.31338251	85.42833254	82.61961026	88.2892972	206369.2083	67.31220226	0.55993016	30161.07818	0.146151058	206485	-1.460159433	-0.314848185	271056.668	0.210916797	0.816338868	17.62116398	7.452555226	0.441026931	-0.990188472	-1.16773954	-6.961308673	14.4138639
17	1	v3.0.1	1.23.3	2.2.1	1.3.0	3.9.12	{'minimumROIDimensions': 1, 'minimumROISize': None, 'normalize': False, 'normalizeScale': 1, 'removeOutliers': None, 'resampledPixelSpacing': None, 'interpolator': 'sitkBSpline', 'preCrop': False, 'padDistance': 5, 'distances': [1], 'force2D': False, 'force2Ddimension': 0, 'resegmentRange': None, 'label': 1, 'additionalInfo': True, 'geometryTolerance': 0.01}	{'Original': {}, 'Wavelet': {}, 'LoG': {'sigma': [1.0, 2.0, 3.0, 4.0, 5.0]}, 'Square': {}, 'SquareRoot': {}, 'Logarithm': {}, 'Exponential': {}, 'Gradient': {}, 'LBP2D': {}, 'LBP3D': {}}	e5f77359b6ca5038404b6449a9918609cb8c5736	3D	(1.0, 1.0, 1.0)	(367, 367, 258)	-11.28337893	-37.82706211	25.38853178	000e40d43345475c6b00c80bf1250c6a7619be02	(1.0, 1.0, 1.0)	(367, 367, 258)	(38, 0, 97, 64, 230, 33)	25314	2	(80.62933554554792, 193.77707987674805, 112.71031840088489)	(-100.57066445445207, 0.07707987674808692, -8.789681599115113)	0.168885369	0.144430065	31.60956412	218.8572307	47.01063709	230.0543414	230.4886114	235.6395553	25234.25	36.96178426	0.509072352	8172.687279	0.323872803	25314	-2.183887895	0.740298534	2238199.378	1.263926748	1.924646341	10.40169433	1.442103277	4.837889648	-2.808814471	0.123561032	-33.12709702	34.56920029
18	1	v3.0.1	1.23.3	2.2.1	1.3.0	3.9.12	{'minimumROIDimensions': 1, 'minimumROISize': None, 'normalize': False, 'normalizeScale': 1, 'removeOutliers': None, 'resampledPixelSpacing': None, 'interpolator': 'sitkBSpline', 'preCrop': False, 'padDistance': 5, 'distances': [1], 'force2D': False, 'force2Ddimension': 0, 'resegmentRange': None, 'label': 1, 'additionalInfo': True, 'geometryTolerance': 0.01}	{'Original': {}, 'Wavelet': {}, 'LoG': {'sigma': [1.0, 2.0, 3.0, 4.0, 5.0]}, 'Square': {}, 'SquareRoot': {}, 'Logarithm': {}, 'Exponential': {}, 'Gradient': {}, 'LBP2D': {}, 'LBP3D': {}}	c820b25a5a7b46229057b3ee8e6dda75ad6d8f9b	3D	(1.0, 1.0, 1.0)	(360, 360, 598)	-7.167645378	-23.79150058	21.2737281	527555db7e543939d87811dc0493f4633c7c830a	(1.0, 1.0, 1.0)	(360, 360, 598)	(116, 80, 172, 66, 64, 58)	110928	1	(149.34778414827636, 108.5191024808885, 199.3293036924852)	(-37.352215851723656, -71.48089751911147, 228.0793036924852)	0.970852824	0.901312017	51.25653585	56.86880336	71.58910532	66.60330322	65.7951366	72.42927585	110837.0833	55.21123831	0.598432613	18646.28267	0.168231445	110928	-2.674931062	-0.12286826	457574.4554	0.166071346	0.840080523	8.685041411	0.539013365	1.00888674	-1.135803982	-0.542908521	-7.301738187	7.840751552
19	0	v3.0.1	1.23.3	2.2.1	1.3.0	3.9.12	{'minimumROIDimensions': 1, 'minimumROISize': None, 'normalize': False, 'normalizeScale': 1, 'removeOutliers': None, 'resampledPixelSpacing': None, 'interpolator': 'sitkBSpline', 'preCrop': False, 'padDistance': 5, 'distances': [1], 'force2D': False, 'force2Ddimension': 0, 'resegmentRange': None, 'label': 1, 'additionalInfo': True, 'geometryTolerance': 0.01}	{'Original': {}, 'Wavelet': {}, 'LoG': {'sigma': [1.0, 2.0, 3.0, 4.0, 5.0]}, 'Square': {}, 'SquareRoot': {}, 'Logarithm': {}, 'Exponential': {}, 'Gradient': {}, 'LBP2D': {}, 'LBP3D': {}}	13cfc0b2e012e790e146d48f3821216c1342118e	3D	(1.0, 1.0, 1.0)	(366, 366, 278)	-9.948106049	-34.25633166	16.16858814	808af561803ae658b6e8846aa2539b02d190f1d8	(1.0, 1.0, 1.0)	(366, 366, 278)	(75, 193, 41, 40, 36, 33)	19628	1	(96.05583859792134, 211.03077236600774, 56.51671082127573)	(-85.70516140207866, 28.03077236600774, 94.97071082127573)	0.879239681	0.85032876	29.21279048	34.35470122	40.80441153	41.40048309	42.54409477	42.76680956	19572.5	30.20601652	0.581815673	6036.653426	0.308425261	19628	-2.067221921	-1.223839133	66320.70807	0.176486094	0.196789317	12.69766504	1.053294394	0.313116332	-1.757825447	-1.917287203	-2.395204116	3.44849851
20	1	v3.0.1	1.23.3	2.2.1	1.3.0	3.9.12	{'minimumROIDimensions': 1, 'minimumROISize': None, 'normalize': False, 'normalizeScale': 1, 'removeOutliers': None, 'resampledPixelSpacing': None, 'interpolator': 'sitkBSpline', 'preCrop': False, 'padDistance': 5, 'distances': [1], 'force2D': False, 'force2Ddimension': 0, 'resegmentRange': None, 'label': 1, 'additionalInfo': True, 'geometryTolerance': 0.01}	{'Original': {}, 'Wavelet': {}, 'LoG': {'sigma': [1.0, 2.0, 3.0, 4.0, 5.0]}, 'Square': {}, 'SquareRoot': {}, 'Logarithm': {}, 'Exponential': {}, 'Gradient': {}, 'LBP2D': {}, 'LBP3D': {}}	56e75327e17493961c0fd4a528dde3ada98704aa	3D	(1.0, 1.0, 1.0)	(368, 368, 258)	-11.83195508	-38.45885765	16.23305827	2b0b2af0c41130cdcfaf783beb8ad4ba7c6d4740	(1.0, 1.0, 1.0)	(368, 368, 258)	(111, 66, 32, 157, 91, 61)	299179	1	(186.68009118287046, 110.46697462054489, 64.2156468201311)	(3.9190911828704884, -73.53302537945511, -33.7843531798689)	0.599876792	0.409380999	51.38606662	125.5213767	157.1559735	87.29833904	152.9477035	158.9779859	299007.75	75.29736081	0.415052135	52099.84555	0.174242459	299179	-2.191036886	-0.365510848	1854117.215	0.119106754	1.297917356	15.74876906	4.541249889	1.007419151	-1.653061976	-1.378519516	-11.78296271	16.3242126
21	0	v3.0.1	1.23.3	2.2.1	1.3.0	3.9.12	{'minimumROIDimensions': 1, 'minimumROISize': None, 'normalize': False, 'normalizeScale': 1, 'removeOutliers': None, 'resampledPixelSpacing': None, 'interpolator': 'sitkBSpline', 'preCrop': False, 'padDistance': 5, 'distances': [1], 'force2D': False, 'force2Ddimension': 0, 'resegmentRange': None, 'label': 1, 'additionalInfo': True, 'geometryTolerance': 0.01}	{'Original': {}, 'Wavelet': {}, 'LoG': {'sigma': [1.0, 2.0, 3.0, 4.0, 5.0]}, 'Square': {}, 'SquareRoot': {}, 'Logarithm': {}, 'Exponential': {}, 'Gradient': {}, 'LBP2D': {}, 'LBP3D': {}}	7d54f4cbc28bba50239de1df40e1a1ba31de3933	3D	(1.0, 1.0, 1.0)	(360, 360, 233)	-10.18740512	-34.22309527	12.66146884	c9a1b5fbed11d3787dd9f88f2ba1722c420ff238	(1.0, 1.0, 1.0)	(360, 360, 233)	(101, 92, 102, 32, 30, 23)	11686	1	(117.91956186890296, 105.64110901933938, 112.84947800787266)	(-66.68043813109703, -74.35889098066059, 48.09947800787266)	0.951545447	0.858405358	24.2680007	28.27102658	34.43835072	35.22782991	34.66987165	37.77565354	11644.125	26.90116662	0.608508235	4082.776166	0.350629709	11686	-0.338674329	0.337369659	2218.488804	0.93752706	0.301479076	23.99630062	0.775884678	0.266905392	-0.005640009	0.090704961	-7.555900682	8.331785359
22	1	v3.0.1	1.23.3	2.2.1	1.3.0	3.9.12	{'minimumROIDimensions': 1, 'minimumROISize': None, 'normalize': False, 'normalizeScale': 1, 'removeOutliers': None, 'resampledPixelSpacing': None, 'interpolator': 'sitkBSpline', 'preCrop': False, 'padDistance': 5, 'distances': [1], 'force2D': False, 'force2Ddimension': 0, 'resegmentRange': None, 'label': 1, 'additionalInfo': True, 'geometryTolerance': 0.01}	{'Original': {}, 'Wavelet': {}, 'LoG': {'sigma': [1.0, 2.0, 3.0, 4.0, 5.0]}, 'Square': {}, 'SquareRoot': {}, 'Logarithm': {}, 'Exponential': {}, 'Gradient': {}, 'LBP2D': {}, 'LBP3D': {}}	df28e4990795181bbc2503ec21c45c34fcd6f71f	3D	(1.0, 1.0, 0.9999999999999999)	(394, 394, 498)	-7.372973308	-23.73013236	18.97073248	3b084cdba5f7d4ecfdbaa624d7296dd7dd43dc4c	(1.0, 1.0, 0.9999999999999999)	(394, 394, 498)	(172, 127, 62, 67, 65, 57)	123038	1	(202.50933857832538, 157.1219867032949, 89.70355499926852)	(10.009338578325384, -39.87801329670509, -13.546445000731481)	0.852831485	0.798938451	51.56269827	64.53901199	76.4852927	80.62257748	68.60029154	82.13403679	122935.875	55.04090143	0.559703225	21362.17195	0.173766787	123038	-1.130913085	0.646696776	124597.1761	0.609927757	0.586165259	12.37165754	8.056590212	0.56924379	-0.347255245	-0.500148295	-5.380611212	13.43720142
23	1	v3.0.1	1.23.3	2.2.1	1.3.0	3.9.12	{'minimumROIDimensions': 1, 'minimumROISize': None, 'normalize': False, 'normalizeScale': 1, 'removeOutliers': None, 'resampledPixelSpacing': None, 'interpolator': 'sitkBSpline', 'preCrop': False, 'padDistance': 5, 'distances': [1], 'force2D': False, 'force2Ddimension': 0, 'resegmentRange': None, 'label': 1, 'additionalInfo': True, 'geometryTolerance': 0.01}	{'Original': {}, 'Wavelet': {}, 'LoG': {'sigma': [1.0, 2.0, 3.0, 4.0, 5.0]}, 'Square': {}, 'SquareRoot': {}, 'Logarithm': {}, 'Exponential': {}, 'Gradient': {}, 'LBP2D': {}, 'LBP3D': {}}	eeb299e76e2f8a5a9c86958435b2cc93ea061a3c	3D	(1.0, 1.0, 1.0)	(360, 360, 263)	-9.942965377	-32.66549753	27.25477327	0c5676069055caea79238e1e240c406dafb764be	(1.0, 1.0, 1.0)	(360, 360, 263)	(68, 172, 61, 75, 83, 77)	191706	1	(101.70800079288077, 211.2793496291196, 101.41915224353959)	(-49.39199920711923, 38.07934962911955, -44.830847756460415)	0.847140887	0.777082217	58.55996449	75.35877567	85.14693183	88.52683209	83.09632964	89.96110271	191580.625	63.83950004	0.590100687	27234.89644	0.142158929	191706	-1.449807323	0.628352358	189937.8886	0.964423724	1.03907984	17.19009186	8.239612189	0.655475484	-0.300403458	-0.185593517	-9.987580012	18.2271922
24	1	v3.0.1	1.23.3	2.2.1	1.3.0	3.9.12	{'minimumROIDimensions': 1, 'minimumROISize': None, 'normalize': False, 'normalizeScale': 1, 'removeOutliers': None, 'resampledPixelSpacing': None, 'interpolator': 'sitkBSpline', 'preCrop': False, 'padDistance': 5, 'distances': [1], 'force2D': False, 'force2Ddimension': 0, 'resegmentRange': None, 'label': 1, 'additionalInfo': True, 'geometryTolerance': 0.01}	{'Original': {}, 'Wavelet': {}, 'LoG': {'sigma': [1.0, 2.0, 3.0, 4.0, 5.0]}, 'Square': {}, 'SquareRoot': {}, 'Logarithm': {}, 'Exponential': {}, 'Gradient': {}, 'LBP2D': {}, 'LBP3D': {}}	049fa3c65a88b7c83160a421d94a4aabfc19691a	3D	(1.0, 1.0, 1.0)	(380, 380, 253)	-11.1879869	-36.71366889	23.22426515	69cae0644033210639bdb2865349d5717851cc42	(1.0, 1.0, 1.0)	(380, 380, 253)	(59, 165, 54, 40, 47, 35)	29335	1	(77.31395943412306, 189.0263166865519, 71.26095108232487)	(-121.58604056587694, -0.973683313448106, -111.23904891767513)	0.68166596	0.643111477	29.70034137	46.18225987	44.68780594	51.4781507	50.44799302	55.55177765	29281.04167	31.48087449	0.648040739	7089.345857	0.242113854	29335	-2.014255031	-0.09177113	49053.44191	0.391055524	1.439495335	19.26988538	10.35404041	0.747867524	-0.812844681	-0.480056056	-10.33870503	20.69274544
25	1	v3.0.1	1.23.3	2.2.1	1.3.0	3.9.12	{'minimumROIDimensions': 1, 'minimumROISize': None, 'normalize': False, 'normalizeScale': 1, 'removeOutliers': None, 'resampledPixelSpacing': None, 'interpolator': 'sitkBSpline', 'preCrop': False, 'padDistance': 5, 'distances': [1], 'force2D': False, 'force2Ddimension': 0, 'resegmentRange': None, 'label': 1, 'additionalInfo': True, 'geometryTolerance': 0.01}	{'Original': {}, 'Wavelet': {}, 'LoG': {'sigma': [1.0, 2.0, 3.0, 4.0, 5.0]}, 'Square': {}, 'SquareRoot': {}, 'Logarithm': {}, 'Exponential': {}, 'Gradient': {}, 'LBP2D': {}, 'LBP3D': {}}	f0e65050c5fa4b73242550fa1f8c169bb1027e49	3D	(0.9999999999999999, 0.9999999999999999, 1.0)	(396, 396, 333)	-8.865105821	-27.59113849	23.49988649	49d23f5309163e6722ac7a4c26bbab29c90162e9	(0.9999999999999999, 0.9999999999999999, 1.0)	(396, 396, 333)	(67, 170, 261, 84, 96, 72)	204376	1	(110.0537489724821, 218.43194895682467, 305.79814166046896)	(-75.25425102751791, 20.43194895682467, 328.504141660469)	0.77484493	0.753639226	65.19462036	86.50640531	91.67878708	101.3903348	98.47842403	107.8192933	204238.7083	67.02904953	0.501362113	33452.19731	0.163789703	204376	-6.824028105	0.96272777	2245867.017	0.619352572	0.49532217	10.28417009	23.4561816	1.803888189	-0.875006002	-0.443113095	-8.55037155	32.00655315
26	1	v3.0.1	1.23.3	2.2.1	1.3.0	3.9.12	{'minimumROIDimensions': 1, 'minimumROISize': None, 'normalize': False, 'normalizeScale': 1, 'removeOutliers': None, 'resampledPixelSpacing': None, 'interpolator': 'sitkBSpline', 'preCrop': False, 'padDistance': 5, 'distances': [1], 'force2D': False, 'force2Ddimension': 0, 'resegmentRange': None, 'label': 1, 'additionalInfo': True, 'geometryTolerance': 0.01}	{'Original': {}, 'Wavelet': {}, 'LoG': {'sigma': [1.0, 2.0, 3.0, 4.0, 5.0]}, 'Square': {}, 'SquareRoot': {}, 'Logarithm': {}, 'Exponential': {}, 'Gradient': {}, 'LBP2D': {}, 'LBP3D': {}}	80482694329a38b95316d0cb19304d1a3f3316d6	3D	(1.0, 1.0, 1.0)	(360, 360, 268)	-10.68523135	-33.66276494	12.85913771	0a6eec30c4222822b0f2cda8e22230dd14be9a08	(1.0, 1.0, 1.0)	(360, 360, 268)	(48, 138, 24, 129, 128, 85)	645166	1	(111.22176308112951, 196.55521834690606, 66.1039360412669)	(-52.17823691887055, 16.555218346906088, 46.603936041266905)	0.954113481	0.632635505	72.68843237	114.8978073	129.3870164	133.824512	129.247824	139.8213145	645015.2083	109.6255469	0.569169214	63429.21833	0.098337555	645166	-1.302463308	0.511963473	1167239.555	0.790941743	0.635049373	24.24715769	12.03357353	0.661012283	-0.319637866	-0.349889248	-10.2657316	22.29930513
27	0	v3.0.1	1.23.3	2.2.1	1.3.0	3.9.12	{'minimumROIDimensions': 1, 'minimumROISize': None, 'normalize': False, 'normalizeScale': 1, 'removeOutliers': None, 'resampledPixelSpacing': None, 'interpolator': 'sitkBSpline', 'preCrop': False, 'padDistance': 5, 'distances': [1], 'force2D': False, 'force2Ddimension': 0, 'resegmentRange': None, 'label': 1, 'additionalInfo': True, 'geometryTolerance': 0.01}	{'Original': {}, 'Wavelet': {}, 'LoG': {'sigma': [1.0, 2.0, 3.0, 4.0, 5.0]}, 'Square': {}, 'SquareRoot': {}, 'Logarithm': {}, 'Exponential': {}, 'Gradient': {}, 'LBP2D': {}, 'LBP3D': {}}	522aa210af499a70590f9914eb7b20d2b536f5da	3D	(0.9999999999999999, 0.9999999999999999, 1.0)	(396, 396, 283)	-8.54884549	-27.21433868	12.76790421	21251bfe349b3112b4a27e17a320eca66943d69d	(0.9999999999999999, 0.9999999999999999, 1.0)	(396, 396, 283)	(72, 120, 18, 117, 104, 94)	439741	1	(128.0516872431727, 172.58803704908115, 62.225871592596555)	(-83.28131275682733, -25.41196295091885, -98.88712840740348)	0.848854628	0.716861251	73.35468231	102.3275874	121.4578116	110.0227249	116.4001718	125.7060062	439556.5	86.86124618	0.46509663	60110.55476	0.136752738	439741	-1.618950213	-0.341749871	945410.8294	0.148346063	0.9909313	26.23644379	8.613332987	0.586538585	-1.080700718	-1.112474215	-8.34994282	16.96327581
[truncated: 2,127 more columns]
