# Supplementary material for: A clinical study exploring the prediction of microvascular invasion in hepatocellular carcinoma through the use of combined enhanced CT and MRI radiomics
Source: PLoS One. 2025 Jan 28;20(1):e0318232. doi: 10.1371/journal.pone.0318232 (PMC11774365; doi:10.1371/journal.pone.0318232)
Supplement: S1 File — (ZIP) [file pone.0318232.s005.zip › All image omics features/MRI/dongmaiqi_train.csv]

name	label	diagnostics_Versions_PyRadiomics	diagnostics_Versions_Numpy	diagnostics_Versions_SimpleITK	diagnostics_Versions_PyWavelet	diagnostics_Versions_Python	diagnostics_Configuration_Settings	diagnostics_Configuration_EnabledImageTypes	diagnostics_Image-original_Hash	diagnostics_Image-original_Dimensionality	diagnostics_Image-original_Spacing	diagnostics_Image-original_Size	diagnostics_Image-original_Mean	diagnostics_Image-original_Minimum	diagnostics_Image-original_Maximum	diagnostics_Mask-original_Hash	diagnostics_Mask-original_Spacing	diagnostics_Mask-original_Size	diagnostics_Mask-original_BoundingBox	diagnostics_Mask-original_VoxelNum	diagnostics_Mask-original_VolumeNum	diagnostics_Mask-original_CenterOfMassIndex	diagnostics_Mask-original_CenterOfMass	original_shape_Elongation	original_shape_Flatness	original_shape_LeastAxisLength	original_shape_MajorAxisLength	original_shape_Maximum2DDiameterColumn	original_shape_Maximum2DDiameterRow	original_shape_Maximum2DDiameterSlice	original_shape_Maximum3DDiameter	original_shape_MeshVolume	original_shape_MinorAxisLength	original_shape_Sphericity	original_shape_SurfaceArea	original_shape_SurfaceVolumeRatio	original_shape_VoxelVolume	original_firstorder_10Percentile	original_firstorder_90Percentile	original_firstorder_Energy	original_firstorder_Entropy	original_firstorder_InterquartileRange	original_firstorder_Kurtosis	original_firstorder_Maximum	original_firstorder_MeanAbsoluteDeviation	original_firstorder_Mean	original_firstorder_Median	original_firstorder_Minimum	original_firstorder_Range
cengxinhua	0	v3.0.1	1.23.3	2.2.1	1.3.0	3.9.12	{'minimumROIDimensions': 1, 'minimumROISize': None, 'normalize': False, 'normalizeScale': 1, 'removeOutliers': None, 'resampledPixelSpacing': None, 'interpolator': 'sitkBSpline', 'preCrop': False, 'padDistance': 5, 'distances': [1], 'force2D': False, 'force2Ddimension': 0, 'resegmentRange': None, 'label': 1, 'additionalInfo': True, 'geometryTolerance': 0.01}	{'Original': {}, 'Wavelet': {}, 'LoG': {'sigma': [1.0, 2.0, 3.0, 4.0, 5.0]}, 'Square': {}, 'SquareRoot': {}, 'Logarithm': {}, 'Exponential': {}, 'Gradient': {}, 'LBP2D': {}, 'LBP3D': {}}	f68fe1d2c4cf96085fe0d14b832641848b352531	3D	(1.0, 1.0, 1.0)	(380, 298, 189)	-0.1408407392527437	-0.6647750779280813	11.899442767093024	65fcf02949718e5925c56b94af318715cdb7cba1	(1.0, 1.0, 1.0)	(380, 298, 189)	(99, 188, 91, 11, 12, 14)	1259	1	(104.05162827640984, 193.3868149324861, 97.92057188244638)	(-84.55455796308229, 64.78641458924491, 148.0444258180589)	0.7309856251082756	0.6337396313968477	10.135962526379688	15.993890904437611	17.204650534085253	17.204650534085253	13.038404810405298	18.57417562100671	1242.2083333333333	11.69130434069389	0.7592608024692505	736.0196974401971	0.5925090644539205	1259.0	0.9586912728330726	1.735131701457972	2239.2802674628906	-3.203426503814917e-16	0.3529274675567724	3.57241886539576	2.330066575339389	0.226369170318098	1.3010705621356238	1.251116888808684	0.746934792299009	1.58313178304038
chenlan	1	v3.0.1	1.23.3	2.2.1	1.3.0	3.9.12	{'minimumROIDimensions': 1, 'minimumROISize': None, 'normalize': False, 'normalizeScale': 1, 'removeOutliers': None, 'resampledPixelSpacing': None, 'interpolator': 'sitkBSpline', 'preCrop': False, 'padDistance': 5, 'distances': [1], 'force2D': False, 'force2Ddimension': 0, 'resegmentRange': None, 'label': 1, 'additionalInfo': True, 'geometryTolerance': 0.01}	{'Original': {}, 'Wavelet': {}, 'LoG': {'sigma': [1.0, 2.0, 3.0, 4.0, 5.0]}, 'Square': {}, 'SquareRoot': {}, 'Logarithm': {}, 'Exponential': {}, 'Gradient': {}, 'LBP2D': {}, 'LBP3D': {}}	4727ea5ea6d47300067a10c6281d0b8eb18b4815	3D	(1.0, 1.0, 1.0)	(380, 298, 189)	-0.1029078228801529	-0.5404556506529158	13.642829490812556	9a7d98a80361622ccb8155cafe71b2035f715b96	(1.0, 1.0, 1.0)	(380, 298, 189)	(85, 132, 10, 86, 84, 71)	243835	1	(124.64233190477167, 171.56703508520107, 48.717091475793055)	(-49.28018205701828, 56.85238421583104, 94.20982755319504)	0.9063214801484458	0.8550877746162804	66.11798697901665	77.32304091084335	91.2633551870629	90.68627239003708	88.3911760301898	99.37806599043876	243720.75	70.07953288789437	0.5996738235688533	31465.214976452487	0.1291035538683205	243835.0	-0.2104199289201532	5.350681982276895	1681944.377338724	0.73035273167036	2.2359920147394665	3.555060974188148	8.568530269171331	1.7080729739232166	1.542604021942116	0.598167589325115	-0.5404556506529158	9.108985919824248
chenlida	0	v3.0.1	1.23.3	2.2.1	1.3.0	3.9.12	{'minimumROIDimensions': 1, 'minimumROISize': None, 'normalize': False, 'normalizeScale': 1, 'removeOutliers': None, 'resampledPixelSpacing': None, 'interpolator': 'sitkBSpline', 'preCrop': False, 'padDistance': 5, 'distances': [1], 'force2D': False, 'force2Ddimension': 0, 'resegmentRange': None, 'label': 1, 'additionalInfo': True, 'geometryTolerance': 0.01}	{'Original': {}, 'Wavelet': {}, 'LoG': {'sigma': [1.0, 2.0, 3.0, 4.0, 5.0]}, 'Square': {}, 'SquareRoot': {}, 'Logarithm': {}, 'Exponential': {}, 'Gradient': {}, 'LBP2D': {}, 'LBP3D': {}}	cfb2ce8de6166a94e56756599e90ba2b95c49eb8	3D	(1.0, 1.0, 1.0)	(380, 253, 177)	-0.0498605532985273	-0.7464784481771144	10.997979328646483	faf22bed8273a3b2b3b9aaae0d9946e6dd85f36e	(1.0, 1.0, 1.0)	(380, 253, 177)	(115, 80, 22, 27, 26, 20)	8769	1	(127.97513969665869, 91.64283270612384, 30.841258980499486)	(-67.0127500700313, -15.556519558276179, 120.9877480940685)	0.906875332631701	0.7422107733195574	19.797774736960168	26.67406004956529	28.792360097775937	31.400636936215164	29.5296461204668	33.98529093593286	8735.541666666666	24.19004708008749	0.7485833053366171	2740.126083457427	0.3136755782315457	8769.0	-0.6037281326577116	-0.0651701241072372	1922.7558705946303	0.3999572492771571	0.2400800761008139	6.293236716965505	0.7134679605440509	0.1790413817751927	-0.3990733219830965	-0.4869324199600183	-0.7464784481771144	1.459946408721165
chenshufa	0	v3.0.1	1.23.3	2.2.1	1.3.0	3.9.12	{'minimumROIDimensions': 1, 'minimumROISize': None, 'normalize': False, 'normalizeScale': 1, 'removeOutliers': None, 'resampledPixelSpacing': None, 'interpolator': 'sitkBSpline', 'preCrop': False, 'padDistance': 5, 'distances': [1], 'force2D': False, 'force2Ddimension': 0, 'resegmentRange': None, 'label': 1, 'additionalInfo': True, 'geometryTolerance': 0.01}	{'Original': {}, 'Wavelet': {}, 'LoG': {'sigma': [1.0, 2.0, 3.0, 4.0, 5.0]}, 'Square': {}, 'SquareRoot': {}, 'Logarithm': {}, 'Exponential': {}, 'Gradient': {}, 'LBP2D': {}, 'LBP3D': {}}	716009dc74f9c62a6f904951d327db8f27c3554b	3D	(1.0, 1.0, 1.0)	(380, 264, 189)	-0.0624025973249218	-0.7428187197290086	12.150387729962038	4dd927ef8574dcab0f6e0aee6fdd0a2388f4cc69	(1.0, 1.0, 1.0)	(380, 264, 189)	(113, 24, 13, 143, 104, 128)	780767	2	(179.65203831616859, 70.99303377319994, 79.94220939153422)	(-11.36490704592137, -43.80855142425007, 185.24124087268422)	0.8429095474110838	0.5519104511532478	76.19909191987173	138.06423081978147	158.68522300453813	140.9432509913121	142.42541907960108	159.86244086714052	780490.9583333334	116.3756583139614	0.4348710462115356	94268.99609161202	0.1207816632404234	780767.0	-0.3804803651709464	0.7467945156763582	196639.18712945204	0.9259578973128152	0.5535724861303728	11.502564966651567	7.188365263375242	0.3488206305756869	0.1841419432646124	0.1529622123728674	-0.7428187197290086	7.93118398310425
chenyanlin	1	v3.0.1	1.23.3	2.2.1	1.3.0	3.9.12	{'minimumROIDimensions': 1, 'minimumROISize': None, 'normalize': False, 'normalizeScale': 1, 'removeOutliers': None, 'resampledPixelSpacing': None, 'interpolator': 'sitkBSpline', 'preCrop': False, 'padDistance': 5, 'distances': [1], 'force2D': False, 'force2Ddimension': 0, 'resegmentRange': None, 'label': 1, 'additionalInfo': True, 'geometryTolerance': 0.01}	{'Original': {}, 'Wavelet': {}, 'LoG': {'sigma': [1.0, 2.0, 3.0, 4.0, 5.0]}, 'Square': {}, 'SquareRoot': {}, 'Logarithm': {}, 'Exponential': {}, 'Gradient': {}, 'LBP2D': {}, 'LBP3D': {}}	c095729d06c6cdd28683025e222fbd45992bc0cc	3D	(0.9999999999999999, 0.9999999999999998, 1.0)	(380, 298, 189)	-0.0497511681609523	-0.689718605629616	13.578052009012	4b9e36656487950ad1ccbdf123bb5e819305ece3	(0.9999999999999999, 0.9999999999999998, 1.0)	(380, 298, 189)	(61, 96, 100, 61, 55, 41)	67341	1	(93.34966810709672, 125.79495403988655, 120.5250293283438)	(-71.57259980672333, 23.66089197679551, 216.50943343336917)	0.8814716905218766	0.7884736734251041	41.58885090589627	52.74602349782416	66.2117814289874	60.53924347066123	56.51548460377916	68.33739825307954	67262.16666666664	46.49412650093368	0.5713498479027386	13998.964437097062	0.2081253865411769	67340.99999999997	0.8416672048610186	1.5965757029902048	108248.51121045186	-3.203426503814917e-16	0.4098074704129868	3.0879000307426843	2.308346572654866	0.2370557318602668	1.2321845817149648	1.2514746752740054	0.0220522640350451	2.2862943086198206
chenyoutian	1	v3.0.1	1.23.3	2.2.1	1.3.0	3.9.12	{'minimumROIDimensions': 1, 'minimumROISize': None, 'normalize': False, 'normalizeScale': 1, 'removeOutliers': None, 'resampledPixelSpacing': None, 'interpolator': 'sitkBSpline', 'preCrop': False, 'padDistance': 5, 'distances': [1], 'force2D': False, 'force2Ddimension': 0, 'resegmentRange': None, 'label': 1, 'additionalInfo': True, 'geometryTolerance': 0.01}	{'Original': {}, 'Wavelet': {}, 'LoG': {'sigma': [1.0, 2.0, 3.0, 4.0, 5.0]}, 'Square': {}, 'SquareRoot': {}, 'Logarithm': {}, 'Exponential': {}, 'Gradient': {}, 'LBP2D': {}, 'LBP3D': {}}	6ce976732a41f736067a7e1417d45421a9fdc232	3D	(1.0, 1.0, 0.9999999999999999)	(380, 298, 189)	-0.0755251655236749	-0.6909385071956112	8.812816932197553	56eef38a80e7ad8d082d3438f16c69735287d31b	(1.0, 1.0, 0.9999999999999999)	(380, 298, 189)	(111, 82, 34, 48, 46, 41)	49042	1	(132.7035194323233, 104.25351739325477, 54.890991395130705)	(-51.87274781010669, -11.13910054764527, 106.8244054371267)	0.8696589846814007	0.8326533817758088	38.64630937501366	46.41344192056515	57.428216061444914	52.497618993626745	47.80167361086848	58.66856057549051	48982.833333333336	40.36386677620784	0.6549258731425637	9885.255794869849	0.2018106165398731	49041.99999999999	-0.4167917156746546	2.200657412894479	61350.02835340335	0.9822554376817328	1.436007003205011	2.642331675827096	3.51917293401908	0.8289667404963192	0.526429347721854	0.1184472582472131	-0.6909385071956112	4.210111441214691
dengxiaogen	0	v3.0.1	1.23.3	2.2.1	1.3.0	3.9.12	{'minimumROIDimensions': 1, 'minimumROISize': None, 'normalize': False, 'normalizeScale': 1, 'removeOutliers': None, 'resampledPixelSpacing': None, 'interpolator': 'sitkBSpline', 'preCrop': False, 'padDistance': 5, 'distances': [1], 'force2D': False, 'force2Ddimension': 0, 'resegmentRange': None, 'label': 1, 'additionalInfo': True, 'geometryTolerance': 0.01}	{'Original': {}, 'Wavelet': {}, 'LoG': {'sigma': [1.0, 2.0, 3.0, 4.0, 5.0]}, 'Square': {}, 'SquareRoot': {}, 'Logarithm': {}, 'Exponential': {}, 'Gradient': {}, 'LBP2D': {}, 'LBP3D': {}}	272f069fa775337061b09cade2c43c39e786b1e1	3D	(1.0, 1.0, 1.0)	(380, 264, 213)	-0.0573143423578588	-0.7603510744962179	15.908723919339502	254871b859435972381645c51fc6e1c35435bd71	(1.0, 1.0, 1.0)	(380, 264, 213)	(72, 84, 115, 59, 68, 56)	105871	2	(100.32564158268082, 116.06066817164285, 138.9954945169121)	(-84.20219950847914, 10.266348065132831, 225.93132987839311)	0.871992374449879	0.8239148040317881	49.5204523244219	60.10385064341109	66.57326790837296	69.57010852370435	71.17583859709698	74.11477585475112	105753.70833333331	52.41009943612893	0.5514156286071529	19612.61291346425	0.1854555572807502	105871.0	0.7749584644097037	1.370282571332408	130022.51624850914	0.010852929724046	0.2924399121725566	4.464627315433841	1.7567210267032862	0.1882328249305623	1.0807619402664443	1.1091755068926257	-0.1963598153062875	1.9530808420095735
duxingyun	0	v3.0.1	1.23.3	2.2.1	1.3.0	3.9.12	{'minimumROIDimensions': 1, 'minimumROISize': None, 'normalize': False, 'normalizeScale': 1, 'removeOutliers': None, 'resampledPixelSpacing': None, 'interpolator': 'sitkBSpline', 'preCrop': False, 'padDistance': 5, 'distances': [1], 'force2D': False, 'force2Ddimension': 0, 'resegmentRange': None, 'label': 1, 'additionalInfo': True, 'geometryTolerance': 0.01}	{'Original': {}, 'Wavelet': {}, 'LoG': {'sigma': [1.0, 2.0, 3.0, 4.0, 5.0]}, 'Square': {}, 'SquareRoot': {}, 'Logarithm': {}, 'Exponential': {}, 'Gradient': {}, 'LBP2D': {}, 'LBP3D': {}}	65cccaab5e112264fb84cf27e8e5add13cd942fd	3D	(1.0, 1.0, 1.0)	(380, 261, 199)	-0.0574500993386115	-0.9202730829738244	5.6074220058082105	290a665bc65a0c2719227524d5b234d6a6a9f3cf	(1.0, 1.0, 1.0)	(380, 261, 199)	(148, 52, 95, 21, 32, 14)	5084	1	(158.05153422501968, 66.43548387096774, 100.6890243902439)	(-36.94302649352031, -43.3884964604522, 186.7438639883859)	0.7051320983047429	0.5116240691155515	14.379413146631396	28.105427431295794	23.706539182259394	33.52610922848042	31.38470965295043	33.66006535941367	5056.708333333333	19.818039018381285	0.7071312521707391	2014.7880327345424	0.3984386482117733	5084.0	0.9156411607461228	1.323622103795	6499.920103654104	0.0579293765979097	0.2039904715244385	15.639829810099323	1.810567100337208	0.1396569429277518	1.110541602312463	1.1262119700616724	-0.5846758556271674	2.395242955964376
heguorong	1	v3.0.1	1.23.3	2.2.1	1.3.0	3.9.12	{'minimumROIDimensions': 1, 'minimumROISize': None, 'normalize': False, 'normalizeScale': 1, 'removeOutliers': None, 'resampledPixelSpacing': None, 'interpolator': 'sitkBSpline', 'preCrop': False, 'padDistance': 5, 'distances': [1], 'force2D': False, 'force2Ddimension': 0, 'resegmentRange': None, 'label': 1, 'additionalInfo': True, 'geometryTolerance': 0.01}	{'Original': {}, 'Wavelet': {}, 'LoG': {'sigma': [1.0, 2.0, 3.0, 4.0, 5.0]}, 'Square': {}, 'SquareRoot': {}, 'Logarithm': {}, 'Exponential': {}, 'Gradient': {}, 'LBP2D': {}, 'LBP3D': {}}	b14fe9456345b2db9830a54504775e8f67a908b3	3D	(1.0, 1.0, 0.9999999999999999)	(380, 298, 189)	-0.0865837372635193	-0.7858723005053633	13.304814273146263	ca32fbb21c675e6d301814a893c226782d69557c	(1.0, 1.0, 0.9999999999999999)	(380, 298, 189)	(85, 80, 4, 65, 70, 47)	116514	2	(117.02194586058327, 112.8839796076008, 28.723226393394786)	(-53.026475999156744, 3.4962025175308185, 96.29828692489177)	0.9800078935296128	0.7466439128383893	45.52467896702552	60.97241025372066	67.23094525588644	70.71067811865476	72.44998274671983	75.61084578286372	116406.66666666669	59.75344333617216	0.5854116284126385	19694.33624722825	0.1691856386853122	116514.0	0.3682793775359025	1.2414202122279905	88734.96000482886	0.2120167739854185	0.4415884681201365	3.8118309915699977	1.9740556252454893	0.2792072462033993	0.7922111668375734	0.7998317441078541	-0.6654390819271442	2.639494707172634
hehaiyan	1	v3.0.1	1.23.3	2.2.1	1.3.0	3.9.12	{'minimumROIDimensions': 1, 'minimumROISize': None, 'normalize': False, 'normalizeScale': 1, 'removeOutliers': None, 'resampledPixelSpacing': None, 'interpolator': 'sitkBSpline', 'preCrop': False, 'padDistance': 5, 'distances': [1], 'force2D': False, 'force2Ddimension': 0, 'resegmentRange': None, 'label': 1, 'additionalInfo': True, 'geometryTolerance': 0.01}	{'Original': {}, 'Wavelet': {}, 'LoG': {'sigma': [1.0, 2.0, 3.0, 4.0, 5.0]}, 'Square': {}, 'SquareRoot': {}, 'Logarithm': {}, 'Exponential': {}, 'Gradient': {}, 'LBP2D': {}, 'LBP3D': {}}	a39025e4bedde88cd24dfc858b21dd487b71e9eb	3D	(1.0, 1.0, 1.0)	(380, 243, 189)	-0.0455696732414936	-0.7571262920186366	16.575483667973227	6ea9124a91fb4544463dc63ee442c5779c836e5d	(1.0, 1.0, 0.9999999999999999)	(380, 243, 189)	(81, 41, 55, 63, 72, 68)	145372	1	(114.61831714497977, 76.43843381118785, 84.24710398150951)	(-76.09492230349743, -15.846336200714163, 124.62504970822674)	0.8887115194187964	0.8462110689967351	55.870045295904106	66.02377036044143	76.94153624668537	76.02631123499285	77.62087348130012	84.52810183601665	145275.58333333334	58.676085274785606	0.6145146578889663	21747.71484811133	0.149699724820319	145372.0	0.0509690916510379	0.9005052642268497	49749.45161718355	0.4342506628625192	0.393687494608303	3.7683462112155626	2.599577609378473	0.2678269606044329	0.4627785931901945	0.4757371779389438	-0.6017233336206222	3.2013009429990955
hexiulian	0	v3.0.1	1.23.3	2.2.1	1.3.0	3.9.12	{'minimumROIDimensions': 1, 'minimumROISize': None, 'normalize': False, 'normalizeScale': 1, 'removeOutliers': None, 'resampledPixelSpacing': None, 'interpolator': 'sitkBSpline', 'preCrop': False, 'padDistance': 5, 'distances': [1], 'force2D': False, 'force2Ddimension': 0, 'resegmentRange': None, 'label': 1, 'additionalInfo': True, 'geometryTolerance': 0.01}	{'Original': {}, 'Wavelet': {}, 'LoG': {'sigma': [1.0, 2.0, 3.0, 4.0, 5.0]}, 'Square': {}, 'SquareRoot': {}, 'Logarithm': {}, 'Exponential': {}, 'Gradient': {}, 'LBP2D': {}, 'LBP3D': {}}	204f48f7d308dfea14daf4e09ad1d8e45e4aaea1	3D	(1.0, 1.0, 0.9999999999999999)	(380, 298, 189)	-0.0710276820528515	-0.6765552105559413	14.498809149183757	0c77cc71010095b60af823abe9284922481c445f	(1.0, 1.0, 0.9999999999999999)	(380, 298, 189)	(196, 81, 28, 82, 65, 50)	149092	1	(236.09809379443564, 112.86595524910793, 52.628095404179966)	(48.76153592929563, -24.608987673482076, 124.80364020255394)	0.6792709889572552	0.5712472979834513	46.874772613302696	82.05688285751968	83.86298349093	67.47592163134935	89.88882021697692	92.91931984253868	149005.08333333334	55.73885996937704	0.6619378503368768	20533.719845859	0.1378054988897515	149091.99999999997	-0.5138396784819828	0.3511218341216908	60906.32405332395	0.6958325499688098	0.342559014892544	42.02731484370583	9.53170343324187	0.35125827602288	-0.1322390753554609	-0.3083042695464564	-0.6765552105559413	10.20825864379781
huangliquan	0	v3.0.1	1.23.3	2.2.1	1.3.0	3.9.12	{'minimumROIDimensions': 1, 'minimumROISize': None, 'normalize': False, 'normalizeScale': 1, 'removeOutliers': None, 'resampledPixelSpacing': None, 'interpolator': 'sitkBSpline', 'preCrop': False, 'padDistance': 5, 'distances': [1], 'force2D': False, 'force2Ddimension': 0, 'resegmentRange': None, 'label': 1, 'additionalInfo': True, 'geometryTolerance': 0.01}	{'Original': {}, 'Wavelet': {}, 'LoG': {'sigma': [1.0, 2.0, 3.0, 4.0, 5.0]}, 'Square': {}, 'SquareRoot': {}, 'Logarithm': {}, 'Exponential': {}, 'Gradient': {}, 'LBP2D': {}, 'LBP3D': {}}	58d241143fbcc6aa269529264f32be7a3269a8e7	3D	(1.0, 1.0, 0.9999999999999999)	(380, 298, 189)	-0.0862783425886286	-0.7734523073323155	13.479462680629242	090f3f2ef1efa887b0c9e81283a3ec8471c1841e	(1.0, 1.0, 0.9999999999999999)	(380, 298, 189)	(84, 135, 37, 110, 78, 80)	289677	2	(133.49515840056338, 171.64657532355002, 79.87061105990465)	(-46.819607529616576, 42.88833963057013, 203.91056262278465)	0.8440905285038302	0.6675430504225245	61.69766621912287	92.42499967615728	116.1077086157504	100.0	107.56393447619884	117.99152511939153	289508.2083333332	78.01506682361394	0.523981393643526	40390.15439244159	0.1395129852274768	289676.99999999994	0.2881441193572349	2.273722621128431	573352.8057554042	0.2316322450445071	0.8060269165605847	6.885473740584961	7.680000720010401	0.6526501030026512	1.056059577079946	0.7796239465283231	-0.7734523073323155	8.453453027342716
huangpeisheng	0	v3.0.1	1.23.3	2.2.1	1.3.0	3.9.12	{'minimumROIDimensions': 1, 'minimumROISize': None, 'normalize': False, 'normalizeScale': 1, 'removeOutliers': None, 'resampledPixelSpacing': None, 'interpolator': 'sitkBSpline', 'preCrop': False, 'padDistance': 5, 'distances': [1], 'force2D': False, 'force2Ddimension': 0, 'resegmentRange': None, 'label': 1, 'additionalInfo': True, 'geometryTolerance': 0.01}	{'Original': {}, 'Wavelet': {}, 'LoG': {'sigma': [1.0, 2.0, 3.0, 4.0, 5.0]}, 'Square': {}, 'SquareRoot': {}, 'Logarithm': {}, 'Exponential': {}, 'Gradient': {}, 'LBP2D': {}, 'LBP3D': {}}	e3de02e2013f492d56609cab25877ea5dab2fe92	3D	(1.0, 1.0, 1.0)	(380, 298, 189)	-0.1094659930116934	-0.6691996759141946	16.328696151363655	6d9f8be5384cd5ff9333374ff17f172023288c0b	(1.0, 1.0, 1.0)	(380, 298, 189)	(85, 106, 34, 47, 50, 50)	66000	2	(108.94684848484849, 130.8605, 58.54743939393939)	(-81.15000000300151, -6.142421819690014, 113.23249278718438)	0.8737004493538113	0.7924943836584349	40.712249332305085	51.372287516238174	57.48912940721924	56.85068161420758	59.6657355607052	61.814237842102365	65918.54166666667	44.88399068727048	0.6630213834105677	11902.22939839699	0.1805596588981525	66000.0	-0.4125013147668601	1.1053672554956395	38172.337791970895	0.7920798468611632	0.8705422682387867	2.065870171017087	1.618763977790309	0.4763897471687585	0.5144204025507176	0.7035785163085075	-0.6357172809819336	2.254481258772242
huangyixiu	0	v3.0.1	1.23.3	2.2.1	1.3.0	3.9.12	{'minimumROIDimensions': 1, 'minimumROISize': None, 'normalize': False, 'normalizeScale': 1, 'removeOutliers': None, 'resampledPixelSpacing': None, 'interpolator': 'sitkBSpline', 'preCrop': False, 'padDistance': 5, 'distances': [1], 'force2D': False, 'force2Ddimension': 0, 'resegmentRange': None, 'label': 1, 'additionalInfo': True, 'geometryTolerance': 0.01}	{'Original': {}, 'Wavelet': {}, 'LoG': {'sigma': [1.0, 2.0, 3.0, 4.0, 5.0]}, 'Square': {}, 'SquareRoot': {}, 'Logarithm': {}, 'Exponential': {}, 'Gradient': {}, 'LBP2D': {}, 'LBP3D': {}}	e7eec7d8493a1c51717b0580a97a9a056e54fed2	3D	(1.0, 1.0, 1.0)	(380, 298, 189)	-0.0747099154810071	-0.5547114478164059	21.843133345282457	c93d1ca8e9be81271a3cdbe71ffa8a6aca84952b	(1.0, 1.0, 1.0)	(380, 298, 189)	(180, 101, 88, 26, 22, 17)	5700	1	(192.30140350877193, 111.93087719298245, 94.96087719298245)	(34.40794418870192, -2.299513117307569, 233.48024765200245)	0.8231673015710868	0.7156833520770755	17.394670861071273	24.30498181994592	27.29468812791236	23.345235059857504	27.202941017470888	28.635642126552707	5672.583333333333	20.007066299459204	0.7518780841122451	2045.7722727431328	0.3606420836026736	5700.0	0.8223872998751149	1.5864549921426685	9353.594918343511	-3.203426503814917e-16	0.4264563863818902	5.174210004017812	2.714787514444753	0.2555713861116193	1.235343910078447	1.2310746701577595	0.289316816897752	2.425470697547001
jiangrunhua	1	v3.0.1	1.23.3	2.2.1	1.3.0	3.9.12	{'minimumROIDimensions': 1, 'minimumROISize': None, 'normalize': False, 'normalizeScale': 1, 'removeOutliers': None, 'resampledPixelSpacing': None, 'interpolator': 'sitkBSpline', 'preCrop': False, 'padDistance': 5, 'distances': [1], 'force2D': False, 'force2Ddimension': 0, 'resegmentRange': None, 'label': 1, 'additionalInfo': True, 'geometryTolerance': 0.01}	{'Original': {}, 'Wavelet': {}, 'LoG': {'sigma': [1.0, 2.0, 3.0, 4.0, 5.0]}, 'Square': {}, 'SquareRoot': {}, 'Logarithm': {}, 'Exponential': {}, 'Gradient': {}, 'LBP2D': {}, 'LBP3D': {}}	fd579dc4dffda15bd0e63dc8ce12440d129d8171	3D	(1.0, 1.0, 1.0)	(380, 243, 189)	-0.0433887034360482	-0.756105092945414	11.189068382248747	a775d35233857c20c1faaedfb7912ae9eb668b22	(1.0, 1.0, 1.0)	(380, 243, 189)	(86, 49, 16, 70, 76, 41)	128558	1	(121.4823114858663, 87.13970348014126, 38.19226341417881)	(-73.36029982700363, -13.910199435808735, 135.59783242366183)	0.9379150222524374	0.6380864194177157	43.36731034007857	67.96463460177277	73.37574531137656	77.20103626247513	78.39005038906404	81.93900170248598	128479.875	63.74505177490048	0.64495198580273	19091.79711153711	0.1485975691643311	128558.0	-0.5655539707090166	0.7861680526554274	37017.31744649622	0.9971075083326352	0.8515253274939009	2.69445799922359	2.0366597923317853	0.4506845280924612	0.0577173516997396	-0.059402552268586	-0.756105092945414	2.792764885277199
jiangxinlian	0	v3.0.1	1.23.3	2.2.1	1.3.0	3.9.12	{'minimumROIDimensions': 1, 'minimumROISize': None, 'normalize': False, 'normalizeScale': 1, 'removeOutliers': None, 'resampledPixelSpacing': None, 'interpolator': 'sitkBSpline', 'preCrop': False, 'padDistance': 5, 'distances': [1], 'force2D': False, 'force2Ddimension': 0, 'resegmentRange': None, 'label': 1, 'additionalInfo': True, 'geometryTolerance': 0.01}	{'Original': {}, 'Wavelet': {}, 'LoG': {'sigma': [1.0, 2.0, 3.0, 4.0, 5.0]}, 'Square': {}, 'SquareRoot': {}, 'Logarithm': {}, 'Exponential': {}, 'Gradient': {}, 'LBP2D': {}, 'LBP3D': {}}	3b0af5db81959ea6039a7596d145ab8c8c9540f0	3D	(1.0, 1.0, 1.0)	(380, 298, 189)	-0.0909768745963939	-0.7024074541467902	14.536011500969073	dfd9a12a2eba23c0e57ed78dc2df76a848cfc7d3	(1.0, 1.0, 1.0)	(380, 298, 189)	(127, 76, 43, 27, 23, 26)	9196	1	(139.07753371030884, 86.7096563723358, 56.15300130491518)	(-43.658539783651094, -50.76528655025423, 113.60699646194816)	0.8764308142219299	0.7557428066676335	20.51859251526694	27.15023197606268	31.622776601683796	30.52867504494749	27.85677655436824	32.38826948140329	9164.625	23.79529991709489	0.7512810542485742	2818.976704281262	0.3075932407797658	9196.0	-0.0369321959803379	0.387428838212762	614.8892007526603	0.5763705655944068	0.2893370687680227	3.628504855133592	0.4935190967610369	0.1587697780464257	0.1695377210747378	0.1945374590340801	-0.4516486612145038	0.9451677579755408
jiangxuezhen	1	v3.0.1	1.23.3	2.2.1	1.3.0	3.9.12	{'minimumROIDimensions': 1, 'minimumROISize': None, 'normalize': False, 'normalizeScale': 1, 'removeOutliers': None, 'resampledPixelSpacing': None, 'interpolator': 'sitkBSpline', 'preCrop': False, 'padDistance': 5, 'distances': [1], 'force2D': False, 'force2Ddimension': 0, 'resegmentRange': None, 'label': 1, 'additionalInfo': True, 'geometryTolerance': 0.01}	{'Original': {}, 'Wavelet': {}, 'LoG': {'sigma': [1.0, 2.0, 3.0, 4.0, 5.0]}, 'Square': {}, 'SquareRoot': {}, 'Logarithm': {}, 'Exponential': {}, 'Gradient': {}, 'LBP2D': {}, 'LBP3D': {}}	60e4148469b47a0b17e6a4f18c5b2bc62a1cf002	3D	(1.0, 1.0, 1.0)	(380, 298, 179)	-0.0549699737322117	-0.7882932930590459	14.769627481362562	cebba69ce02435de9e2c277411ad50b250eb19de	(1.0, 1.0, 1.0)	(380, 298, 179)	(88, 82, 64, 67, 62, 55)	131089	1	(121.76393900327258, 112.53795512972103, 88.44278314732739)	(-67.4128126103474, -24.936987792868948, 241.8574320527274)	0.9143172298346944	0.8293959478142914	52.34664187840247	63.114176065547056	75.28612089887484	69.20260110718382	71.56116265125938	78.60025445251433	131014.41666666669	57.70637862355016	0.7040749870723068	17717.860050401963	0.1352359572418706	131089.0	0.0717778608635498	0.991457906642167	60503.91850816945	0.4274426322177522	0.425777798971582	5.823652969655263	3.827138047792904	0.2957471491202338	0.5422442535762865	0.5656801076705851	-0.7882932930590459	4.615431340851949
liaoqinping	0	v3.0.1	1.23.3	2.2.1	1.3.0	3.9.12	{'minimumROIDimensions': 1, 'minimumROISize': None, 'normalize': False, 'normalizeScale': 1, 'removeOutliers': None, 'resampledPixelSpacing': None, 'interpolator': 'sitkBSpline', 'preCrop': False, 'padDistance': 5, 'distances': [1], 'force2D': False, 'force2Ddimension': 0, 'resegmentRange': None, 'label': 1, 'additionalInfo': True, 'geometryTolerance': 0.01}	{'Original': {}, 'Wavelet': {}, 'LoG': {'sigma': [1.0, 2.0, 3.0, 4.0, 5.0]}, 'Square': {}, 'SquareRoot': {}, 'Logarithm': {}, 'Exponential': {}, 'Gradient': {}, 'LBP2D': {}, 'LBP3D': {}}	f6d9b1dd4dab130819a9e8bfe840e2a9611faecf	3D	(1.0, 1.0, 0.9999999999999999)	(380, 298, 189)	-0.0597809944421228	-0.5811319392368718	15.9045280580773	2b767e55d91ef31aec7997a148be305240c2a026	(1.0, 1.0, 0.9999999999999999)	(380, 298, 189)	(76, 101, 91, 70, 58, 56)	97434	1	(101.57786809532607, 130.95475911899337, 114.58789539585771)	(-81.54561460883397, 25.441074130973362, 182.1629559273547)	0.8133041883665284	0.7065379860539414	45.12231776396084	63.863965780483774	79.39773296511683	68.24954212300621	71.30918594402827	80.80222769206304	97363.58333333331	51.94083085496409	0.6546481926671506	15634.134745468737	0.1605747673844728	97434.0	0.9168361946298678	1.2933308592915618	127174.90002320032	0.0864998581027226	0.1762315451607929	48.98036118015229	6.339961470714267	0.1503797447032678	1.1056218700058495	1.1170993141307688	-0.5170477409965835	6.857009211710851
lidakai	1	v3.0.1	1.23.3	2.2.1	1.3.0	3.9.12	{'minimumROIDimensions': 1, 'minimumROISize': None, 'normalize': False, 'normalizeScale': 1, 'removeOutliers': None, 'resampledPixelSpacing': None, 'interpolator': 'sitkBSpline', 'preCrop': False, 'padDistance': 5, 'distances': [1], 'force2D': False, 'force2Ddimension': 0, 'resegmentRange': None, 'label': 1, 'additionalInfo': True, 'geometryTolerance': 0.01}	{'Original': {}, 'Wavelet': {}, 'LoG': {'sigma': [1.0, 2.0, 3.0, 4.0, 5.0]}, 'Square': {}, 'SquareRoot': {}, 'Logarithm': {}, 'Exponential': {}, 'Gradient': {}, 'LBP2D': {}, 'LBP3D': {}}	d09adfcaebd9145567e5037efd3de1a35b926aa0	3D	(1.0, 1.0, 1.0)	(380, 380, 297)	-0.1735634453952158	-0.9727689397502792	11.405324579124333	07672a677366b351bbc20b7651d8c57df9e41684	(1.0, 1.0, 1.0)	(380, 380, 297)	(37, 129, 67, 130, 141, 149)	1183440	5	(98.88933786250253, 195.98759294936795, 143.91597292638411)	(-70.7409607757657, 9.108686699368036, 26.89192872365649)	0.8298009849230915	0.6571072633965955	98.35104247665096	149.6727367892317	164.20109622045769	177.79201331893398	145.4269576110289	181.64250603864724	1182978.0833333333	124.19858440383908	0.3855500510125317	140298.97301229977	0.1185981168957693	1183440.0	0.4114522654425731	1.0626154875102063	817860.5630778673	0.1294591301744712	0.2756457811206545	15.99074792324425	6.186031636600634	0.2102679670435356	0.7681507088642702	0.7849722731930253	-0.7910025188663693	6.977034155467004
lihuichang	1	v3.0.1	1.23.3	2.2.1	1.3.0	3.9.12	{'minimumROIDimensions': 1, 'minimumROISize': None, 'normalize': False, 'normalizeScale': 1, 'removeOutliers': None, 'resampledPixelSpacing': None, 'interpolator': 'sitkBSpline', 'preCrop': False, 'padDistance': 5, 'distances': [1], 'force2D': False, 'force2Ddimension': 0, 'resegmentRange': None, 'label': 1, 'additionalInfo': True, 'geometryTolerance': 0.01}	{'Original': {}, 'Wavelet': {}, 'LoG': {'sigma': [1.0, 2.0, 3.0, 4.0, 5.0]}, 'Square': {}, 'SquareRoot': {}, 'Logarithm': {}, 'Exponential': {}, 'Gradient': {}, 'LBP2D': {}, 'LBP3D': {}}	cf1ba9e5d1b0d204c3542296f7a68ac98090c726	3D	(1.0, 1.0, 0.9999999999999999)	(380, 298, 189)	-0.0672072266652807	-0.8465817921038334	15.912701532275776	98d444224538a1a8e3ac8bb18dfd18680d3dc021	(1.0, 1.0, 0.9999999999999999)	(380, 298, 189)	(122, 60, 28, 185, 95, 107)	810943	3	(216.39818211637564, 107.73055319547737, 78.51413354576093)	(29.158476553785647, -19.090636446472587, 202.2151020646109)	0.5948897955836733	0.4287781705220823	71.48139050042133	166.7094908618721	181.3394606807906	122.18837915284742	184.74306482247172	190.60430215501432	810653.8333333324	99.17377494067732	0.4532190214055169	92768.30528923184	0.1144363987126012	810942.9999999999	-0.2534067591871075	1.6096641188471164	889743.0425666647	0.6785295628549355	0.9524218838381232	5.522884613447763	7.182167597092979	0.570969719167076	0.7401022932165704	0.7574971701498481	-0.8465817921038334	8.028749389196813
liluying	1	v3.0.1	1.23.3	2.2.1	1.3.0	3.9.12	{'minimumROIDimensions': 1, 'minimumROISize': None, 'normalize': False, 'normalizeScale': 1, 'removeOutliers': None, 'resampledPixelSpacing': None, 'interpolator': 'sitkBSpline', 'preCrop': False, 'padDistance': 5, 'distances': [1], 'force2D': False, 'force2Ddimension': 0, 'resegmentRange': None, 'label': 1, 'additionalInfo': True, 'geometryTolerance': 0.01}	{'Original': {}, 'Wavelet': {}, 'LoG': {'sigma': [1.0, 2.0, 3.0, 4.0, 5.0]}, 'Square': {}, 'SquareRoot': {}, 'Logarithm': {}, 'Exponential': {}, 'Gradient': {}, 'LBP2D': {}, 'LBP3D': {}}	c4449b67e7e6c983b2b977c0dd780d9b8b2bd50f	3D	(1.0, 1.0, 1.0)	(380, 298, 189)	-0.0713246988145122	-0.5854115748450938	32.21772189074197	f1934216d8b8d9816051304e524bc0bcb510417b	(1.0, 1.0, 1.0)	(380, 298, 189)	(150, 103, 61, 71, 51, 32)	55380	1	(186.94192849404118, 129.2159082701336, 77.26300108342362)	(0.5254675031311535, 17.50367591883358, 189.92280737965365)	0.7272191692148696	0.4636721372741762	29.174859401262417	62.92131240141973	71.34423592694787	56.43580423808985	73.76313442364011	74.09453421137081	55313.833333333336	45.75758453046973	0.6145559504649813	11423.833574859951	0.2065276059610155	55380.0	-0.1487083131424497	1.673687990501276	90303.90543228778	0.640374401469203	1.116952573200993	12.322972134819931	9.366383908186313	0.7071781447650881	0.7964863814543478	0.5399391380040274	-0.5854115748450938	9.951795483031406
liubiaosheng	1	v3.0.1	1.23.3	2.2.1	1.3.0	3.9.12	{'minimumROIDimensions': 1, 'minimumROISize': None, 'normalize': False, 'normalizeScale': 1, 'removeOutliers': None, 'resampledPixelSpacing': None, 'interpolator': 'sitkBSpline', 'preCrop': False, 'padDistance': 5, 'distances': [1], 'force2D': False, 'force2Ddimension': 0, 'resegmentRange': None, 'label': 1, 'additionalInfo': True, 'geometryTolerance': 0.01}	{'Original': {}, 'Wavelet': {}, 'LoG': {'sigma': [1.0, 2.0, 3.0, 4.0, 5.0]}, 'Square': {}, 'SquareRoot': {}, 'Logarithm': {}, 'Exponential': {}, 'Gradient': {}, 'LBP2D': {}, 'LBP3D': {}}	1f2a5f040ed74e9c6fd1d6ed8c02de3a1740de80	3D	(1.0, 1.0, 1.0)	(380, 298, 189)	-0.071701844091382	-0.6503654592228663	12.186686346800974	b8532bffcca1e1c46faa5db73661bd82aeb91d9c	(1.0, 1.0, 1.0)	(380, 298, 189)	(77, 148, 61, 69, 82, 71)	193685	1	(107.94054263365774, 185.690956966208, 96.59119704675116)	(-90.7761607812622, 51.12158312015799, 182.37449002575318)	0.7909718070825449	0.7125660849287104	56.40609050939221	79.15910075208733	84.05950273467003	95.5876561068426	80.4114419718985	96.21850133939938	193582.2083333333	62.612616968907744	0.6276846833942958	25782.175074363266	0.1331846314614222	193685.0	0.2291410056213326	0.9963700494215912	92815.51660221632	0.1668803976096351	0.4023274254074527	3.930449587046902	3.1296410492564566	0.2404709156255986	0.6200494392535714	0.6314684310287854	-0.6222961039618812	3.751937153218338
liufanglong	1	v3.0.1	1.23.3	2.2.1	1.3.0	3.9.12	{'minimumROIDimensions': 1, 'minimumROISize': None, 'normalize': False, 'normalizeScale': 1, 'removeOutliers': None, 'resampledPixelSpacing': None, 'interpolator': 'sitkBSpline', 'preCrop': False, 'padDistance': 5, 'distances': [1], 'force2D': False, 'force2Ddimension': 0, 'resegmentRange': None, 'label': 1, 'additionalInfo': True, 'geometryTolerance': 0.01}	{'Original': {}, 'Wavelet': {}, 'LoG': {'sigma': [1.0, 2.0, 3.0, 4.0, 5.0]}, 'Square': {}, 'SquareRoot': {}, 'Logarithm': {}, 'Exponential': {}, 'Gradient': {}, 'LBP2D': {}, 'LBP3D': {}}	8406756e4aba55eebd5410482633e90e3fbac86b	3D	(1.0, 1.0, 0.9999999999999999)	(380, 298, 189)	-0.0635372835175177	-0.6012689145722261	16.114308987144845	b2efcf8fcc3e7d2f2ea514cd9e4ef926e42f3884	(1.0, 1.0, 0.9999999999999999)	(380, 298, 189)	(73, 80, 64, 104, 89, 125)	529320	2	(122.87894846217789, 119.68676981787954, 119.76654386760372)	(-65.37770627720211, 18.047176931909547, 274.7992315316337)	0.665435771452776	0.6080442411938716	76.17653644045687	125.28123988295188	135.38463723776047	135.48431643551956	96.77293009927932	139.92140651094098	529119.7083333334	83.36661851007237	0.5605005730187751	56443.07799761934	0.106673550632632	529319.9999999999	0.3020805180756917	1.1042548142670423	365289.519256334	0.3294649655789238	0.3468861821368003	10.292814794851234	4.920002817771847	0.2782827413793987	0.7126731303691862	0.7212346548243255	-0.6012689145722261	5.521271732344073
liujie	1	v3.0.1	1.23.3	2.2.1	1.3.0	3.9.12	{'minimumROIDimensions': 1, 'minimumROISize': None, 'normalize': False, 'normalizeScale': 1, 'removeOutliers': None, 'resampledPixelSpacing': None, 'interpolator': 'sitkBSpline', 'preCrop': False, 'padDistance': 5, 'distances': [1], 'force2D': False, 'force2Ddimension': 0, 'resegmentRange': None, 'label': 1, 'additionalInfo': True, 'geometryTolerance': 0.01}	{'Original': {}, 'Wavelet': {}, 'LoG': {'sigma': [1.0, 2.0, 3.0, 4.0, 5.0]}, 'Square': {}, 'SquareRoot': {}, 'Logarithm': {}, 'Exponential': {}, 'Gradient': {}, 'LBP2D': {}, 'LBP3D': {}}	e0df74805d8416bcca62f9b916487358694edbd0	3D	(1.0, 1.0, 1.0)	(380, 298, 177)	-0.0693680210653759	-0.630845500074384	13.640414816575536	f4548a862780c42b1a77949f49ebfddfd0f7d521	(1.0, 1.0, 1.0)	(380, 298, 177)	(77, 185, 40, 36, 40, 32)	26330	1	(94.84082795290543, 204.99285985567792, 55.02430687428789)	(-91.5756330380046, 86.8399498615479, 123.04004536153188)	0.8530786660337524	0.7457635405199965	29.084378972269587	38.99946483303542	45.27692569068709	41.86884283091664	44.28317965096906	47.69696007084728	26284.25	33.26961143579609	0.7142187753685132	5985.722624131117	0.2277303945949044	26330.0	0.6767861420818283	1.8573604586843997	86589.04429885681	0.3602143218929383	0.2344510173906453	13.61846924642405	7.143852754041206	0.4423193962585252	1.5538305083614146	1.607783569204035	-0.630845500074384	7.77469825411559
liuliangfeng	1	v3.0.1	1.23.3	2.2.1	1.3.0	3.9.12	{'minimumROIDimensions': 1, 'minimumROISize': None, 'normalize': False, 'normalizeScale': 1, 'removeOutliers': None, 'resampledPixelSpacing': None, 'interpolator': 'sitkBSpline', 'preCrop': False, 'padDistance': 5, 'distances': [1], 'force2D': False, 'force2Ddimension': 0, 'resegmentRange': None, 'label': 1, 'additionalInfo': True, 'geometryTolerance': 0.01}	{'Original': {}, 'Wavelet': {}, 'LoG': {'sigma': [1.0, 2.0, 3.0, 4.0, 5.0]}, 'Square': {}, 'SquareRoot': {}, 'Logarithm': {}, 'Exponential': {}, 'Gradient': {}, 'LBP2D': {}, 'LBP3D': {}}	668f2981e50fc796a621a09107bbc4b969aa8a9d	3D	(0.9999999999999999, 0.9999999999999998, 1.0)	(380, 298, 189)	-0.0507958095175648	-0.7194219755273819	6.738388569355214	78786757494d685759a1dab8d38a0dd7f01fa475	(0.9999999999999999, 0.9999999999999998, 1.0)	(380, 298, 189)	(144, 40, 0, 127, 111, 117)	791695	1	(206.6251359425031, 86.8455427911001, 48.72385198845515)	(26.061220689813013, -14.408417476660318, 154.11670430127006)	0.8168927235529633	0.6897419024412198	88.76578986598382	128.69421090963584	155.66630977832037	137.90576492663388	136.82105101189654	160.66735822811054	791510.333333333	105.12936445547192	0.5457286520775396	75824.88517049752	0.0957977198493061	791694.9999999998	-0.4143030547296674	2.384576276433982	1662796.7422395735	0.6938581541560911	1.2850200702826815	3.9228565695875743	6.738388569355214	0.8257996124170753	0.9744799604066504	0.8413786577840033	-0.7194219755273819	7.457810544882596
liuqiduo	0	v3.0.1	1.23.3	2.2.1	1.3.0	3.9.12	{'minimumROIDimensions': 1, 'minimumROISize': None, 'normalize': False, 'normalizeScale': 1, 'removeOutliers': None, 'resampledPixelSpacing': None, 'interpolator': 'sitkBSpline', 'preCrop': False, 'padDistance': 5, 'distances': [1], 'force2D': False, 'force2Ddimension': 0, 'resegmentRange': None, 'label': 1, 'additionalInfo': True, 'geometryTolerance': 0.01}	{'Original': {}, 'Wavelet': {}, 'LoG': {'sigma': [1.0, 2.0, 3.0, 4.0, 5.0]}, 'Square': {}, 'SquareRoot': {}, 'Logarithm': {}, 'Exponential': {}, 'Gradient': {}, 'LBP2D': {}, 'LBP3D': {}}	34cf0f086b2df755ade093491b537912bb6a06eb	3D	(1.0, 1.0, 1.0)	(380, 298, 189)	-0.044943280165273	-0.6981566177549315	9.892223785914734	e30bba8e447891ec2ef7bfd781c41fbffa38e348	(1.0, 1.0, 1.0)	(380, 298, 189)	(159, 72, 55, 64, 66, 50)	121393	1	(191.14461295132338, 103.50567166146318, 78.10003047951695)	(24.050185842563394, -33.96927126112679, 270.80826292702693)	0.8954812222299456	0.7959284654594458	49.62444634154639	62.34787232154201	69.81403870282824	68.70953354520753	72.20110802473879	77.70456872024965	121318.125	55.83134890993104	0.708383933435559	16730.126122106703	0.1379029400768162	121393.0	-0.5301956597668483	2.5638219873820525	226249.95465917475	0.9768747021599844	1.803370285766788	2.6572586745196065	5.1185965588850015	0.9913176940049224	0.6909490235171595	0.5129302898433525	-0.6981566177549315	5.816753176639933
liuwenjuan	1	v3.0.1	1.23.3	2.2.1	1.3.0	3.9.12	{'minimumROIDimensions': 1, 'minimumROISize': None, 'normalize': False, 'normalizeScale': 1, 'removeOutliers': None, 'resampledPixelSpacing': None, 'interpolator': 'sitkBSpline', 'preCrop': False, 'padDistance': 5, 'distances': [1], 'force2D': False, 'force2Ddimension': 0, 'resegmentRange': None, 'label': 1, 'additionalInfo': True, 'geometryTolerance': 0.01}	{'Original': {}, 'Wavelet': {}, 'LoG': {'sigma': [1.0, 2.0, 3.0, 4.0, 5.0]}, 'Square': {}, 'SquareRoot': {}, 'Logarithm': {}, 'Exponential': {}, 'Gradient': {}, 'LBP2D': {}, 'LBP3D': {}}	ef048b0863354fc16b92a3791764bf9967b735e2	3D	(1.0, 1.0, 1.0)	(380, 298, 189)	-0.0808619515667446	-0.750015102146129	13.832873031772296	49cee883d988cfe6993aead60ee54ca37fc286d1	(1.0, 1.0, 1.0)	(380, 298, 189)	(117, 128, 25, 43, 36, 38)	24445	2	(136.78715483739006, 146.0288402536306, 45.52186541214972)	(-59.847224072669945, 10.49094338206055, 158.18167170837972)	0.9257005002327316	0.704218343603038	26.802410590845533	38.05980181333337	43.56604182158393	42.941821107167776	46.95742752749558	47.47630988187688	24384.375	35.23197757736132	0.6445219774484978	6309.391543144063	0.2587473143414199	24445.0	-0.6077838352060181	2.128076417112585	33883.56333849904	0.9996822898625054	1.6398428423683369	3.4098775941586776	4.612940316007463	0.915826538227685	0.4141668046308487	-0.0304922223314505	-0.750015102146129	5.362955418153592
lixiaolin	1	v3.0.1	1.23.3	2.2.1	1.3.0	3.9.12	{'minimumROIDimensions': 1, 'minimumROISize': None, 'normalize': False, 'normalizeScale': 1, 'removeOutliers': None, 'resampledPixelSpacing': None, 'interpolator': 'sitkBSpline', 'preCrop': False, 'padDistance': 5, 'distances': [1], 'force2D': False, 'force2Ddimension': 0, 'resegmentRange': None, 'label': 1, 'additionalInfo': True, 'geometryTolerance': 0.01}	{'Original': {}, 'Wavelet': {}, 'LoG': {'sigma': [1.0, 2.0, 3.0, 4.0, 5.0]}, 'Square': {}, 'SquareRoot': {}, 'Logarithm': {}, 'Exponential': {}, 'Gradient': {}, 'LBP2D': {}, 'LBP3D': {}}	edbc9b4e147b58e6ba3504983919952d6cbc3ad4	3D	(1.0, 1.0, 1.0)	(380, 298, 189)	-0.1053054205727788	-0.7695811292719485	7.547288144316457	1859a174c9a133397f460bd6c9e3e363ef966ba2	(1.0, 0.9999999999999999, 0.9999999999999999)	(380, 298, 189)	(49, 99, 13, 124, 98, 92)	548916	1	(112.77010872337479, 146.69095453584885, 58.849374039015075)	(-73.31438753631525, 31.507371845030704, 236.9822872980193)	0.8353939121131926	0.8031304619584567	84.64036179463179	105.38806060005972	129.40247292845683	112.44554237496476	118.45674315968678	131.62446581088184	548763.2083333334	88.04054423470609	0.5967259786414955	54320.759908025175	0.0989876126590274	548916.0	0.0987694909402978	2.5590962482083297	1745276.1668813752	0.4176684291240584	1.099910785602179	3.1939039633745057	4.980829644578039	0.7204569242794877	1.520965557747771	1.6618006073223417	-0.7695811292719485	5.750410773849987
liximing	1	v3.0.1	1.23.3	2.2.1	1.3.0	3.9.12	{'minimumROIDimensions': 1, 'minimumROISize': None, 'normalize': False, 'normalizeScale': 1, 'removeOutliers': None, 'resampledPixelSpacing': None, 'interpolator': 'sitkBSpline', 'preCrop': False, 'padDistance': 5, 'distances': [1], 'force2D': False, 'force2Ddimension': 0, 'resegmentRange': None, 'label': 1, 'additionalInfo': True, 'geometryTolerance': 0.01}	{'Original': {}, 'Wavelet': {}, 'LoG': {'sigma': [1.0, 2.0, 3.0, 4.0, 5.0]}, 'Square': {}, 'SquareRoot': {}, 'Logarithm': {}, 'Exponential': {}, 'Gradient': {}, 'LBP2D': {}, 'LBP3D': {}}	d2f6f5e2447a68b2fa360382905e50d3ac90bdaa	3D	(1.0, 1.0, 0.9999999999999999)	(380, 298, 179)	-0.049308317589476	-0.8099547040872025	9.890103676911943	0cff5548dd8675bd288609991c297cf0ece60199	(1.0, 1.0, 0.9999999999999999)	(380, 298, 179)	(60, 102, 39, 68, 73, 56)	149403	1	(92.30201535444402, 137.0705876053359, 64.9756631392944)	(-93.19434876222599, -0.40435531725412943, 224.83099003024438)	0.9169921125811952	0.844168300341925	55.37681327048464	65.59925698235128	76.8439978137525	76.83749084919418	76.02631123499285	81.8413098624405	149315.95833333328	60.15400124400301	0.6460223521282437	21068.845113866908	0.141102433718657	149402.99999999997	-0.10903877365691	1.0354948342609092	84618.98541768787	0.5449462928870575	0.4170006168382752	4.467066092577177	4.371499768967111	0.3249637075722147	0.6153862836928815	0.7160901064698898	-0.8010823505374519	5.172582119504562
maihuaqing	1	v3.0.1	1.23.3	2.2.1	1.3.0	3.9.12	{'minimumROIDimensions': 1, 'minimumROISize': None, 'normalize': False, 'normalizeScale': 1, 'removeOutliers': None, 'resampledPixelSpacing': None, 'interpolator': 'sitkBSpline', 'preCrop': False, 'padDistance': 5, 'distances': [1], 'force2D': False, 'force2Ddimension': 0, 'resegmentRange': None, 'label': 1, 'additionalInfo': True, 'geometryTolerance': 0.01}	{'Original': {}, 'Wavelet': {}, 'LoG': {'sigma': [1.0, 2.0, 3.0, 4.0, 5.0]}, 'Square': {}, 'SquareRoot': {}, 'Logarithm': {}, 'Exponential': {}, 'Gradient': {}, 'LBP2D': {}, 'LBP3D': {}}	f439ae083dcd0d3e343c1eaf07bd8ccbc048c5d5	3D	(1.0, 1.0, 0.9999999999999999)	(380, 298, 189)	-0.093570379546804	-0.7201743370940682	15.693702487802788	f07bf53bbcb7f08c02b19f18dc6c230fb6b33cb1	(1.0, 1.0, 0.9999999999999999)	(380, 298, 189)	(97, 122, 52, 66, 74, 68)	150383	1	(129.58256584853342, 159.50753077143028, 84.39503135327796)	(-40.70798629074659, 48.182707630330285, 167.61173837427592)	0.9338244155163772	0.7851401087774464	52.15220301297717	66.42407186939431	73.53910524340093	76.55716818169282	82.76472678623425	85.0235261559999	150290.58333333323	62.028420089654986	0.6457562896790621	21169.14542207773	0.1408547691582656	150382.99999999997	0.24267621267852	2.13204332921341	208862.16956699395	0.1924040981599445	0.5540932409068668	5.802121933187457	5.411185295891753	0.5424580118570439	0.8903080834236704	0.6877675045545278	-0.7201743370940682	6.131359632985821
maojunchao	0	v3.0.1	1.23.3	2.2.1	1.3.0	3.9.12	{'minimumROIDimensions': 1, 'minimumROISize': None, 'normalize': False, 'normalizeScale': 1, 'removeOutliers': None, 'resampledPixelSpacing': None, 'interpolator': 'sitkBSpline', 'preCrop': False, 'padDistance': 5, 'distances': [1], 'force2D': False, 'force2Ddimension': 0, 'resegmentRange': None, 'label': 1, 'additionalInfo': True, 'geometryTolerance': 0.01}	{'Original': {}, 'Wavelet': {}, 'LoG': {'sigma': [1.0, 2.0, 3.0, 4.0, 5.0]}, 'Square': {}, 'SquareRoot': {}, 'Logarithm': {}, 'Exponential': {}, 'Gradient': {}, 'LBP2D': {}, 'LBP3D': {}}	565833db41246883198ea442f6fa3d99c4d550af	3D	(1.0, 1.0, 0.9999999999999999)	(380, 264, 213)	-0.0618062814671564	-0.7682809698549645	15.547780582277234	8f17a9fcfa08fd2c81bab4eed5e4c5d808da71e2	(1.0, 1.0, 0.9999999999999999)	(380, 264, 213)	(146, 47, 40, 186, 157, 86)	1181405	1	(248.3216873129875, 116.41777205953927, 82.18428396697153)	(47.18367633428747, 25.151297335723257, 253.76902973170152)	0.57316859787893	0.4544695038997041	85.98576418906032	189.2002949620055	182.43903091169935	149.27156460625713	199.06029237394384	209.4516650685785	1181231.7916666665	108.44366778165268	0.5488238651326689	98463.33795719396	0.0833564916317283	1181404.9999999998	-0.1188455960354519	3.601376792263978	3999020.895586207	0.6365892464146338	1.675703618867631	3.640320270395968	7.048996677972502	1.1708277719591462	1.1173843509940486	0.4905011744618684	-0.7682809698549645	7.817277647827466
ouaijun	0	v3.0.1	1.23.3	2.2.1	1.3.0	3.9.12	{'minimumROIDimensions': 1, 'minimumROISize': None, 'normalize': False, 'normalizeScale': 1, 'removeOutliers': None, 'resampledPixelSpacing': None, 'interpolator': 'sitkBSpline', 'preCrop': False, 'padDistance': 5, 'distances': [1], 'force2D': False, 'force2Ddimension': 0, 'resegmentRange': None, 'label': 1, 'additionalInfo': True, 'geometryTolerance': 0.01}	{'Original': {}, 'Wavelet': {}, 'LoG': {'sigma': [1.0, 2.0, 3.0, 4.0, 5.0]}, 'Square': {}, 'SquareRoot': {}, 'Logarithm': {}, 'Exponential': {}, 'Gradient': {}, 'LBP2D': {}, 'LBP3D': {}}	9ad88505252a79734423ccaf58556aaf1e85f8b3	3D	(1.0, 1.0, 1.0)	(380, 298, 189)	-0.0848641122497846	-0.593113764637788	12.759884471414734	2869a98a4b8b1792bd067f5a7eb5d217792ff0bd	(1.0, 1.0, 1.0)	(380, 298, 189)	(69, 102, 94, 66, 94, 62)	159226	1	(100.57778880333613, 146.72756333764588, 121.28576991194906)	(-84.72487070823384, 26.68603487428588, 235.15622994536903)	0.7322276015231127	0.6021363532965013	49.13545698731115	81.60187757857577	73.78346698278686	89.69392398596462	96.60227740586656	101.57263410978372	159106.95833333334	59.75114709914321	0.5202595656004029	27293.34926273216	0.1715408901573736	159226.0	0.590852078958869	1.0270500213365847	117419.8392065402	0.0351600261514213	0.2136479717768403	25.839886755006543	4.3474955827016455	0.1527495926328309	0.8218799306952165	0.8223040483837794	-0.4862897787493678	4.833785361451013
pangshanrong	0	v3.0.1	1.23.3	2.2.1	1.3.0	3.9.12	{'minimumROIDimensions': 1, 'minimumROISize': None, 'normalize': False, 'normalizeScale': 1, 'removeOutliers': None, 'resampledPixelSpacing': None, 'interpolator': 'sitkBSpline', 'preCrop': False, 'padDistance': 5, 'distances': [1], 'force2D': False, 'force2Ddimension': 0, 'resegmentRange': None, 'label': 1, 'additionalInfo': True, 'geometryTolerance': 0.01}	{'Original': {}, 'Wavelet': {}, 'LoG': {'sigma': [1.0, 2.0, 3.0, 4.0, 5.0]}, 'Square': {}, 'SquareRoot': {}, 'Logarithm': {}, 'Exponential': {}, 'Gradient': {}, 'LBP2D': {}, 'LBP3D': {}}	d455c1076179d555e27a955858f7c2740ccf33ad	3D	(1.0, 1.0, 0.9999999999999999)	(380, 298, 189)	-0.0996325491096138	-0.5489470610094225	9.2927124058171	6bdf60dbbf3909cb288b6b4f596b39f5fb23dd8c	(1.0, 1.0, 0.9999999999999999)	(380, 298, 189)	(88, 189, 100, 25, 25, 29)	9809	1	(100.13538587011928, 200.1610765623407, 114.51238658374962)	(-89.86461031524072, 83.0251171755107, 171.04628488889762)	0.8033801128543898	0.7442673397018856	21.4633650909588	28.83824661653955	33.421549934136806	33.28663395418647	26.92582403567252	35.29872518944558	9776.958333333334	23.168073821318263	0.7450191946580883	2967.9221522704383	0.3035629334894139	9808.999999999998	0.9573686347601544	1.2133827648711892	11654.940151912331	-3.203426503814917e-16	0.1428916075038333	4.505807590674512	1.6122885024860574	0.0843278964947266	1.0846895146698745	1.088352608305335	0.4810632764140432	1.131225226072014
panxue	1	v3.0.1	1.23.3	2.2.1	1.3.0	3.9.12	{'minimumROIDimensions': 1, 'minimumROISize': None, 'normalize': False, 'normalizeScale': 1, 'removeOutliers': None, 'resampledPixelSpacing': None, 'interpolator': 'sitkBSpline', 'preCrop': False, 'padDistance': 5, 'distances': [1], 'force2D': False, 'force2Ddimension': 0, 'resegmentRange': None, 'label': 1, 'additionalInfo': True, 'geometryTolerance': 0.01}	{'Original': {}, 'Wavelet': {}, 'LoG': {'sigma': [1.0, 2.0, 3.0, 4.0, 5.0]}, 'Square': {}, 'SquareRoot': {}, 'Logarithm': {}, 'Exponential': {}, 'Gradient': {}, 'LBP2D': {}, 'LBP3D': {}}	619ec845a7a2365f051c088faa15d4c26c3ffe30	3D	(1.0, 1.0, 1.0)	(380, 298, 207)	-0.0927472762809623	-0.7249756733515428	13.898360235971252	ab346a46921593a44ac6a8e0b29726db50ed9ae6	(1.0, 1.0, 1.0)	(380, 298, 207)	(43, 151, 60, 104, 92, 119)	464205	1	(90.94945336650834, 193.52427268125075, 117.21617604291208)	(-93.62681387592166, 56.04932975866072, 268.06908161437207)	0.6854461252584526	0.6306317565457039	73.06335881789833	115.85740499036096	125.54282137979854	131.0953851209111	105.11898020814318	132.46131510746827	464074.6666666667	79.41400933314223	0.654941786426321	44259.51650699123	0.0953715418790178	464205.0	0.0617538980982376	0.995995264194852	261840.39783685972	0.3640529770677093	0.422867144654257	19.62215464676045	7.014476485785672	0.306444401695279	0.5779600691723341	0.5534598802543504	-0.6954733144221761	7.709949800207848
panzhonghui	0	v3.0.1	1.23.3	2.2.1	1.3.0	3.9.12	{'minimumROIDimensions': 1, 'minimumROISize': None, 'normalize': False, 'normalizeScale': 1, 'removeOutliers': None, 'resampledPixelSpacing': None, 'interpolator': 'sitkBSpline', 'preCrop': False, 'padDistance': 5, 'distances': [1], 'force2D': False, 'force2Ddimension': 0, 'resegmentRange': None, 'label': 1, 'additionalInfo': True, 'geometryTolerance': 0.01}	{'Original': {}, 'Wavelet': {}, 'LoG': {'sigma': [1.0, 2.0, 3.0, 4.0, 5.0]}, 'Square': {}, 'SquareRoot': {}, 'Logarithm': {}, 'Exponential': {}, 'Gradient': {}, 'LBP2D': {}, 'LBP3D': {}}	90207fa7a792e043ee9c16a2070cbc34239a69bb	3D	(1.0, 1.0, 1.0)	(380, 264, 189)	-0.0632230824645618	-0.7364679168290708	18.339319430182044	e6f1bfc5848ebcab0786002b694a0b19e8a10d46	(1.0, 1.0, 1.0)	(380, 264, 189)	(69, 138, 61, 44, 33, 74)	25645	2	(87.13293039578865, 153.23291089881067, 106.66317020861766)	(-95.90481221896131, 51.29712465156068, 209.20191113038766)	0.4157684564390829	0.3142829308818066	25.10588186463273	79.88305885461651	77.79460135510689	79.12016177940993	35.35533905932738	79.85612061701971	25563.58333333333	33.21285607561632	0.533528006382153	7865.77265189493	0.3076944475792034	25645.0	0.0570848368065917	1.155850187994432	20147.54343533995	0.4373737601208609	0.27469133779696	4.762690439856479	2.1833992664200976	0.3042068038033539	0.7762892536550264	0.8913326034492112	-0.705946657073853	2.8893459234939507
pengzhihui	1	v3.0.1	1.23.3	2.2.1	1.3.0	3.9.12	{'minimumROIDimensions': 1, 'minimumROISize': None, 'normalize': False, 'normalizeScale': 1, 'removeOutliers': None, 'resampledPixelSpacing': None, 'interpolator': 'sitkBSpline', 'preCrop': False, 'padDistance': 5, 'distances': [1], 'force2D': False, 'force2Ddimension': 0, 'resegmentRange': None, 'label': 1, 'additionalInfo': True, 'geometryTolerance': 0.01}	{'Original': {}, 'Wavelet': {}, 'LoG': {'sigma': [1.0, 2.0, 3.0, 4.0, 5.0]}, 'Square': {}, 'SquareRoot': {}, 'Logarithm': {}, 'Exponential': {}, 'Gradient': {}, 'LBP2D': {}, 'LBP3D': {}}	616bf7a9990ec3420b6e7624065842ba79032846	3D	(1.0, 0.9999999999999999, 1.0)	(380, 298, 177)	-0.0830875067707928	-0.6031178493447379	12.721943680548383	b0d1dfc43f9e47066b8c5e5e1269e4c8e9f10ac5	(0.9999999999999999, 0.9999999999999999, 1.0)	(380, 298, 177)	(121, 131, 88, 19, 20, 20)	4712	1	(130.19927843803055, 140.7272920203735, 97.02016129032258)	(-58.5396715026649, 3.2523490977834797, 211.63630289242306)	0.8433190124211117	0.7221438866877016	16.34241790802632	22.63041785617686	25.0	26.24880949681337	21.095023109728984	27.16615541441225	4686.666666666667	19.08466163714816	0.7608035169041297	1780.14067492781	0.3798308694725056	4711.999999999999	0.6921587952956296	0.9558678127673212	3210.7027015462104	-3.203426503814917e-16	0.1318545087358458	2.7559001648170054	1.095478469075864	0.0772281425409254	0.8197434723668797	0.8162571564587786	0.513767401123603	0.5817110679522609
qinjige	1	v3.0.1	1.23.3	2.2.1	1.3.0	3.9.12	{'minimumROIDimensions': 1, 'minimumROISize': None, 'normalize': False, 'normalizeScale': 1, 'removeOutliers': None, 'resampledPixelSpacing': None, 'interpolator': 'sitkBSpline', 'preCrop': False, 'padDistance': 5, 'distances': [1], 'force2D': False, 'force2Ddimension': 0, 'resegmentRange': None, 'label': 1, 'additionalInfo': True, 'geometryTolerance': 0.01}	{'Original': {}, 'Wavelet': {}, 'LoG': {'sigma': [1.0, 2.0, 3.0, 4.0, 5.0]}, 'Square': {}, 'SquareRoot': {}, 'Logarithm': {}, 'Exponential': {}, 'Gradient': {}, 'LBP2D': {}, 'LBP3D': {}}	608c11b1ae64a5624a66a4fe2f340cfd5d962365	3D	(1.0, 1.0, 0.9999999999999999)	(380, 298, 208)	-0.0748272865177333	-0.9536701627596434	14.421960249448055	82c0eb9e59e70104a9ef2ebcefdf0cfaf3863651	(1.0, 1.0, 0.9999999999999999)	(380, 298, 208)	(51, 93, 7, 125, 149, 129)	1117517	1	(112.87041270960532, 169.56033062584282, 72.36409647459502)	(-80.90237819920469, 34.839010711982866, 165.03080199355597)	0.8723954626601912	0.754464637709886	101.04404710614764	133.92814196415932	142.2708684165525	153.05227865013967	156.41611170208776	164.1554141659665	1117355.8749999986	116.83830337204252	0.623491553935798	83518.21959331322	0.0747463019275871	1117516.9999999998	-0.1237873825040677	2.885677644796372	3216610.2373674265	0.5426502688761856	0.8025240072801172	6.870406316650555	7.509310277648866	0.8846328406001975	1.0574212230243352	0.7425737617187861	-0.9536701627596434	8.46298044040851
qinrendi	0	v3.0.1	1.23.3	2.2.1	1.3.0	3.9.12	{'minimumROIDimensions': 1, 'minimumROISize': None, 'normalize': False, 'normalizeScale': 1, 'removeOutliers': None, 'resampledPixelSpacing': None, 'interpolator': 'sitkBSpline', 'preCrop': False, 'padDistance': 5, 'distances': [1], 'force2D': False, 'force2Ddimension': 0, 'resegmentRange': None, 'label': 1, 'additionalInfo': True, 'geometryTolerance': 0.01}	{'Original': {}, 'Wavelet': {}, 'LoG': {'sigma': [1.0, 2.0, 3.0, 4.0, 5.0]}, 'Square': {}, 'SquareRoot': {}, 'Logarithm': {}, 'Exponential': {}, 'Gradient': {}, 'LBP2D': {}, 'LBP3D': {}}	14e6980de12ea23c39b829a21c5c52935b2e015d	3D	(1.0, 1.0, 0.9999999999999999)	(380, 298, 189)	-0.0696352007538546	-0.7114174360492614	12.599054831590715	53912af2a1664164fa369cf411c4af75c7b1ef55	(1.0, 1.0, 0.9999999999999999)	(380, 298, 189)	(146, 150, 46, 35, 39, 35)	30694	1	(163.27995699485243, 169.11503876979214, 63.26689255229035)	(-35.09776288429754, 55.853169577672105, 173.16640830031037)	0.9581534948997305	0.8939956570224631	33.22938601222741	37.169516150560526	43.18564576337836	43.90899680020029	45.0	46.49731175025068	30641.125	35.61410180339154	0.6829522853420822	6933.676356464538	0.2262866117502062	30694.0	-0.3810955072415011	3.6278115378344986	161171.18213224068	0.7168955452555135	2.710141279536397	2.2016086395416643	7.133728373135045	1.3311036148051278	1.689215677139378	1.781011663136566	-0.7114174360492614	7.845145809184307
qinzhili	1	v3.0.1	1.23.3	2.2.1	1.3.0	3.9.12	{'minimumROIDimensions': 1, 'minimumROISize': None, 'normalize': False, 'normalizeScale': 1, 'removeOutliers': None, 'resampledPixelSpacing': None, 'interpolator': 'sitkBSpline', 'preCrop': False, 'padDistance': 5, 'distances': [1], 'force2D': False, 'force2Ddimension': 0, 'resegmentRange': None, 'label': 1, 'additionalInfo': True, 'geometryTolerance': 0.01}	{'Original': {}, 'Wavelet': {}, 'LoG': {'sigma': [1.0, 2.0, 3.0, 4.0, 5.0]}, 'Square': {}, 'SquareRoot': {}, 'Logarithm': {}, 'Exponential': {}, 'Gradient': {}, 'LBP2D': {}, 'LBP3D': {}}	00ab1d08c4488c69eee206d489d9fc595c5be3cc	3D	(1.0, 1.0, 1.0)	(380, 298, 189)	-0.0593429466648244	-0.7380357663450905	8.917074944523783	73cfad82ed31be69fc042d4682e325af6087a2cd	(1.0, 1.0, 1.0)	(380, 298, 189)	(44, 115, 13, 129, 130, 104)	966046	1	(105.94009498512493, 171.77714415255588, 65.77068069222376)	(-76.11801239097501, 39.14481635752588, 183.95106809976375)	0.9823114283025396	0.9056491173314856	105.02414770681236	115.96560488709828	142.0563268566381	138.06158046321215	132.61975720080324	144.70659971127785	965862.0	113.91433897061346	0.582862209893023	81070.2687137998	0.0839356644259737	966046.0	-0.4010696517919745	2.3840584378817384	2110142.93426088	0.7599725429234689	0.9283760298912376	6.800260482184017	7.12221462006739	0.8314126352954003	0.8167093714496378	0.575444394463994	-0.7380357663450905	7.86025038641248
qiuyuping	1	v3.0.1	1.23.3	2.2.1	1.3.0	3.9.12	{'minimumROIDimensions': 1, 'minimumROISize': None, 'normalize': False, 'normalizeScale': 1, 'removeOutliers': None, 'resampledPixelSpacing': None, 'interpolator': 'sitkBSpline', 'preCrop': False, 'padDistance': 5, 'distances': [1], 'force2D': False, 'force2Ddimension': 0, 'resegmentRange': None, 'label': 1, 'additionalInfo': True, 'geometryTolerance': 0.01}	{'Original': {}, 'Wavelet': {}, 'LoG': {'sigma': [1.0, 2.0, 3.0, 4.0, 5.0]}, 'Square': {}, 'SquareRoot': {}, 'Logarithm': {}, 'Exponential': {}, 'Gradient': {}, 'LBP2D': {}, 'LBP3D': {}}	151a4000e088f77014c10d3e0ee08fdab6961f50	3D	(1.0, 1.0, 1.0)	(380, 380, 157)	-0.1275272639496964	-0.7156964233419513	15.4199897093575	b4ca482d0b9dc5bbdae5b335b17951383f5c6765	(1.0, 1.0, 1.0)	(380, 380, 157)	(126, 107, 26, 91, 95, 107)	438413	1	(169.43579683996597, 155.86515910796442, 73.28704668885275)	(-40.49350919033401, -25.638747142035527, 267.8109419525528)	0.7485455278602354	0.7179918204607971	76.06707020444165	105.9442016423291	123.70933675353692	116.36150566231083	95.88013350011563	128.5068091581143	438264.6666666667	79.30405834208847	0.6136706460886925	45468.05887401738	0.103745664052355	438413.0	-0.2396650415350511	1.9330923028117963	687663.1253970336	0.6516836508547694	1.062675864780549	3.285601183519954	6.252928950163211	0.6420479455788116	0.9494459487435136	0.9691781355015584	-0.5537272394906408	6.806656189653852
tangchangguo	0	v3.0.1	1.23.3	2.2.1	1.3.0	3.9.12	{'minimumROIDimensions': 1, 'minimumROISize': None, 'normalize': False, 'normalizeScale': 1, 'removeOutliers': None, 'resampledPixelSpacing': None, 'interpolator': 'sitkBSpline', 'preCrop': False, 'padDistance': 5, 'distances': [1], 'force2D': False, 'force2Ddimension': 0, 'resegmentRange': None, 'label': 1, 'additionalInfo': True, 'geometryTolerance': 0.01}	{'Original': {}, 'Wavelet': {}, 'LoG': {'sigma': [1.0, 2.0, 3.0, 4.0, 5.0]}, 'Square': {}, 'SquareRoot': {}, 'Logarithm': {}, 'Exponential': {}, 'Gradient': {}, 'LBP2D': {}, 'LBP3D': {}}	5e02f684b18c3c5d06e12455db0f0935a237a223	3D	(1.0, 0.9999999999999999, 1.0)	(380, 222, 189)	-0.0517749338414979	-0.7006410714620217	13.401339934229048	cbda2e16b96bb8f34e3dd55077d7880ad4d51ea9	(0.9999999999999999, 0.9999999999999999, 1.0)	(380, 222, 189)	(92, 68, 40, 58, 46, 50)	72414	2	(120.12885629850581, 90.01042616068716, 63.97254674510454)	(-71.60939644245123, 24.807393667096164, 147.1481676579976)	0.8796388132816854	0.7923851444406361	42.04711596369114	53.06398821165838	64.03124237432849	61.61168720299745	58.591808301161	64.8074069840786	72316.62499999999	46.67714361849652	0.5907058345212102	14210.356183143953	0.1965019272282681	72413.99999999999	0.3744914552486963	0.7920186500878102	27319.632066536706	0.0719516438358366	0.198325417548579	15.26040585820804	4.111359849058765	0.1342578306254964	0.58479553970503	0.5936932325392311	-0.7006410714620217	4.812000920520786
tanghouzhong	1	v3.0.1	1.23.3	2.2.1	1.3.0	3.9.12	{'minimumROIDimensions': 1, 'minimumROISize': None, 'normalize': False, 'normalizeScale': 1, 'removeOutliers': None, 'resampledPixelSpacing': None, 'interpolator': 'sitkBSpline', 'preCrop': False, 'padDistance': 5, 'distances': [1], 'force2D': False, 'force2Ddimension': 0, 'resegmentRange': None, 'label': 1, 'additionalInfo': True, 'geometryTolerance': 0.01}	{'Original': {}, 'Wavelet': {}, 'LoG': {'sigma': [1.0, 2.0, 3.0, 4.0, 5.0]}, 'Square': {}, 'SquareRoot': {}, 'Logarithm': {}, 'Exponential': {}, 'Gradient': {}, 'LBP2D': {}, 'LBP3D': {}}	2e8be1b34822766df54d3c52d2894abdef6a36eb	3D	(1.0, 0.9999999999999999, 1.0)	(380, 380, 197)	-0.1590471091797057	-0.8934019229796561	13.639704279643125	f6042cb27d334b7b8fe81bff6ba3fc93a68bf041	(1.0, 0.9999999999999999, 0.9999999999999999)	(380, 380, 197)	(50, 167, 91, 103, 107, 79)	453266	1	(100.82995194874533, 223.095094271355, 129.52664881107341)	(-99.19960958436394, 29.09149319715499, 279.6794807500897)	0.9012326322725098	0.8720968970820557	82.20287565449036	94.25887872039507	109.20164833920778	111.1260545506768	107.11675872616756	117.22627691776276	453100.20833333326	84.94917738423692	0.500248712999211	57028.81126890712	0.125863573267114	453266.0	0.384054855678264	1.0634901527860106	320716.4396477658	0.2220112647519511	0.2575637074003222	7.46954298648645	4.118728612982936	0.2165120545830642	0.7786639274018197	0.8414524739926293	-0.70541002160126	4.824138634584196
tangmingwu	1	v3.0.1	1.23.3	2.2.1	1.3.0	3.9.12	{'minimumROIDimensions': 1, 'minimumROISize': None, 'normalize': False, 'normalizeScale': 1, 'removeOutliers': None, 'resampledPixelSpacing': None, 'interpolator': 'sitkBSpline', 'preCrop': False, 'padDistance': 5, 'distances': [1], 'force2D': False, 'force2Ddimension': 0, 'resegmentRange': None, 'label': 1, 'additionalInfo': True, 'geometryTolerance': 0.01}	{'Original': {}, 'Wavelet': {}, 'LoG': {'sigma': [1.0, 2.0, 3.0, 4.0, 5.0]}, 'Square': {}, 'SquareRoot': {}, 'Logarithm': {}, 'Exponential': {}, 'Gradient': {}, 'LBP2D': {}, 'LBP3D': {}}	82b2f690aa0a7f68273952ce7f6080716d631eda	3D	(1.0, 1.0, 1.0)	(380, 264, 189)	-0.0577923719920553	-0.8551071825340074	10.357937845452284	f4774b724e11520976b3d3db85d7fd1bf48897d4	(1.0, 1.0, 1.0)	(380, 264, 189)	(57, 88, 82, 112, 120, 89)	568403	1	(109.05856760080435, 152.27978916367437, 120.34608015791612)	(-79.8276271051556, 42.61137695511435, 227.4853053428361)	0.8713216155051343	0.7279770833747098	80.10020397365386	110.03121637061766	119.80818002123227	120.41594578792296	126.28935030318272	131.9280106724876	568255.625	95.87257720404156	0.5906332700253424	56173.141576726295	0.0988518883147462	568403.0	0.4820532126261977	1.4562700719572044	641609.4421280328	0.2780795532649616	0.4298015555872087	6.273935016715789	4.6368015833025495	0.3267328799562975	0.948646061048712	0.9691616422917012	-0.8551071825340074	5.491908765836557
tangqinjing	1	v3.0.1	1.23.3	2.2.1	1.3.0	3.9.12	{'minimumROIDimensions': 1, 'minimumROISize': None, 'normalize': False, 'normalizeScale': 1, 'removeOutliers': None, 'resampledPixelSpacing': None, 'interpolator': 'sitkBSpline', 'preCrop': False, 'padDistance': 5, 'distances': [1], 'force2D': False, 'force2Ddimension': 0, 'resegmentRange': None, 'label': 1, 'additionalInfo': True, 'geometryTolerance': 0.01}	{'Original': {}, 'Wavelet': {}, 'LoG': {'sigma': [1.0, 2.0, 3.0, 4.0, 5.0]}, 'Square': {}, 'SquareRoot': {}, 'Logarithm': {}, 'Exponential': {}, 'Gradient': {}, 'LBP2D': {}, 'LBP3D': {}}	d2e010d0e35b03a09ac5a982501485fadb824634	3D	(1.0, 1.0, 1.0)	(380, 298, 165)	-0.094411533478074	-0.6460333023109517	15.884518326544114	76090cda3ea8743a2a55f53cb3f826a8adc69e21	(1.0, 1.0, 1.0)	(380, 298, 165)	(88, 139, 58, 68, 58, 47)	87350	4	(122.26678878076703, 166.45990841442472, 82.0234459072696)	(-73.39906710378307, 58.04065625721469, 152.3200560689316)	0.7677538144060428	0.6116140628364017	40.76769107211104	66.65590860198358	78.00640999302557	62.20128616033595	68.42514157822401	81.36952746575342	87165.125	51.17532808187346	0.376613216197809	25243.54864474615	0.2896060625708522	87350.0	0.474836515963124	1.586593571487004	139525.99102990795	0.1191247873627645	0.4282998492591997	13.418107487798832	6.2978919133382005	0.418713144127721	1.0419704272121062	0.9304746534729108	-0.6460333023109517	6.943925215649152
tangyongzhong	1	v3.0.1	1.23.3	2.2.1	1.3.0	3.9.12	{'minimumROIDimensions': 1, 'minimumROISize': None, 'normalize': False, 'normalizeScale': 1, 'removeOutliers': None, 'resampledPixelSpacing': None, 'interpolator': 'sitkBSpline', 'preCrop': False, 'padDistance': 5, 'distances': [1], 'force2D': False, 'force2Ddimension': 0, 'resegmentRange': None, 'label': 1, 'additionalInfo': True, 'geometryTolerance': 0.01}	{'Original': {}, 'Wavelet': {}, 'LoG': {'sigma': [1.0, 2.0, 3.0, 4.0, 5.0]}, 'Square': {}, 'SquareRoot': {}, 'Logarithm': {}, 'Exponential': {}, 'Gradient': {}, 'LBP2D': {}, 'LBP3D': {}}	660189703c6348d7b8907cda5ee791ad4f94bdb1	3D	(1.0, 1.0, 1.0)	(380, 298, 177)	-0.060554322667281	-0.7579743761004225	9.082934611835194	25ed406af01b2057c0cd2b19a021ea99f334103b	(1.0, 1.0, 1.0)	(380, 298, 177)	(163, 63, 28, 137, 97, 104)	540497	2	(235.62308208926228, 109.15590835841827, 72.24670257189217)	(50.85311024173231, -12.047847735561717, 135.66195680716018)	0.8480660281319982	0.6117616426766814	71.29579118750503	116.54178067712746	138.85243966167826	127.7810627597063	138.07968713753664	140.9751751195933	540272.4583333334	98.83512505028196	0.461308869865248	69539.92297368425	0.1287126928294761	540497.0	-0.1185229059982769	1.9991410534309064	837844.3582969296	0.5817935679916195	1.1377253429090124	6.28726271986722	6.87392044239142	0.7037708946299548	0.830435087803182	0.6621061613991476	-0.7579743761004225	7.631894818491842
tangyouzhi	0	v3.0.1	1.23.3	2.2.1	1.3.0	3.9.12	{'minimumROIDimensions': 1, 'minimumROISize': None, 'normalize': False, 'normalizeScale': 1, 'removeOutliers': None, 'resampledPixelSpacing': None, 'interpolator': 'sitkBSpline', 'preCrop': False, 'padDistance': 5, 'distances': [1], 'force2D': False, 'force2Ddimension': 0, 'resegmentRange': None, 'label': 1, 'additionalInfo': True, 'geometryTolerance': 0.01}	{'Original': {}, 'Wavelet': {}, 'LoG': {'sigma': [1.0, 2.0, 3.0, 4.0, 5.0]}, 'Square': {}, 'SquareRoot': {}, 'Logarithm': {}, 'Exponential': {}, 'Gradient': {}, 'LBP2D': {}, 'LBP3D': {}}	4752a2620b984ff209aef3c36e7384b04ce9070c	3D	(1.0, 1.0, 0.9999999999999999)	(380, 298, 189)	-0.1090644007380359	-0.5933052658737533	18.484646014546207	f0f24a6deb6745559da320b06b2a141f4759e140	(1.0, 1.0, 0.9999999999999999)	(380, 298, 189)	(66, 158, 100, 45, 52, 53)	68321	1	(88.18934149090323, 183.37957582588078, 127.04211003937296)	(-125.3664656227467, 52.34531054611074, 247.06971479811293)	0.8816770141207265	0.7215686534141933	38.52079020057837	53.38478884623436	61.07372593840988	60.46486583132389	55.46169849544819	63.28506932918695	68258.66666666667	47.06814122941338	0.7142449004094641	11308.600015123717	0.1656727353077076	68320.99999999999	0.8335775168723377	1.212318008588893	72178.91639882348	-3.203426503814917e-16	0.193774205064284	2.925176226424835	1.591058500305448	0.1171744249087318	1.0173456244329495	1.0185438035246088	0.4460291067437698	1.1450293935616782
tangyulin	1	v3.0.1	1.23.3	2.2.1	1.3.0	3.9.12	{'minimumROIDimensions': 1, 'minimumROISize': None, 'normalize': False, 'normalizeScale': 1, 'removeOutliers': None, 'resampledPixelSpacing': None, 'interpolator': 'sitkBSpline', 'preCrop': False, 'padDistance': 5, 'distances': [1], 'force2D': False, 'force2Ddimension': 0, 'resegmentRange': None, 'label': 1, 'additionalInfo': True, 'geometryTolerance': 0.01}	{'Original': {}, 'Wavelet': {}, 'LoG': {'sigma': [1.0, 2.0, 3.0, 4.0, 5.0]}, 'Square': {}, 'SquareRoot': {}, 'Logarithm': {}, 'Exponential': {}, 'Gradient': {}, 'LBP2D': {}, 'LBP3D': {}}	09a0572a0d5fe48e1d34b6d2d105c6357d4a5a7f	3D	(1.0, 1.0, 0.9999999999999999)	(380, 264, 189)	-0.0783731536101415	-0.8515131403926453	10.2840388641217	27a8a11d0d1ef2ff9953af9b8e95cd0c66059ec7	(1.0, 1.0, 0.9999999999999999)	(380, 264, 189)	(72, 101, 94, 49, 68, 47)	72685	2	(95.62342986861113, 133.65987480222879, 114.13962990988512)	(-88.03274049957888, 28.0592593008288, 134.7897509728791)	0.7483068039652171	0.6398823265922782	38.67995526766155	60.448544459187325	54.70831746635972	74.73285756613352	63.953107821277925	75.39893898457723	72600.41666666667	45.2340571086038	0.6361045156558991	13230.66646500252	0.1822395390063535	72684.99999999999	1.1798073351561251	1.742703370549158	159979.3687146593	-3.203426503814917e-16	0.2814480176965164	4.044932039188199	2.158756961926617	0.1743649814274632	1.466466944764024	1.473492223187273	0.1274364863778465	2.03132047554877
tanyusen	0	v3.0.1	1.23.3	2.2.1	1.3.0	3.9.12	{'minimumROIDimensions': 1, 'minimumROISize': None, 'normalize': False, 'normalizeScale': 1, 'removeOutliers': None, 'resampledPixelSpacing': None, 'interpolator': 'sitkBSpline', 'preCrop': False, 'padDistance': 5, 'distances': [1], 'force2D': False, 'force2Ddimension': 0, 'resegmentRange': None, 'label': 1, 'additionalInfo': True, 'geometryTolerance': 0.01}	{'Original': {}, 'Wavelet': {}, 'LoG': {'sigma': [1.0, 2.0, 3.0, 4.0, 5.0]}, 'Square': {}, 'SquareRoot': {}, 'Logarithm': {}, 'Exponential': {}, 'Gradient': {}, 'LBP2D': {}, 'LBP3D': {}}	927e6dccc41ac85c23e891140fe2594e4dfb06d9	3D	(1.0, 1.0, 0.9999999999999999)	(380, 298, 202)	-0.085001529400187	-0.6715679315606193	13.073818368108675	81b73ba12cf23fd3ee7efb36524cf52bbf0736b3	(1.0, 1.0, 0.9999999999999999)	(380, 298, 202)	(198, 103, 42, 25, 22, 22)	7676	1	(211.16896821261074, 113.26967170401251, 52.16115164147994)	(17.391732227810735, -4.834810708327481, 99.35340496288893)	0.8615840294930147	0.7663172399207197	19.97477089940973	26.065929172461583	29.206163733020464	29.068883707497264	26.92582403567252	31.20897306865447	7648.041666666667	22.457988288888973	0.7883417293133673	2381.2396516461617	0.3113528606969533	7675.999999999999	-0.3579253462857922	1.845413815269868	8123.63680922185	0.891730576739233	1.16047756551686	3.282979707868014	3.5547659050176748	0.6899614341356348	0.5698178575319724	0.3556115352144392	-0.6715679315606193	4.226333836578294
tanzhuchang	1	v3.0.1	1.23.3	2.2.1	1.3.0	3.9.12	{'minimumROIDimensions': 1, 'minimumROISize': None, 'normalize': False, 'normalizeScale': 1, 'removeOutliers': None, 'resampledPixelSpacing': None, 'interpolator': 'sitkBSpline', 'preCrop': False, 'padDistance': 5, 'distances': [1], 'force2D': False, 'force2Ddimension': 0, 'resegmentRange': None, 'label': 1, 'additionalInfo': True, 'geometryTolerance': 0.01}	{'Original': {}, 'Wavelet': {}, 'LoG': {'sigma': [1.0, 2.0, 3.0, 4.0, 5.0]}, 'Square': {}, 'SquareRoot': {}, 'Logarithm': {}, 'Exponential': {}, 'Gradient': {}, 'LBP2D': {}, 'LBP3D': {}}	80ddf84e0e0a4079f29040553353ed609811ac94	3D	(1.0, 1.0, 0.9999999999999998)	(380, 380, 157)	-0.1445983576381666	-0.7139336687070944	9.345215255299795	28cbbafd77bfc848eba93a034186c82c1eb0f8a5	(1.0, 1.0, 0.9999999999999998)	(380, 380, 157)	(55, 128, 49, 94, 88, 85)	309105	1	(100.09909254136944, 173.72026657608257, 87.07311107875964)	(-92.75088147088078, 18.778860326082565, 97.79678175388437)	0.7616588069189425	0.7477596074935003	69.42378200181317	92.84238050049608	106.40488710580918	101.41498903022176	89.02246907382428	115.5897919368315	308947.25	70.71421676352233	0.4931189472684589	44818.294272596366	0.1450677883444386	309104.99999999994	0.6357665564388456	1.2519699640024144	285525.9686972785	0.0347026385102763	0.3006676144143955	4.717736583916481	2.8709494262337745	0.1965192320925063	0.92427598237387	0.9133058928213648	-0.5999442984071313	3.4708937246409057
wangbin	1	v3.0.1	1.23.3	2.2.1	1.3.0	3.9.12	{'minimumROIDimensions': 1, 'minimumROISize': None, 'normalize': False, 'normalizeScale': 1, 'removeOutliers': None, 'resampledPixelSpacing': None, 'interpolator': 'sitkBSpline', 'preCrop': False, 'padDistance': 5, 'distances': [1], 'force2D': False, 'force2Ddimension': 0, 'resegmentRange': None, 'label': 1, 'additionalInfo': True, 'geometryTolerance': 0.01}	{'Original': {}, 'Wavelet': {}, 'LoG': {'sigma': [1.0, 2.0, 3.0, 4.0, 5.0]}, 'Square': {}, 'SquareRoot': {}, 'Logarithm': {}, 'Exponential': {}, 'Gradient': {}, 'LBP2D': {}, 'LBP3D': {}}	8eab5dd94c6ea703da9676c1bf57b8bc78eac8aa	3D	(1.0, 1.0, 1.0)	(380, 298, 189)	-0.0633294191687524	-0.8520219207787139	24.973014628709656	e48602f350ae3c3cc4eda8bf652827b43385ac49	(1.0, 1.0, 1.0)	(380, 298, 189)	(64, 81, 37, 121, 131, 101)	771840	1	(124.5290422885572, 141.38707504145938, 85.95394123134328)	(-65.88303799937285, 6.614496086759374, 210.9603045934133)	0.8547603671715724	0.7886522738790342	92.25887051532436	116.98295125878924	125.686116973992	130.86252328302402	137.0	141.28694207179942	771677.5	99.99239037077686	0.5982960342826041	68002.55421428764	0.0881230231726176	771840.0	0.0544983759856082	1.6840765285024253	913675.2757939273	0.4264636559347207	0.8741445718798819	4.202006490866276	6.346180911861796	0.5280326251427855	0.8534368369360099	0.7883481400329166	-0.8520219207787139	7.19820283264051
wangjinyuan	0	v3.0.1	1.23.3	2.2.1	1.3.0	3.9.12	{'minimumROIDimensions': 1, 'minimumROISize': None, 'normalize': False, 'normalizeScale': 1, 'removeOutliers': None, 'resampledPixelSpacing': None, 'interpolator': 'sitkBSpline', 'preCrop': False, 'padDistance': 5, 'distances': [1], 'force2D': False, 'force2Ddimension': 0, 'resegmentRange': None, 'label': 1, 'additionalInfo': True, 'geometryTolerance': 0.01}	{'Original': {}, 'Wavelet': {}, 'LoG': {'sigma': [1.0, 2.0, 3.0, 4.0, 5.0]}, 'Square': {}, 'SquareRoot': {}, 'Logarithm': {}, 'Exponential': {}, 'Gradient': {}, 'LBP2D': {}, 'LBP3D': {}}	3f255fac8f8e4c65403072af6404efd054671f38	3D	(1.0, 1.0, 1.0)	(380, 298, 189)	-0.0673491935977713	-0.7923598309163042	9.802037696793494	62c9b018d62e4e424a60f4e1174b4bf6431de168	(1.0, 1.0, 1.0)	(380, 298, 189)	(165, 52, 58, 43, 36, 50)	43383	1	(185.85872346310768, 70.14346633473941, 82.87121683608787)	(-13.439093767112325, -67.33147658785062, 188.17024831723785)	0.7692244930387564	0.6316382979918849	31.699607748803054	50.18632950152482	54.70831746635972	53.48831648126533	45.22167621838005	55.80322571321482	43321.458333333336	38.60455386828641	0.6880635410233763	8669.438236912794	0.2001187995613289	43383.0	-0.6832329894291647	1.5811489714289813	35509.54835005173	0.9902384163137818	1.373179422046506	2.4223276801587925	2.717886903586685	0.7273751069506402	0.2894191293412971	0.2261573562969983	-0.7923598309163042	3.510246734502989
wangliuqin	1	v3.0.1	1.23.3	2.2.1	1.3.0	3.9.12	{'minimumROIDimensions': 1, 'minimumROISize': None, 'normalize': False, 'normalizeScale': 1, 'removeOutliers': None, 'resampledPixelSpacing': None, 'interpolator': 'sitkBSpline', 'preCrop': False, 'padDistance': 5, 'distances': [1], 'force2D': False, 'force2Ddimension': 0, 'resegmentRange': None, 'label': 1, 'additionalInfo': True, 'geometryTolerance': 0.01}	{'Original': {}, 'Wavelet': {}, 'LoG': {'sigma': [1.0, 2.0, 3.0, 4.0, 5.0]}, 'Square': {}, 'SquareRoot': {}, 'Logarithm': {}, 'Exponential': {}, 'Gradient': {}, 'LBP2D': {}, 'LBP3D': {}}	af0c8ab148dc93b1d5a326cce139af499bc3cef9	3D	(1.0, 1.0, 0.9999999999999999)	(380, 298, 189)	-0.0978121724273895	-0.5155535377491974	11.769319002554711	67ef0dd81546e70b0166278a6e67a44f22444eff	(1.0, 1.0, 0.9999999999999999)	(380, 298, 189)	(118, 175, 34, 58, 41, 56)	63637	3	(146.0455081163474, 194.62510803463394, 61.878922639345035)	(-44.05134037150259, 90.07994797947394, 141.41524225280202)	0.8690091632924133	0.5805504514730053	33.07224473973559	56.967046801570525	63.03173803727769	59.46427498927402	64.41273166075166	70.22107945624305	63521.74999999998	49.50488567627255	0.5445964154647045	14137.012721962034	0.2225538925165323	63636.99999999999	-0.1264399278753179	6.627460586364161	680926.3197324947	0.6395124721412877	3.578455519375856	2.662584013700267	8.934348416330733	2.203671018109494	2.01379433376062	0.5753542613615004	-0.5155535377491974	9.44990195407993
weichunxiang	0	v3.0.1	1.23.3	2.2.1	1.3.0	3.9.12	{'minimumROIDimensions': 1, 'minimumROISize': None, 'normalize': False, 'normalizeScale': 1, 'removeOutliers': None, 'resampledPixelSpacing': None, 'interpolator': 'sitkBSpline', 'preCrop': False, 'padDistance': 5, 'distances': [1], 'force2D': False, 'force2Ddimension': 0, 'resegmentRange': None, 'label': 1, 'additionalInfo': True, 'geometryTolerance': 0.01}	{'Original': {}, 'Wavelet': {}, 'LoG': {'sigma': [1.0, 2.0, 3.0, 4.0, 5.0]}, 'Square': {}, 'SquareRoot': {}, 'Logarithm': {}, 'Exponential': {}, 'Gradient': {}, 'LBP2D': {}, 'LBP3D': {}}	1da34f54c5a2a17ceea04d1464a61794e8ef9210	3D	(1.0, 1.0, 1.0)	(380, 253, 177)	-0.0472306897293226	-0.73612273108151	19.905713802649384	8b99c7286734a0f9a352937c42fb523f0bc79e41	(1.0, 1.0, 1.0)	(380, 253, 177)	(188, 44, 40, 55, 46, 44)	64499	2	(214.62858338888975, 66.20169304950464, 61.428533775717455)	(5.8392405086398185, -33.20104933635939, 131.33289213290846)	0.9178601570558976	0.8799352300097716	42.61176791699573	48.42602780720864	57.48912940721924	57.48912940721924	57.38466694161429	59.09314681077663	64414.208333333336	44.44832148871779	0.6438712083755698	12069.04485722858	0.1873661909306279	64499.0	-0.5215894096735523	1.3719003401445098	37974.35521295041	0.9902948026835472	0.7835129999247153	8.34839932687057	7.257575375293264	0.5471476291435395	0.231269795772245	0.0660453402699842	-0.73612273108151	7.993698106374774
weishengjing	1	v3.0.1	1.23.3	2.2.1	1.3.0	3.9.12	{'minimumROIDimensions': 1, 'minimumROISize': None, 'normalize': False, 'normalizeScale': 1, 'removeOutliers': None, 'resampledPixelSpacing': None, 'interpolator': 'sitkBSpline', 'preCrop': False, 'padDistance': 5, 'distances': [1], 'force2D': False, 'force2Ddimension': 0, 'resegmentRange': None, 'label': 1, 'additionalInfo': True, 'geometryTolerance': 0.01}	{'Original': {}, 'Wavelet': {}, 'LoG': {'sigma': [1.0, 2.0, 3.0, 4.0, 5.0]}, 'Square': {}, 'SquareRoot': {}, 'Logarithm': {}, 'Exponential': {}, 'Gradient': {}, 'LBP2D': {}, 'LBP3D': {}}	2c32da8f1cff81eceda4daa250e95324060c6d55	3D	(1.0, 1.0, 0.9999999999999999)	(380, 298, 189)	-0.0726370832829759	-0.6293269655058328	13.80971985229956	8076bae49cfd059adcf68a06929c3ffd76730f48	(1.0, 1.0, 0.9999999999999999)	(380, 298, 189)	(146, 105, 34, 30, 31, 38)	17775	2	(160.44579465541491, 121.93766526019691, 52.873305203938116)	(-15.849601195725143, 11.145530259966904, 176.57427372278812)	0.7296898052828619	0.6031866422221085	24.056097639493967	39.88168164810902	43.90899680020029	42.52058325093859	35.608987629529715	45.97825573029059	17710.499999999996	29.10125651616176	0.5943421546087165	5528.425629591645	0.3121552542046608	17774.999999999996	-0.3764539914637068	2.413577822134416	24682.56256380475	0.951242733775452	1.281223068480105	2.7167037852281086	4.4197034162019495	0.836500682959105	0.5941054405690368	0.1967247496984454	-0.6293269655058328	5.049030381707782
wenshunde	1	v3.0.1	1.23.3	2.2.1	1.3.0	3.9.12	{'minimumROIDimensions': 1, 'minimumROISize': None, 'normalize': False, 'normalizeScale': 1, 'removeOutliers': None, 'resampledPixelSpacing': None, 'interpolator': 'sitkBSpline', 'preCrop': False, 'padDistance': 5, 'distances': [1], 'force2D': False, 'force2Ddimension': 0, 'resegmentRange': None, 'label': 1, 'additionalInfo': True, 'geometryTolerance': 0.01}	{'Original': {}, 'Wavelet': {}, 'LoG': {'sigma': [1.0, 2.0, 3.0, 4.0, 5.0]}, 'Square': {}, 'SquareRoot': {}, 'Logarithm': {}, 'Exponential': {}, 'Gradient': {}, 'LBP2D': {}, 'LBP3D': {}}	7ec1bd8de51f0a3987f4778438df4a7fdb247455	3D	(1.0, 1.0, 1.0)	(380, 264, 189)	-0.0499923651489645	-0.8035346802106385	11.090211141360092	3b589c7d62c6ba8ba40a5f6ba9773ce7508da014	(1.0, 1.0, 1.0)	(380, 264, 189)	(146, 86, 25, 31, 33, 26)	14471	1	(161.38635892474605, 102.23543639002142, 37.4622348144565)	(-27.015574268463922, -0.6533146399485759, 209.00823965742654)	0.9876251543496614	0.8138997302224444	24.00093309216212	29.48880826585665	35.38361202590826	34.66987164671943	35.34119409414458	37.01351104664349	14433.25	29.12388881515425	0.7418511361619471	3864.352908485625	0.2677396226411671	14471.0	-0.4841815630857349	1.958438224653392	18124.296164274543	0.9455385074097508	1.82117588414472	1.6172602408737358	2.528095136281598	0.8379699501928501	0.6159487617114653	0.3616726390288743	-0.8035346802106385	3.3316298164922364
wenxianhua	1	v3.0.1	1.23.3	2.2.1	1.3.0	3.9.12	{'minimumROIDimensions': 1, 'minimumROISize': None, 'normalize': False, 'normalizeScale': 1, 'removeOutliers': None, 'resampledPixelSpacing': None, 'interpolator': 'sitkBSpline', 'preCrop': False, 'padDistance': 5, 'distances': [1], 'force2D': False, 'force2Ddimension': 0, 'resegmentRange': None, 'label': 1, 'additionalInfo': True, 'geometryTolerance': 0.01}	{'Original': {}, 'Wavelet': {}, 'LoG': {'sigma': [1.0, 2.0, 3.0, 4.0, 5.0]}, 'Square': {}, 'SquareRoot': {}, 'Logarithm': {}, 'Exponential': {}, 'Gradient': {}, 'LBP2D': {}, 'LBP3D': {}}	ae3d491fdde11c35a21be069139e629f22e0310a	3D	(1.0, 1.0, 1.0)	(380, 298, 189)	-0.06128515394525	-0.7638675657290243	8.93250851856272	ec6c42cc013f276214ede1e74625f20e5616fd60	(1.0, 1.0, 1.0)	(380, 298, 189)	(188, 57, 55, 63, 45, 44)	43870	3	(216.70797811716434, 79.98349669478003, 75.23875085479827)	(30.29151712625432, -57.49144622781, 159.37555472023126)	0.6074668690392486	0.4489865049107803	28.2660409135765	62.9552126944068	62.39390995922599	51.62363799656123	66.12866246946176	70.84490101623405	43757.583333333336	38.24320594517126	0.4951461926895171	12127.917467657013	0.2771615007910707	43870.0	-0.529277821754224	1.2301452580567782	26058.94036874864	0.92260297649992	1.1143012838803017	2.2681201170670224	3.8888290231045146	0.5712114652261151	0.3826374481443833	0.4090811541449771	-0.7638675657290243	4.652696588833539
wugansheng	1	v3.0.1	1.23.3	2.2.1	1.3.0	3.9.12	{'minimumROIDimensions': 1, 'minimumROISize': None, 'normalize': False, 'normalizeScale': 1, 'removeOutliers': None, 'resampledPixelSpacing': None, 'interpolator': 'sitkBSpline', 'preCrop': False, 'padDistance': 5, 'distances': [1], 'force2D': False, 'force2Ddimension': 0, 'resegmentRange': None, 'label': 1, 'additionalInfo': True, 'geometryTolerance': 0.01}	{'Original': {}, 'Wavelet': {}, 'LoG': {'sigma': [1.0, 2.0, 3.0, 4.0, 5.0]}, 'Square': {}, 'SquareRoot': {}, 'Logarithm': {}, 'Exponential': {}, 'Gradient': {}, 'LBP2D': {}, 'LBP3D': {}}	eebbce2c5339c2a82fb1f315c25e8a1ffd28bcd6	3D	(1.0, 1.0, 1.0)	(380, 298, 189)	-0.0406819441630964	-0.6775335945959234	13.169290294224382	63d2b6097dde09424d8c9a12f332eeeadb43cbf9	(1.0, 1.0, 1.0)	(380, 298, 189)	(59, 117, 94, 62, 71, 68)	145827	2	(86.8159874371687, 149.06009860999677, 122.5785554115493)	(-101.65976038655134, 11.58515568740674, 272.04223579808934)	0.806532494549247	0.6282155490893365	48.1411028942739	76.63150484584378	86.45229898620394	85.0	75.39230729988306	88.51553535961922	145687.79166666666	61.805798764381095	0.5269300026697782	25410.505456358507	0.174417534686075	145827.0	0.1649095777803964	0.9872945793858516	83721.01724344831	0.328053834815652	0.2941865046393498	6.116951164651388	3.808810601154161	0.2442761848142368	0.6762238633699511	0.7599686439827176	-0.6775335945959234	4.4863441957500845
wuguoqiang	1	v3.0.1	1.23.3	2.2.1	1.3.0	3.9.12	{'minimumROIDimensions': 1, 'minimumROISize': None, 'normalize': False, 'normalizeScale': 1, 'removeOutliers': None, 'resampledPixelSpacing': None, 'interpolator': 'sitkBSpline', 'preCrop': False, 'padDistance': 5, 'distances': [1], 'force2D': False, 'force2Ddimension': 0, 'resegmentRange': None, 'label': 1, 'additionalInfo': True, 'geometryTolerance': 0.01}	{'Original': {}, 'Wavelet': {}, 'LoG': {'sigma': [1.0, 2.0, 3.0, 4.0, 5.0]}, 'Square': {}, 'SquareRoot': {}, 'Logarithm': {}, 'Exponential': {}, 'Gradient': {}, 'LBP2D': {}, 'LBP3D': {}}	f382313f2205bc4e46e89cc7b1c342ffdfcfa595	3D	(1.0, 1.0, 1.0)	(380, 298, 189)	-0.0635869104527746	-0.6765506008813359	23.79039652175098	2091495713ac538a135863bac77b2fb303c0c3d2	(1.0, 1.0, 1.0)	(380, 298, 189)	(103, 156, 31, 64, 67, 53)	121226	1	(134.17624931945292, 187.5950538663323, 58.5063600217775)	(-42.11914653168708, 55.64069123549234, 247.53420504683746)	0.8807326879313219	0.7774531924686288	49.09362818585173	63.14673174080858	67.62396025078685	76.40026177965623	69.83552104767315	79.78721702127478	121148.0	55.61539078016047	0.674167698368816	17562.797081088836	0.144969764924628	121226.0	-0.4404591201225808	6.563588142387153	1706626.607012255	0.7587230942240146	5.020878824136191	1.7247578821782377	10.144308933894935	2.3638806610757346	2.6533925678911072	1.8968465393890943	-0.6765506008813359	10.820859534776272
xiangqingguo	1	v3.0.1	1.23.3	2.2.1	1.3.0	3.9.12	{'minimumROIDimensions': 1, 'minimumROISize': None, 'normalize': False, 'normalizeScale': 1, 'removeOutliers': None, 'resampledPixelSpacing': None, 'interpolator': 'sitkBSpline', 'preCrop': False, 'padDistance': 5, 'distances': [1], 'force2D': False, 'force2Ddimension': 0, 'resegmentRange': None, 'label': 1, 'additionalInfo': True, 'geometryTolerance': 0.01}	{'Original': {}, 'Wavelet': {}, 'LoG': {'sigma': [1.0, 2.0, 3.0, 4.0, 5.0]}, 'Square': {}, 'SquareRoot': {}, 'Logarithm': {}, 'Exponential': {}, 'Gradient': {}, 'LBP2D': {}, 'LBP3D': {}}	dccc20ea15b8148291fe34b6e5c82712e5ebebf0	3D	(1.0, 1.0, 1.0)	(380, 298, 221)	-0.1069110164567666	-0.677977625153896	9.232079168436115	38bf2effc4872482531e4a0740a39f60adf5f267	(1.0, 1.0, 1.0)	(380, 298, 221)	(78, 131, 50, 60, 49, 52)	81424	1	(107.557452348202, 155.69677245038318, 75.49748231479661)	(-104.66379055645801, 37.18767654317317, 117.41818450400362)	0.9644766722003494	0.7068246191278729	39.45764010307799	55.82380555980555	65.85590330410783	59.07622195096772	64.4980619863884	72.2357252334328	81360.625	53.84075821588062	0.6777171947735127	13398.159307807671	0.1646762092573363	81424.0	0.5029626084417359	4.72482394354612	574586.1050808385	0.1573868171197749	2.765368380336438	2.3208719773616093	6.978451555991118	1.506551017728743	2.0247641368656506	1.0442268821730674	-0.677977625153896	7.656429181145014
xiaokai	1	v3.0.1	1.23.3	2.2.1	1.3.0	3.9.12	{'minimumROIDimensions': 1, 'minimumROISize': None, 'normalize': False, 'normalizeScale': 1, 'removeOutliers': None, 'resampledPixelSpacing': None, 'interpolator': 'sitkBSpline', 'preCrop': False, 'padDistance': 5, 'distances': [1], 'force2D': False, 'force2Ddimension': 0, 'resegmentRange': None, 'label': 1, 'additionalInfo': True, 'geometryTolerance': 0.01}	{'Original': {}, 'Wavelet': {}, 'LoG': {'sigma': [1.0, 2.0, 3.0, 4.0, 5.0]}, 'Square': {}, 'SquareRoot': {}, 'Logarithm': {}, 'Exponential': {}, 'Gradient': {}, 'LBP2D': {}, 'LBP3D': {}}	5b9e1139cc13ffc67413ee70f0caccdfc8fe8086	3D	(1.0, 1.0, 0.9999999999999999)	(380, 264, 189)	-0.0630252354299057	-0.5876332837966186	9.318701722396812	5bc413f2918045ebbcbb833bef9313e664e1ff20	(1.0, 1.0, 0.9999999999999999)	(380, 264, 189)	(56, 151, 79, 65, 61, 50)	109667	1	(87.04666855115941, 179.49216263780355, 104.26647943319321)	(-110.41095493059059, 63.04408925065354, 170.9698692566302)	0.964152367315044	0.8456254660415675	48.97081230605675	57.910758690005615	70.77428911688199	68.6804193347711	64.88451279003334	75.95393340703298	109585.16666666669	55.83479508397917	0.6339654719347659	17468.39622527604	0.1594047511777844	109667.0	-0.0041615676827929	1.594043567759425	117617.0670637327	0.469524332082215	0.4439458709561715	4.767733092687792	4.3718763031708985	0.4195731824929242	0.8297890642854524	0.8012830839091184	-0.5876332837966186	4.959509586967517
yeyuanlin	1	v3.0.1	1.23.3	2.2.1	1.3.0	3.9.12	{'minimumROIDimensions': 1, 'minimumROISize': None, 'normalize': False, 'normalizeScale': 1, 'removeOutliers': None, 'resampledPixelSpacing': None, 'interpolator': 'sitkBSpline', 'preCrop': False, 'padDistance': 5, 'distances': [1], 'force2D': False, 'force2Ddimension': 0, 'resegmentRange': None, 'label': 1, 'additionalInfo': True, 'geometryTolerance': 0.01}	{'Original': {}, 'Wavelet': {}, 'LoG': {'sigma': [1.0, 2.0, 3.0, 4.0, 5.0]}, 'Square': {}, 'SquareRoot': {}, 'Logarithm': {}, 'Exponential': {}, 'Gradient': {}, 'LBP2D': {}, 'LBP3D': {}}	4ec50586cba0e53d6da40f364d04372d38d6ef76	3D	(1.0, 1.0, 1.0)	(380, 298, 189)	-0.0720968455697101	-0.6176372979164398	13.371033018938808	4a3f46093bec8089cd245de4ca1c0a706851ed08	(1.0, 1.0, 1.0)	(380, 298, 189)	(99, 101, 25, 43, 51, 32)	39353	1	(121.20925977689122, 128.2517978298986, 40.426320737936116)	(-51.18903044429028, -3.4704328429413636, 164.87511456164862)	0.7941485317368413	0.6125382610449626	30.23343077458736	49.3576200823937	46.32493928760188	57.14017850864661	50.24937810560445	61.22907805936653	39300.208333333336	39.19728151845779	0.633860679347117	8819.017704465845	0.2244012965444206	39353.0	-0.2780706305943599	0.9989953138995492	20192.68697003962	0.7459214388049318	0.7012789868608171	2.6505090528343547	2.2612974902490204	0.4093567852092451	0.5108549348045128	0.6520467625052503	-0.6176372979164398	2.87893478816546
yinguanglan	1	v3.0.1	1.23.3	2.2.1	1.3.0	3.9.12	{'minimumROIDimensions': 1, 'minimumROISize': None, 'normalize': False, 'normalizeScale': 1, 'removeOutliers': None, 'resampledPixelSpacing': None, 'interpolator': 'sitkBSpline', 'preCrop': False, 'padDistance': 5, 'distances': [1], 'force2D': False, 'force2Ddimension': 0, 'resegmentRange': None, 'label': 1, 'additionalInfo': True, 'geometryTolerance': 0.01}	{'Original': {}, 'Wavelet': {}, 'LoG': {'sigma': [1.0, 2.0, 3.0, 4.0, 5.0]}, 'Square': {}, 'SquareRoot': {}, 'Logarithm': {}, 'Exponential': {}, 'Gradient': {}, 'LBP2D': {}, 'LBP3D': {}}	deb5254940e6c0687073f9339201402159b7c7d0	3D	(1.0, 1.0, 1.0)	(380, 298, 189)	-0.0639628097965185	-0.5736531936336302	15.066932713991593	7df840624964e4869bb0d13a8e0d9f734aacfb3d	(1.0, 1.0, 1.0)	(380, 298, 189)	(167, 61, 40, 27, 28, 32)	12870	1	(178.8923853923854, 76.54141414141414, 56.775602175602174)	(-7.814632506174604, -35.751930117845845, 123.43056586266415)	0.7490881384610928	0.6991125940520186	23.03596981721102	32.95030015651097	35.77708763999664	37.01351104664349	30.870698080866266	38.61346915261564	12833.25	24.682679005975054	0.7289971018415882	3636.213926833076	0.2833431848388425	12870.0	-0.4084104394419076	-0.0922938662055686	1318.2092769639503	0.1588040841436794	0.1436893514710631	7.825827622470284	0.4968324748257901	0.0992503154760664	-0.291452108154185	-0.336565763706376	-0.5736531936336302	1.0704856684594204
zhangkaixin	1	v3.0.1	1.23.3	2.2.1	1.3.0	3.9.12	{'minimumROIDimensions': 1, 'minimumROISize': None, 'normalize': False, 'normalizeScale': 1, 'removeOutliers': None, 'resampledPixelSpacing': None, 'interpolator': 'sitkBSpline', 'preCrop': False, 'padDistance': 5, 'distances': [1], 'force2D': False, 'force2Ddimension': 0, 'resegmentRange': None, 'label': 1, 'additionalInfo': True, 'geometryTolerance': 0.01}	{'Original': {}, 'Wavelet': {}, 'LoG': {'sigma': [1.0, 2.0, 3.0, 4.0, 5.0]}, 'Square': {}, 'SquareRoot': {}, 'Logarithm': {}, 'Exponential': {}, 'Gradient': {}, 'LBP2D': {}, 'LBP3D': {}}	f19d0a4672b667a7db701a304232d26ad7d9b45f	3D	(1.0, 1.0, 1.0)	(380, 261, 237)	-0.0630038769389381	-0.815844417773652	6.47810495619811	caee86d752c19bb804e552314352605b9a7f2958	(1.0, 1.0, 1.0)	(380, 261, 237)	(49, 48, 37, 144, 157, 173)	1666416	4	(121.3206756296147, 126.60876215782854, 112.92183884456222)	(-33.81249545192526, 17.72710360374853, 179.6542843677052)	0.8357958403801563	0.6341961402811512	104.91023050094726	165.42237304446311	189.77091452590935	181.53236626012452	163.8078142214223	194.98461477767933	1666006.125	138.2593312963768	0.4300572443137646	158030.9870043885	0.0948561860805814	1666416.0	0.4816369612501711	2.112255451104436	3346031.560694095	0.2354694138191692	0.9117436717464704	3.3061361445045225	4.531882887662375	0.5349569657355587	1.244843149441201	1.2180453115069356	-0.815844417773652	5.347727305436028
zhaozhengsun	0	v3.0.1	1.23.3	2.2.1	1.3.0	3.9.12	{'minimumROIDimensions': 1, 'minimumROISize': None, 'normalize': False, 'normalizeScale': 1, 'removeOutliers': None, 'resampledPixelSpacing': None, 'interpolator': 'sitkBSpline', 'preCrop': False, 'padDistance': 5, 'distances': [1], 'force2D': False, 'force2Ddimension': 0, 'resegmentRange': None, 'label': 1, 'additionalInfo': True, 'geometryTolerance': 0.01}	{'Original': {}, 'Wavelet': {}, 'LoG': {'sigma': [1.0, 2.0, 3.0, 4.0, 5.0]}, 'Square': {}, 'SquareRoot': {}, 'Logarithm': {}, 'Exponential': {}, 'Gradient': {}, 'LBP2D': {}, 'LBP3D': {}}	69b826a325e1cf69dea980889ab1686f97709459	3D	(1.0, 1.0, 1.0)	(380, 296, 189)	-0.0692263093088322	-0.7142201332140702	14.64531367609096	d6252fe6dc0c260d6cd13206a28920254053932e	(1.0, 1.0, 1.0)	(380, 296, 189)	(78, 70, 31, 44, 40, 50)	43907	2	(100.00510169221309, 89.39119047076775, 54.70007060377616)	(-100.69707344816692, -31.470534382752263, 199.56326673834616)	0.7452468539089068	0.6048208028339052	31.89911345034489	52.74142903299735	58.30951894845301	59.90826320300064	48.54894437575342	66.03786792439622	43819.833333333336	39.30538405750114	0.5717795950905298	10512.417954637596	0.239900911413118	43907.0	-0.5704811804531942	0.312486672220758	7193.195849490233	0.70727954809872	0.3901485860652347	3.727875204063269	1.441864158199069	0.2575297012871718	-0.2349839729241852	-0.3343386152031837	-0.7142201332140702	2.1560842914131397
zhongxinghua	1	v3.0.1	1.23.3	2.2.1	1.3.0	3.9.12	{'minimumROIDimensions': 1, 'minimumROISize': None, 'normalize': False, 'normalizeScale': 1, 'removeOutliers': None, 'resampledPixelSpacing': None, 'interpolator': 'sitkBSpline', 'preCrop': False, 'padDistance': 5, 'distances': [1], 'force2D': False, 'force2Ddimension': 0, 'resegmentRange': None, 'label': 1, 'additionalInfo': True, 'geometryTolerance': 0.01}	{'Original': {}, 'Wavelet': {}, 'LoG': {'sigma': [1.0, 2.0, 3.0, 4.0, 5.0]}, 'Square': {}, 'SquareRoot': {}, 'Logarithm': {}, 'Exponential': {}, 'Gradient': {}, 'LBP2D': {}, 'LBP3D': {}}	510e189756c5cf074ba89e286486a19007c1db66	3D	(1.0, 1.0, 1.0)	(380, 298, 177)	-0.0993634405374582	-0.7704934276520021	10.359994319911443	f0c802a1e3384c0e5222ed3cc9062fb80e2ae719	(1.0, 1.0, 1.0)	(380, 298, 177)	(49, 101, 4, 120, 108, 101)	560492	2	(106.35186050826773, 151.25018019882532, 53.37416947967143)	(-82.82489110535228, 13.775237276235345, 171.07513799852146)	0.8639348781496634	0.7014428348794927	78.0886643536774	111.32577092628364	133.2066064427737	116.9700816448377	122.57650672131264	133.9290857132983	560278.7916666666	96.1782163401162	0.4638749665887544	70852.08646908904	0.1264586265318461	560492.0	-0.2194791827231186	2.0304956507364893	1088141.0482608525	0.6358408469165275	1.2948834755828764	4.239855579534148	6.098817492461413	0.7502515056035144	1.0185080731872322	1.0294864391156842	-0.7704934276520021	6.869310920113415
zhugeguiyun	0	v3.0.1	1.23.3	2.2.1	1.3.0	3.9.12	{'minimumROIDimensions': 1, 'minimumROISize': None, 'normalize': False, 'normalizeScale': 1, 'removeOutliers': None, 'resampledPixelSpacing': None, 'interpolator': 'sitkBSpline', 'preCrop': False, 'padDistance': 5, 'distances': [1], 'force2D': False, 'force2Ddimension': 0, 'resegmentRange': None, 'label': 1, 'additionalInfo': True, 'geometryTolerance': 0.01}	{'Original': {}, 'Wavelet': {}, 'LoG': {'sigma': [1.0, 2.0, 3.0, 4.0, 5.0]}, 'Square': {}, 'SquareRoot': {}, 'Logarithm': {}, 'Exponential': {}, 'Gradient': {}, 'LBP2D': {}, 'LBP3D': {}}	bc4a16bf3547ddccac08bd058185aa3a220a7ce7	3D	(1.0, 1.0, 1.0)	(380, 298, 207)	-0.0845825775755132	-0.8085058951643032	18.21232562796976	6a1ff3352f3185ad66d3fd4e2110fc2805d1c7d0	(1.0, 1.0, 0.9999999999999999)	(380, 298, 207)	(84, 107, 25, 39, 44, 52)	53009	1	(103.44735799581203, 129.0098662491275, 50.315625648474786)	(-79.86380249926268, 3.157199632687508, 97.2316727828103)	0.785477136261695	0.6939040837512361	36.15139219258489	52.09854364475123	58.137767414994535	59.0592922409336	47.41307836451879	60.93439094632849	52949.54166666666	40.92221486548413	0.7228478797970375	9433.626621844456	0.1781625737429793	53009.0	-0.6025041097151977	1.0226210866055223	25925.822537388805	0.978451617369074	0.9613416654291584	4.267973048596431	3.2085289210932517	0.5605181535246649	0.0599887821932408	-0.190500538816987	-0.8085058951643032	4.017034816257555
[truncated: 2,127 more columns]
