# Supplementary material for: A clinical study exploring the prediction of microvascular invasion in hepatocellular carcinoma through the use of combined enhanced CT and MRI radiomics
Source: PLoS One. 2025 Jan 28;20(1):e0318232. doi: 10.1371/journal.pone.0318232 (PMC11774365; doi:10.1371/journal.pone.0318232)
Supplement: S1 File — (ZIP) [file pone.0318232.s005.zip › All image omics features/MRI/dongmaiqi_val.csv]

name	label	diagnostics_Versions_PyRadiomics	diagnostics_Versions_Numpy	diagnostics_Versions_SimpleITK	diagnostics_Versions_PyWavelet	diagnostics_Versions_Python	diagnostics_Configuration_Settings	diagnostics_Configuration_EnabledImageTypes	diagnostics_Image-original_Hash	diagnostics_Image-original_Dimensionality	diagnostics_Image-original_Spacing	diagnostics_Image-original_Size	diagnostics_Image-original_Mean	diagnostics_Image-original_Minimum	diagnostics_Image-original_Maximum	diagnostics_Mask-original_Hash	diagnostics_Mask-original_Spacing	diagnostics_Mask-original_Size	diagnostics_Mask-original_BoundingBox	diagnostics_Mask-original_VoxelNum	diagnostics_Mask-original_VolumeNum	diagnostics_Mask-original_CenterOfMassIndex	diagnostics_Mask-original_CenterOfMass	original_shape_Elongation	original_shape_Flatness	original_shape_LeastAxisLength	original_shape_MajorAxisLength	original_shape_Maximum2DDiameterColumn	original_shape_Maximum2DDiameterRow	original_shape_Maximum2DDiameterSlice	original_shape_Maximum3DDiameter	original_shape_MeshVolume	original_shape_MinorAxisLength	original_shape_Sphericity	original_shape_SurfaceArea	original_shape_SurfaceVolumeRatio	original_shape_VoxelVolume	original_firstorder_10Percentile	original_firstorder_90Percentile	original_firstorder_Energy	original_firstorder_Entropy	original_firstorder_InterquartileRange	original_firstorder_Kurtosis	original_firstorder_Maximum	original_firstorder_MeanAbsoluteDeviation	original_firstorder_Mean	original_firstorder_Median	original_firstorder_Minimum	original_firstorder_Range
chenjinzhou	1	v3.0.1	1.23.3	2.2.1	1.3.0	3.9.12	{'minimumROIDimensions': 1, 'minimumROISize': None, 'normalize': False, 'normalizeScale': 1, 'removeOutliers': None, 'resampledPixelSpacing': None, 'interpolator': 'sitkBSpline', 'preCrop': False, 'padDistance': 5, 'distances': [1], 'force2D': False, 'force2Ddimension': 0, 'resegmentRange': None, 'label': 1, 'additionalInfo': True, 'geometryTolerance': 0.01}	{'Original': {}, 'Wavelet': {}, 'LoG': {'sigma': [1.0, 2.0, 3.0, 4.0, 5.0]}, 'Square': {}, 'SquareRoot': {}, 'Logarithm': {}, 'Exponential': {}, 'Gradient': {}, 'LBP2D': {}, 'LBP3D': {}}	dadc83497949e0baf4b3c87ada0d1d3275b8261d	3D	(1.0, 1.0, 1.0)	(380, 298, 189)	-0.0724770618535327	-0.7036324124719329	9.533065780652022	f8f83a05c68ca105bc41a29134c28e26e0c4c280	(1.0, 1.0, 1.0)	(380, 298, 189)	(168, 68, 52, 42, 34, 38)	32042	1	(188.9238187379065, 84.49119905124525, 70.27860308345296)	(4.347551495476495, -52.983743871344814, 155.33550382312296)	0.8145197178407865	0.7829383961113381	32.47672200605393	41.480558582077215	47.50789408087881	44.41846462902562	41.88078318274385	49.52776998815917	31992.33333333333	33.786732872151745	0.7439924236342682	6550.576993886548	0.2047545868453863	32042.0	-0.5568112431681631	0.1120407503267885	5227.264663073048	0.6462161881803826	0.3588961916314374	4.955525756179874	1.4497447373166916	0.2234131833182743	-0.2879478852714606	-0.3773631473524443	-0.7036324124719329	2.1533771497886245
chenwencai	1	v3.0.1	1.23.3	2.2.1	1.3.0	3.9.12	{'minimumROIDimensions': 1, 'minimumROISize': None, 'normalize': False, 'normalizeScale': 1, 'removeOutliers': None, 'resampledPixelSpacing': None, 'interpolator': 'sitkBSpline', 'preCrop': False, 'padDistance': 5, 'distances': [1], 'force2D': False, 'force2Ddimension': 0, 'resegmentRange': None, 'label': 1, 'additionalInfo': True, 'geometryTolerance': 0.01}	{'Original': {}, 'Wavelet': {}, 'LoG': {'sigma': [1.0, 2.0, 3.0, 4.0, 5.0]}, 'Square': {}, 'SquareRoot': {}, 'Logarithm': {}, 'Exponential': {}, 'Gradient': {}, 'LBP2D': {}, 'LBP3D': {}}	f5fca709a5952fcc31f9796fc5757ccf99af3e23	3D	(1.0, 1.0, 1.0)	(380, 253, 177)	-0.0590068909152575	-0.723274846906803	12.414059198660468	2db4e3bebf513f2ed0116da7165b3a699654016c	(1.0, 1.0, 1.0)	(380, 253, 177)	(117, 41, 28, 47, 52, 35)	52807	1	(139.3463555967959, 65.48078853182344, 43.48353437991175)	(-23.15888961194412, -20.300816235022566, 124.38062880845075)	0.9133022660028152	0.7965712287967234	37.60201219936194	47.20483346625815	52.20153254455275	54.644304369257	53.75872022286245	55.09083408335728	52749.625	43.1122813710191	0.7260342396491164	9368.569288000104	0.1776044718422188	52807.0	-0.629069713594391	0.1331354559333059	6813.176152845206	0.7593873442870077	0.3682564302212468	3.90531446991248	1.2379047465970463	0.2368227081046562	-0.1871140252480001	-0.1666081500607321	-0.723274846906803	1.9611795935038487
dengyoufa	1	v3.0.1	1.23.3	2.2.1	1.3.0	3.9.12	{'minimumROIDimensions': 1, 'minimumROISize': None, 'normalize': False, 'normalizeScale': 1, 'removeOutliers': None, 'resampledPixelSpacing': None, 'interpolator': 'sitkBSpline', 'preCrop': False, 'padDistance': 5, 'distances': [1], 'force2D': False, 'force2Ddimension': 0, 'resegmentRange': None, 'label': 1, 'additionalInfo': True, 'geometryTolerance': 0.01}	{'Original': {}, 'Wavelet': {}, 'LoG': {'sigma': [1.0, 2.0, 3.0, 4.0, 5.0]}, 'Square': {}, 'SquareRoot': {}, 'Logarithm': {}, 'Exponential': {}, 'Gradient': {}, 'LBP2D': {}, 'LBP3D': {}}	7d8d3514b4333ab4023621955f700026bd45b155	3D	(1.0, 1.0, 1.0)	(380, 298, 189)	-0.0737020252982336	-0.7499773105378814	42.78783192598007	d571b4c35038be42fc41d715a75fc0245e1d96cc	(1.0, 1.0, 1.0)	(380, 298, 189)	(139, 97, 16, 51, 42, 38)	45109	2	(164.2483983240595, 116.4351681482631, 36.39595202731162)	(-40.76370475669049, -14.26011359573684, 156.90079464207156)	0.8478994703768568	0.7590600852284064	35.730091788611595	47.07149339549341	54.81788029466298	50.32891812864648	56.4003546088143	58.01723881744115	45030.75	39.91189431988658	0.6035953519382341	10140.927813110751	0.2252000646915886	45109.0	-0.5059788669609047	0.7034047229423719	34867.983418411815	0.9536978133107474	0.5940831669700305	37.88781682831781	8.956917292633152	0.4528175338721168	0.2038512067561585	0.1305388119355566	-0.7499773105378814	9.706894603171031
dengzhongming	0	v3.0.1	1.23.3	2.2.1	1.3.0	3.9.12	{'minimumROIDimensions': 1, 'minimumROISize': None, 'normalize': False, 'normalizeScale': 1, 'removeOutliers': None, 'resampledPixelSpacing': None, 'interpolator': 'sitkBSpline', 'preCrop': False, 'padDistance': 5, 'distances': [1], 'force2D': False, 'force2Ddimension': 0, 'resegmentRange': None, 'label': 1, 'additionalInfo': True, 'geometryTolerance': 0.01}	{'Original': {}, 'Wavelet': {}, 'LoG': {'sigma': [1.0, 2.0, 3.0, 4.0, 5.0]}, 'Square': {}, 'SquareRoot': {}, 'Logarithm': {}, 'Exponential': {}, 'Gradient': {}, 'LBP2D': {}, 'LBP3D': {}}	af5f8c90ca2f4fb1a2d070d332a1189c570b00a2	3D	(1.0, 1.0, 0.9999999999999999)	(380, 273, 213)	-0.0713885971406731	-0.8213536799973674	8.749105232284396	f4148ee5bd65b98f67156dd852a745586d8d71cd	(1.0, 1.0, 0.9999999999999999)	(380, 273, 213)	(56, 147, 28, 50, 52, 44)	57681	1	(81.00714273330907, 169.98701478823182, 50.60654288240495)	(-87.00738554123093, 61.608533876981824, 103.49879470177694)	0.9008739126685356	0.80796384346873	39.15595550977098	48.462509586651336	53.82378656319155	56.79788728465171	56.08029957123981	59.270566050949775	57616.708333333336	43.658610629063006	0.6874364650362245	10494.228617369206	0.1821386351447973	57680.99999999999	-0.2711356589079977	1.021043026983704	62203.803572672376	0.8324972950587025	0.7336240281191597	13.669705770257131	5.4978169258472125	0.5185715460472633	0.5320155520425414	0.5125081893101955	-0.8213536799973674	6.31917060584458
dongdingwen	1	v3.0.1	1.23.3	2.2.1	1.3.0	3.9.12	{'minimumROIDimensions': 1, 'minimumROISize': None, 'normalize': False, 'normalizeScale': 1, 'removeOutliers': None, 'resampledPixelSpacing': None, 'interpolator': 'sitkBSpline', 'preCrop': False, 'padDistance': 5, 'distances': [1], 'force2D': False, 'force2Ddimension': 0, 'resegmentRange': None, 'label': 1, 'additionalInfo': True, 'geometryTolerance': 0.01}	{'Original': {}, 'Wavelet': {}, 'LoG': {'sigma': [1.0, 2.0, 3.0, 4.0, 5.0]}, 'Square': {}, 'SquareRoot': {}, 'Logarithm': {}, 'Exponential': {}, 'Gradient': {}, 'LBP2D': {}, 'LBP3D': {}}	6e2dac03b911558baedafa809c804c7fd5aafb10	3D	(1.0, 1.0, 1.0)	(380, 380, 189)	-0.1972287328238372	-1.056009428186592	7.954793859607956	7d29e81768a817d430435c61feffb42ba8fef1b2	(1.0, 1.0, 1.0)	(380, 380, 189)	(83, 133, 107, 77, 84, 71)	220016	1	(121.71335266526071, 177.39731201367172, 141.81318176859864)	(-97.2776446492393, -7.856594236328277, 104.20838059059864)	0.9075808431026384	0.7888980358386165	59.80383233926244	75.80679583729678	85.70297544426332	85.86617494683223	84.17244204607586	94.28149341201592	219897.0833333333	68.80079567892336	0.5529371067450126	31863.10060104973	0.1449000601465445	220016.0	0.8164326422660383	1.6904118358152578	340198.2910339962	0.004937474164911	0.4045719709011223	3.405973464321328	2.4684348567789547	0.2615995139692021	1.1972924023065965	1.1393121959659724	-0.5062064933722462	2.974641350151201
hefagang	0	v3.0.1	1.23.3	2.2.1	1.3.0	3.9.12	{'minimumROIDimensions': 1, 'minimumROISize': None, 'normalize': False, 'normalizeScale': 1, 'removeOutliers': None, 'resampledPixelSpacing': None, 'interpolator': 'sitkBSpline', 'preCrop': False, 'padDistance': 5, 'distances': [1], 'force2D': False, 'force2Ddimension': 0, 'resegmentRange': None, 'label': 1, 'additionalInfo': True, 'geometryTolerance': 0.01}	{'Original': {}, 'Wavelet': {}, 'LoG': {'sigma': [1.0, 2.0, 3.0, 4.0, 5.0]}, 'Square': {}, 'SquareRoot': {}, 'Logarithm': {}, 'Exponential': {}, 'Gradient': {}, 'LBP2D': {}, 'LBP3D': {}}	7088f29fed2de441514217736e1e12b710735de8	3D	(1.0, 1.0, 1.0)	(380, 298, 189)	-0.0762622851482466	-0.6621061172127758	14.951103567385845	2826cfa34f6aa9ab4ada46db6690f7f014309f14	(1.0, 1.0, 1.0)	(380, 298, 189)	(97, 173, 46, 66, 65, 74)	164068	1	(127.84193139429992, 207.8914596386864, 85.67686568983592)	(-76.68591017369009, 82.03879302224638, 232.4771078158259)	0.7500104248882585	0.6975536215932168	53.5413242275846	76.75585441775198	90.02777349240623	82.09750300709517	69.46221994724903	91.26883367283708	163967.375	57.56769098451948	0.6418683406219234	22570.601444035958	0.1376530022758244	164068.0	0.7359164203848435	2.3923969061097536	459208.5663878399	0.1042495535624895	0.8987287741698979	5.284619480592257	5.993186047064966	0.55137441909464	1.5105986321063776	1.4231796006324129	-0.6621061172127758	6.655292164277742
jiangfusheng	1	v3.0.1	1.23.3	2.2.1	1.3.0	3.9.12	{'minimumROIDimensions': 1, 'minimumROISize': None, 'normalize': False, 'normalizeScale': 1, 'removeOutliers': None, 'resampledPixelSpacing': None, 'interpolator': 'sitkBSpline', 'preCrop': False, 'padDistance': 5, 'distances': [1], 'force2D': False, 'force2Ddimension': 0, 'resegmentRange': None, 'label': 1, 'additionalInfo': True, 'geometryTolerance': 0.01}	{'Original': {}, 'Wavelet': {}, 'LoG': {'sigma': [1.0, 2.0, 3.0, 4.0, 5.0]}, 'Square': {}, 'SquareRoot': {}, 'Logarithm': {}, 'Exponential': {}, 'Gradient': {}, 'LBP2D': {}, 'LBP3D': {}}	e23abab87b73d5a65a38b4d62ace18c404e1068e	3D	(1.0, 1.0, 1.0)	(380, 297, 213)	-0.1072684686594392	-0.8196450746613899	6.5187316231333	7adfd91785fdc2c447241e4864f5df2a3bd75f83	(1.0, 1.0, 1.0)	(380, 297, 213)	(71, 82, 55, 67, 73, 65)	138069	1	(108.48659003831418, 117.44330733184132, 88.94940935329437)	(-84.37055288694586, -5.373806544498677, 212.30604973689432)	0.8470802391271455	0.6641451570142789	48.26257011895615	72.66870744932424	84.50443775329198	86.45229898620394	72.71863585079137	89.64373932405988	137967.66666666666	61.55622608323416	0.5957692764875553	21673.25967041758	0.1570894122807825	138069.0	-0.1368382320654099	1.7893958081000916	176642.89479167806	0.5703071372544811	1.1068658290503255	2.2187896346975298	2.695013304595812	0.5797967633648076	0.8872006345730118	0.8550285498108557	-0.8196450746613899	3.514658379257202
jiangqingsheng	1	v3.0.1	1.23.3	2.2.1	1.3.0	3.9.12	{'minimumROIDimensions': 1, 'minimumROISize': None, 'normalize': False, 'normalizeScale': 1, 'removeOutliers': None, 'resampledPixelSpacing': None, 'interpolator': 'sitkBSpline', 'preCrop': False, 'padDistance': 5, 'distances': [1], 'force2D': False, 'force2Ddimension': 0, 'resegmentRange': None, 'label': 1, 'additionalInfo': True, 'geometryTolerance': 0.01}	{'Original': {}, 'Wavelet': {}, 'LoG': {'sigma': [1.0, 2.0, 3.0, 4.0, 5.0]}, 'Square': {}, 'SquareRoot': {}, 'Logarithm': {}, 'Exponential': {}, 'Gradient': {}, 'LBP2D': {}, 'LBP3D': {}}	2d4f37bc522d2b9fb4b10a25e9e6e13bee1d7500	3D	(1.0, 1.0, 1.0)	(380, 298, 189)	-0.0808165251403489	-0.6560070866316593	9.02340826014466	675e663e51aa754c737120ffbf422c484801f636	(1.0, 1.0, 1.0)	(380, 298, 189)	(183, 68, 46, 63, 64, 50)	94600	6	(212.24903805496828, 95.46165961945032, 70.15517970401692)	(22.152189567118313, -12.957592537759695, 100.92636614519992)	0.8420306463133463	0.7935435893246106	49.27370558522731	62.09325643618952	72.91776189653656	70.00714249274856	75.45197147855052	78.28793010419933	94332.04166666669	52.28442484866502	0.2904032005085953	34508.192778968485	0.3658162398404058	94600.0	-0.1701677062915352	1.9525766631945451	113222.8526192363	0.684382382197767	1.1286422527901343	3.651941470382612	6.026153006046355	0.6579572309815599	0.7444489860849597	0.5473796862108019	-0.6560070866316593	6.682160092678014
jiangyunsheng	0	v3.0.1	1.23.3	2.2.1	1.3.0	3.9.12	{'minimumROIDimensions': 1, 'minimumROISize': None, 'normalize': False, 'normalizeScale': 1, 'removeOutliers': None, 'resampledPixelSpacing': None, 'interpolator': 'sitkBSpline', 'preCrop': False, 'padDistance': 5, 'distances': [1], 'force2D': False, 'force2Ddimension': 0, 'resegmentRange': None, 'label': 1, 'additionalInfo': True, 'geometryTolerance': 0.01}	{'Original': {}, 'Wavelet': {}, 'LoG': {'sigma': [1.0, 2.0, 3.0, 4.0, 5.0]}, 'Square': {}, 'SquareRoot': {}, 'Logarithm': {}, 'Exponential': {}, 'Gradient': {}, 'LBP2D': {}, 'LBP3D': {}}	dbbd34106872dd19d468795208bc2cfd1747cd2c	3D	(1.0, 1.0, 1.0)	(380, 298, 189)	-0.0642855746788832	-0.6108550389389371	14.503177137466825	2808b61faecc85335102b85a822316d1d71f6510	(1.0, 1.0, 1.0)	(380, 298, 189)	(74, 82, 79, 60, 65, 50)	82028	1	(105.5585166040864, 116.33519042278246, 97.91098161603355)	(-71.65697564445361, -5.643384091607544, 184.1301099565165)	0.7294973386033645	0.5943188558128354	40.00900382745729	67.31908879575755	63.90618123468183	77.10382610480494	66.2117814289874	78.03204469959762	81948.83333333333	49.1090961137087	0.6082745489531222	14999.599475496958	0.1830361564085349	82028.0	0.0443256907983672	0.8610578333476098	38952.05988239304	0.4280510729602249	0.46670408145671	38.77233172692589	8.75015182566392	0.3082541877103983	0.4973462460081631	0.5110297722550773	-0.6108550389389371	9.361006864602857
liaopeizhen	0	v3.0.1	1.23.3	2.2.1	1.3.0	3.9.12	{'minimumROIDimensions': 1, 'minimumROISize': None, 'normalize': False, 'normalizeScale': 1, 'removeOutliers': None, 'resampledPixelSpacing': None, 'interpolator': 'sitkBSpline', 'preCrop': False, 'padDistance': 5, 'distances': [1], 'force2D': False, 'force2Ddimension': 0, 'resegmentRange': None, 'label': 1, 'additionalInfo': True, 'geometryTolerance': 0.01}	{'Original': {}, 'Wavelet': {}, 'LoG': {'sigma': [1.0, 2.0, 3.0, 4.0, 5.0]}, 'Square': {}, 'SquareRoot': {}, 'Logarithm': {}, 'Exponential': {}, 'Gradient': {}, 'LBP2D': {}, 'LBP3D': {}}	b160b9ba52c7dd053d56e8f60f30b6c5659fc309	3D	(1.0, 1.0, 1.0)	(380, 253, 202)	-0.0588086084193669	-0.7112335566200584	11.53814873332313	9292268cdd912b3217f0721ddb88a9b840833cb3	(1.0, 1.0, 1.0)	(380, 253, 202)	(81, 93, 52, 22, 22, 22)	5399	1	(90.42100388960918, 102.48045934432302, 61.82126319688831)	(-82.20573259559501, 7.77505506270704, 111.25947715777255)	0.7964030020679018	0.6476496834337251	16.32163957939606	25.20133954649925	28.42534080710379	27.202941017470888	25.0	30.331501776206203	5371.75	20.07042247096454	0.7545627661739481	1965.7696019126413	0.3659458466817408	5399.0	0.0167831661737298	0.4509215788489246	407.6509065998868	0.3877093730282028	0.2270877850916403	3.435368624213864	0.8917390440268147	0.1379214721301445	0.2127049261310114	0.1904385312438077	-0.3505647214745119	1.2423037655013265
lijinhui	0	v3.0.1	1.23.3	2.2.1	1.3.0	3.9.12	{'minimumROIDimensions': 1, 'minimumROISize': None, 'normalize': False, 'normalizeScale': 1, 'removeOutliers': None, 'resampledPixelSpacing': None, 'interpolator': 'sitkBSpline', 'preCrop': False, 'padDistance': 5, 'distances': [1], 'force2D': False, 'force2Ddimension': 0, 'resegmentRange': None, 'label': 1, 'additionalInfo': True, 'geometryTolerance': 0.01}	{'Original': {}, 'Wavelet': {}, 'LoG': {'sigma': [1.0, 2.0, 3.0, 4.0, 5.0]}, 'Square': {}, 'SquareRoot': {}, 'Logarithm': {}, 'Exponential': {}, 'Gradient': {}, 'LBP2D': {}, 'LBP3D': {}}	f7d926b04bfd87105fe479fa9ccd713556b42ada	3D	(1.0, 1.0, 1.0)	(380, 264, 189)	-0.071232762678625	-0.6161237660771657	11.632746268395495	2be87570a72b784e094843333fe5582edd3ef2c7	(1.0, 1.0, 1.0)	(380, 264, 189)	(127, 55, 31, 37, 40, 44)	31665	2	(145.00950576346125, 73.20483183325439, 51.21187430917417)	(-48.76773022133875, -26.778350120175617, 125.22761279641816)	0.729347219345087	0.6932702006343627	31.40226423299466	45.29585175341542	48.75448697299562	50.60632371551998	42.05948168962618	51.42956348249516	31588.33333333333	33.036403524220816	0.5749375930351255	8405.19692233136	0.266085482688694	31665.0	-0.5158496411098202	0.1089352913790247	2666.231870444176	0.7394465353173725	0.3008223749020364	3.111483949862943	1.0499693872264209	0.1797886253564231	-0.1865458046585557	-0.1841736892947544	-0.6161237660771657	1.6660931533035863
liushurong	1	v3.0.1	1.23.3	2.2.1	1.3.0	3.9.12	{'minimumROIDimensions': 1, 'minimumROISize': None, 'normalize': False, 'normalizeScale': 1, 'removeOutliers': None, 'resampledPixelSpacing': None, 'interpolator': 'sitkBSpline', 'preCrop': False, 'padDistance': 5, 'distances': [1], 'force2D': False, 'force2Ddimension': 0, 'resegmentRange': None, 'label': 1, 'additionalInfo': True, 'geometryTolerance': 0.01}	{'Original': {}, 'Wavelet': {}, 'LoG': {'sigma': [1.0, 2.0, 3.0, 4.0, 5.0]}, 'Square': {}, 'SquareRoot': {}, 'Logarithm': {}, 'Exponential': {}, 'Gradient': {}, 'LBP2D': {}, 'LBP3D': {}}	619d8d3c71f5f81684dffaecfca6528404581f20	3D	(1.0, 1.0, 1.0)	(380, 298, 189)	-0.0867744225692481	-0.7821571621901554	14.184093605733022	1c136aaf5eae7e6df2e357e677316a9b07dbe2f7	(1.0, 1.0, 1.0)	(380, 298, 189)	(103, 102, 61, 31, 25, 23)	10697	1	(118.23576703748715, 114.3455174347948, 71.31046087688136)	(-82.90224394121283, -23.129425487795203, 192.25113884753137)	0.8041305915191501	0.7677753780915274	22.611890996620307	29.451180178279586	34.828149534536	31.400636936215164	33.12099032335839	37.17526059088221	10661.833333333334	23.682594937697036	0.7407349604227949	3162.587437767764	0.2966269813916709	10697.0	0.1387277024694497	0.460663061659393	1298.297974754854	0.231961376404947	0.1422505075490447	4.900515394643679	0.62537417566355	0.0987960989791538	0.3221976327837847	0.3483600293838314	-0.4602218030002121	1.085595978663762
lizhiping	1	v3.0.1	1.23.3	2.2.1	1.3.0	3.9.12	{'minimumROIDimensions': 1, 'minimumROISize': None, 'normalize': False, 'normalizeScale': 1, 'removeOutliers': None, 'resampledPixelSpacing': None, 'interpolator': 'sitkBSpline', 'preCrop': False, 'padDistance': 5, 'distances': [1], 'force2D': False, 'force2Ddimension': 0, 'resegmentRange': None, 'label': 1, 'additionalInfo': True, 'geometryTolerance': 0.01}	{'Original': {}, 'Wavelet': {}, 'LoG': {'sigma': [1.0, 2.0, 3.0, 4.0, 5.0]}, 'Square': {}, 'SquareRoot': {}, 'Logarithm': {}, 'Exponential': {}, 'Gradient': {}, 'LBP2D': {}, 'LBP3D': {}}	27ea396c95b1f8fe856d607691d6eae5825087bd	3D	(1.0, 1.0, 1.0)	(380, 264, 189)	-0.1191598062048709	-0.8250928952774316	23.14426464718642	c4800b0d3d531d179669dd22345940337d74226b	(1.0, 1.0, 1.0)	(380, 264, 189)	(113, 76, 49, 56, 45, 44)	50845	1	(141.14253122234243, 97.08801258727505, 68.81933326777461)	(-36.896206074717526, -9.67483054474495, 135.47429695483657)	0.8487080542615307	0.7214014965936744	36.14195891947342	50.099645052206185	60.20797289396148	53.823786563191554	51.31276644267	60.73713855624086	50776.958333333336	42.51997227145124	0.6281965224857496	10556.00817479339	0.2078897303280124	50845.0	0.2957343448962313	1.4632627200771302	59401.40408217294	0.2827725183806454	0.5370630525832135	3.5960491572969926	2.0120010564121524	0.3503788098217419	0.9828286399091468	1.0663030725156246	-0.8250928952774316	2.837093951689584
luguanxiu	1	v3.0.1	1.23.3	2.2.1	1.3.0	3.9.12	{'minimumROIDimensions': 1, 'minimumROISize': None, 'normalize': False, 'normalizeScale': 1, 'removeOutliers': None, 'resampledPixelSpacing': None, 'interpolator': 'sitkBSpline', 'preCrop': False, 'padDistance': 5, 'distances': [1], 'force2D': False, 'force2Ddimension': 0, 'resegmentRange': None, 'label': 1, 'additionalInfo': True, 'geometryTolerance': 0.01}	{'Original': {}, 'Wavelet': {}, 'LoG': {'sigma': [1.0, 2.0, 3.0, 4.0, 5.0]}, 'Square': {}, 'SquareRoot': {}, 'Logarithm': {}, 'Exponential': {}, 'Gradient': {}, 'LBP2D': {}, 'LBP3D': {}}	e9d62aac0d4260e33d624338e5045f0d3e524af0	3D	(1.0, 1.0, 1.0)	(380, 380, 173)	-0.1374834594530927	-0.7088476797612312	7.972581381698069	e0ae2aea1cd69976d86aa5c21c7d8adfbc35ab33	(1.0, 1.0, 1.0)	(380, 380, 173)	(81, 159, 69, 63, 63, 53)	83270	1	(110.71553981025579, 193.2314158760658, 90.8162963852528)	(-99.5258694915442, 17.040009626065796, 210.2416961655528)	0.843251069776161	0.7736232088490753	44.85164189569486	57.97608109821442	65.14598989960932	68.96375859826666	66.88796603276258	72.6842486375143	83191.20833333333	48.88839240749878	0.5893001715635902	15638.647064746452	0.1879843721236142	83270.0	1.174754327683695	2.4102203545771386	290043.6376131881	0.0171409305089528	0.6215333843348168	3.67706671406506	3.1827321096480947	0.3873938162647132	1.7978734728558443	1.8422376509382064	-0.3702691824582182	3.553001292106313
ningjianzu	1	v3.0.1	1.23.3	2.2.1	1.3.0	3.9.12	{'minimumROIDimensions': 1, 'minimumROISize': None, 'normalize': False, 'normalizeScale': 1, 'removeOutliers': None, 'resampledPixelSpacing': None, 'interpolator': 'sitkBSpline', 'preCrop': False, 'padDistance': 5, 'distances': [1], 'force2D': False, 'force2Ddimension': 0, 'resegmentRange': None, 'label': 1, 'additionalInfo': True, 'geometryTolerance': 0.01}	{'Original': {}, 'Wavelet': {}, 'LoG': {'sigma': [1.0, 2.0, 3.0, 4.0, 5.0]}, 'Square': {}, 'SquareRoot': {}, 'Logarithm': {}, 'Exponential': {}, 'Gradient': {}, 'LBP2D': {}, 'LBP3D': {}}	442b4e4fde87e818fa07d0b9eccc85e69a1bba9e	3D	(1.0, 1.0, 1.0)	(380, 298, 189)	-0.0626855321604827	-0.8120271870991539	15.530416950715262	7a531053ab158b1708119cceda1ea5a260b7bb5d	(1.0, 1.0, 1.0)	(380, 298, 189)	(101, 41, 13, 112, 98, 116)	642168	1	(153.34823597563255, 89.64025457512676, 64.41839207185659)	(-24.59364901887747, -63.912170570973274, 148.5551959372896)	0.7646174729014494	0.6998638286976955	83.43810447423384	119.22048411831086	134.9518432626987	132.48396129343357	113.78049041905209	138.19189556555045	642014.3333333334	91.15806528463024	0.6223827546502557	57825.98733096357	0.0900696204564958	642168.0	-0.6027322781837078	0.7140815237426404	194547.7622147606	0.98985240882771	0.8284590144569741	5.131602145009412	6.853398851929059	0.4466161811848892	-0.016619670310014	-0.0882156270999028	-0.8120271870991539	7.665426039028213
shenaiyang	1	v3.0.1	1.23.3	2.2.1	1.3.0	3.9.12	{'minimumROIDimensions': 1, 'minimumROISize': None, 'normalize': False, 'normalizeScale': 1, 'removeOutliers': None, 'resampledPixelSpacing': None, 'interpolator': 'sitkBSpline', 'preCrop': False, 'padDistance': 5, 'distances': [1], 'force2D': False, 'force2Ddimension': 0, 'resegmentRange': None, 'label': 1, 'additionalInfo': True, 'geometryTolerance': 0.01}	{'Original': {}, 'Wavelet': {}, 'LoG': {'sigma': [1.0, 2.0, 3.0, 4.0, 5.0]}, 'Square': {}, 'SquareRoot': {}, 'Logarithm': {}, 'Exponential': {}, 'Gradient': {}, 'LBP2D': {}, 'LBP3D': {}}	bb95fd25d4340d354f208722c6833d790c0fc8b5	3D	(1.0, 1.0, 1.0)	(380, 380, 165)	-0.1290059661170372	-0.7446386798663429	14.795521318286369	584d87b8cf308eaa25fbc7e3e1b7e277df5774bc	(1.0, 1.0, 1.0)	(380, 380, 165)	(62, 157, 45, 88, 82, 63)	257901	2	(105.34906029833154, 196.35518280270335, 77.7785390518067)	(-104.60046276282434, 23.16377655270341, 74.47368951490114)	0.9135970930054204	0.8234102652266994	65.10074229394048	79.06233993332243	92.91393867445294	90.4267659490264	91.2633551870629	95.33624704172072	257734.5	72.23112392928974	0.4704847125843435	41628.137367054354	0.1615155804405477	257901.0	0.5497841319572908	1.5678429492857329	310191.30496802885	0.042024788751854	0.510210451375739	9.43121763514496	5.715664952136647	0.3353783720484841	0.9985732916754092	0.9064590308357008	-0.5226026501009751	6.238267602237622
tangchengren	1	v3.0.1	1.23.3	2.2.1	1.3.0	3.9.12	{'minimumROIDimensions': 1, 'minimumROISize': None, 'normalize': False, 'normalizeScale': 1, 'removeOutliers': None, 'resampledPixelSpacing': None, 'interpolator': 'sitkBSpline', 'preCrop': False, 'padDistance': 5, 'distances': [1], 'force2D': False, 'force2Ddimension': 0, 'resegmentRange': None, 'label': 1, 'additionalInfo': True, 'geometryTolerance': 0.01}	{'Original': {}, 'Wavelet': {}, 'LoG': {'sigma': [1.0, 2.0, 3.0, 4.0, 5.0]}, 'Square': {}, 'SquareRoot': {}, 'Logarithm': {}, 'Exponential': {}, 'Gradient': {}, 'LBP2D': {}, 'LBP3D': {}}	4d113859b80ab9b0367bceb25a428bdc120e14c1	3D	(0.9999999999999999, 0.9999999999999998, 1.0)	(380, 298, 189)	-0.0646075017395615	-0.817529962788187	12.740569462751097	886d9d4f67ca43ba7ea61810bc8789f8c2fa7cde	(0.9999999999999999, 0.9999999999999998, 1.0)	(380, 298, 189)	(68, 136, 91, 33, 33, 38)	20615	1	(83.8435605141887, 151.7004608294931, 107.6154256609265)	(-82.91890210178138, 49.722182058666505, 202.07708708445733)	0.7866517645096321	0.6645459421682458	25.8083146517901	38.83601270302558	44.41846462902562	42.04759208325727	36.71511950137163	45.53020975132884	20568.125	30.550417919353563	0.7026377744164075	5166.729984138982	0.2512008257504747	20614.999999999996	1.015820734518835	1.486839688372418	31865.884123959997	-3.203426503814917e-16	0.2101469178731367	5.542314470935584	2.3998918143039782	0.1479880742295922	1.2266116246477676	1.1897354251724657	0.7187164713188829	1.6811753429850953
tangfubin	1	v3.0.1	1.23.3	2.2.1	1.3.0	3.9.12	{'minimumROIDimensions': 1, 'minimumROISize': None, 'normalize': False, 'normalizeScale': 1, 'removeOutliers': None, 'resampledPixelSpacing': None, 'interpolator': 'sitkBSpline', 'preCrop': False, 'padDistance': 5, 'distances': [1], 'force2D': False, 'force2Ddimension': 0, 'resegmentRange': None, 'label': 1, 'additionalInfo': True, 'geometryTolerance': 0.01}	{'Original': {}, 'Wavelet': {}, 'LoG': {'sigma': [1.0, 2.0, 3.0, 4.0, 5.0]}, 'Square': {}, 'SquareRoot': {}, 'Logarithm': {}, 'Exponential': {}, 'Gradient': {}, 'LBP2D': {}, 'LBP3D': {}}	28ca899eb0219db837a02eea40453e66bc5d8725	3D	(1.0, 1.0, 1.0)	(380, 298, 189)	-0.0797849482896134	-0.7310119588272428	39.84110745469384	34f3984a408f9a8d52b678b6dc5baf67d6b14506	(1.0, 1.0, 1.0)	(380, 298, 189)	(161, 61, 22, 60, 66, 53)	100903	1	(191.14267167477678, 94.31435140679663, 47.43061157745558)	(-27.380327135033212, -29.601269158613363, 161.7369069723556)	0.9535534486499894	0.8742542005062014	48.62418139361783	55.61789850762395	63.15853069855251	67.53517601961218	66.76076692189807	70.33491309442275	100829.83333333331	53.03463892860991	0.6657072783005915	15737.17782267086	0.1560766025531881	100903.0	-0.4149787965946047	1.94982107252548	134763.98451927857	0.9174976315793494	1.187848782184743	4.948376416782032	5.349901990338688	0.7538014408278985	0.5901678345579366	0.380552956611691	-0.7310119588272428	6.080913949165931
tanzhaoquan	0	v3.0.1	1.23.3	2.2.1	1.3.0	3.9.12	{'minimumROIDimensions': 1, 'minimumROISize': None, 'normalize': False, 'normalizeScale': 1, 'removeOutliers': None, 'resampledPixelSpacing': None, 'interpolator': 'sitkBSpline', 'preCrop': False, 'padDistance': 5, 'distances': [1], 'force2D': False, 'force2Ddimension': 0, 'resegmentRange': None, 'label': 1, 'additionalInfo': True, 'geometryTolerance': 0.01}	{'Original': {}, 'Wavelet': {}, 'LoG': {'sigma': [1.0, 2.0, 3.0, 4.0, 5.0]}, 'Square': {}, 'SquareRoot': {}, 'Logarithm': {}, 'Exponential': {}, 'Gradient': {}, 'LBP2D': {}, 'LBP3D': {}}	28324e0023e841182105912702e351b91e2d7f3b	3D	(1.0, 1.0, 1.0)	(400, 300, 177)	-0.0588856686391105	-0.6711809480518481	13.52396371939696	6d487f61a69cdf00aa4ea8ad8429a31f5fcf3379	(1.0, 1.0, 1.0)	(400, 300, 177)	(96, 141, 49, 34, 39, 38)	23794	1	(112.64713793393292, 160.13331091871902, 67.20160544675129)	(-61.62440175417714, 34.749773626239005, 154.53937784593828)	0.8749231152839765	0.7860028812459438	29.126264784621345	37.05618068276217	43.41658669218482	42.04759208325728	42.04759208325728	44.24929377967517	23741.0	32.421309043488186	0.6722459539277087	5942.309476229798	0.2502973537858471	23794.0	0.2883975959015679	1.3224261992996456	20581.924828119	0.1302304884385847	0.5542393314213696	3.239838434745824	2.414360404488015	0.3284805605856123	0.8329187793694075	0.8591813849773067	-0.4643752273722326	2.8787356318602475
weixiuchan	1	v3.0.1	1.23.3	2.2.1	1.3.0	3.9.12	{'minimumROIDimensions': 1, 'minimumROISize': None, 'normalize': False, 'normalizeScale': 1, 'removeOutliers': None, 'resampledPixelSpacing': None, 'interpolator': 'sitkBSpline', 'preCrop': False, 'padDistance': 5, 'distances': [1], 'force2D': False, 'force2Ddimension': 0, 'resegmentRange': None, 'label': 1, 'additionalInfo': True, 'geometryTolerance': 0.01}	{'Original': {}, 'Wavelet': {}, 'LoG': {'sigma': [1.0, 2.0, 3.0, 4.0, 5.0]}, 'Square': {}, 'SquareRoot': {}, 'Logarithm': {}, 'Exponential': {}, 'Gradient': {}, 'LBP2D': {}, 'LBP3D': {}}	bb97421a290b080c7daf22f52d53713e91910df8	3D	(1.0, 1.0, 1.0)	(380, 298, 189)	-0.0537170482692521	-0.55874234678355	14.157451877426146	74452ed794c58aadf9b478670bc22ebec6d7e9fe	(1.0, 1.0, 1.0)	(380, 298, 189)	(127, 66, 40, 161, 93, 53)	419441	1	(208.14003399763018, 106.51209347679412, 63.80490700718337)	(20.803476132490175, -10.236458607175877, 166.34364792522337)	0.4654263970969732	0.3279213249855092	52.7042673884016	160.72229334499852	160.3807968554839	97.14422267947796	162.5607578722491	170.0058822511739	419306.9166666667	74.8043979247255	0.5186069976940069	52239.6713696898	0.1245857611531325	419441.0	-0.3739866332700002	1.0558619321826883	223966.96563936863	0.9960960156496688	0.5944314260870729	19.472517539778583	8.229203330773988	0.4742143699217285	0.1700090692056463	-0.0446394917893247	-0.55874234678355	8.787945677557538
xiaorongjun	0	v3.0.1	1.23.3	2.2.1	1.3.0	3.9.12	{'minimumROIDimensions': 1, 'minimumROISize': None, 'normalize': False, 'normalizeScale': 1, 'removeOutliers': None, 'resampledPixelSpacing': None, 'interpolator': 'sitkBSpline', 'preCrop': False, 'padDistance': 5, 'distances': [1], 'force2D': False, 'force2Ddimension': 0, 'resegmentRange': None, 'label': 1, 'additionalInfo': True, 'geometryTolerance': 0.01}	{'Original': {}, 'Wavelet': {}, 'LoG': {'sigma': [1.0, 2.0, 3.0, 4.0, 5.0]}, 'Square': {}, 'SquareRoot': {}, 'Logarithm': {}, 'Exponential': {}, 'Gradient': {}, 'LBP2D': {}, 'LBP3D': {}}	a0439e9cc5f7ac095784847e85b1ad2873bf0338	3D	(1.0, 1.0, 0.9999999999999999)	(380, 298, 189)	-0.0646579221881569	-0.6340957277763135	17.870078600462413	c05bbc7a20828a3928b03d46f873fe28b98a16e8	(1.0, 1.0, 0.9999999999999999)	(380, 298, 189)	(82, 93, 91, 35, 34, 35)	19754	1	(99.0474840538625, 110.67034524653235, 108.00784651209881)	(-105.50941310952744, -13.923242390417627, 80.6870232598978)	0.7471331537514894	0.6930427050154035	26.49841552874519	38.23489568100459	43.01162633521313	40.311288741492746	34.9857113690718	44.65422712353221	19712.541666666668	28.566558193508158	0.7104794434717651	4967.002255007394	0.251971680719714	19754.0	0.8107794460997395	1.17374325789469	21561.972831772604	-3.203426503814917e-16	0.167521759289977	17.76851014203256	3.260785175715656	0.1510611503502596	1.0103503918189636	0.9713211320859676	0.3780149012672985	2.882770274448357
xieyuping	1	v3.0.1	1.23.3	2.2.1	1.3.0	3.9.12	{'minimumROIDimensions': 1, 'minimumROISize': None, 'normalize': False, 'normalizeScale': 1, 'removeOutliers': None, 'resampledPixelSpacing': None, 'interpolator': 'sitkBSpline', 'preCrop': False, 'padDistance': 5, 'distances': [1], 'force2D': False, 'force2Ddimension': 0, 'resegmentRange': None, 'label': 1, 'additionalInfo': True, 'geometryTolerance': 0.01}	{'Original': {}, 'Wavelet': {}, 'LoG': {'sigma': [1.0, 2.0, 3.0, 4.0, 5.0]}, 'Square': {}, 'SquareRoot': {}, 'Logarithm': {}, 'Exponential': {}, 'Gradient': {}, 'LBP2D': {}, 'LBP3D': {}}	237269693661defaf9c3171c5f986fed1fb8cd53	3D	(1.0, 1.0, 1.0)	(380, 298, 189)	-0.0598405555466451	-0.7000906934437185	18.49347893283228	8d05fd54adbf6a7e82523782b65f80bd85aa0b76	(1.0, 1.0, 1.0)	(380, 298, 189)	(171, 113, 64, 66, 50, 56)	95210	4	(202.92083814725345, 136.75632811679446, 90.4755172775969)	(3.623020917033415, -0.7186148057955677, 269.3822969244669)	0.8421060278486316	0.6732713324346485	43.50611448617094	64.61899146789216	80.44874144447506	71.21797525905943	61.68468205316454	83.40263784797217	95018.0	54.41604222861128	0.3875146525324047	25985.630129739104	0.2734811312565945	95210.0	0.0941861760383714	1.2812373216379789	66345.07902923577	0.3059936453142942	0.4364158623527967	13.560659321861444	6.841175408012608	0.3938981091132419	0.5783222175717426	0.4258622314264969	-0.7000906934437185	7.541266101456327
yangpeihua	1	v3.0.1	1.23.3	2.2.1	1.3.0	3.9.12	{'minimumROIDimensions': 1, 'minimumROISize': None, 'normalize': False, 'normalizeScale': 1, 'removeOutliers': None, 'resampledPixelSpacing': None, 'interpolator': 'sitkBSpline', 'preCrop': False, 'padDistance': 5, 'distances': [1], 'force2D': False, 'force2Ddimension': 0, 'resegmentRange': None, 'label': 1, 'additionalInfo': True, 'geometryTolerance': 0.01}	{'Original': {}, 'Wavelet': {}, 'LoG': {'sigma': [1.0, 2.0, 3.0, 4.0, 5.0]}, 'Square': {}, 'SquareRoot': {}, 'Logarithm': {}, 'Exponential': {}, 'Gradient': {}, 'LBP2D': {}, 'LBP3D': {}}	4c20c07d3aef30b7a992f70df38d8eb7e10a7b1b	3D	(0.9999999999999998, 0.9999999999999999, 1.0)	(420, 245, 165)	-0.0521245571371881	-0.6170884568854063	11.986648627450606	a537288258e1d80419f51608b816eacd64afd0ae	(0.9999999999999998, 0.9999999999999999, 0.9999999999999999)	(420, 245, 165)	(107, 107, 43, 74, 85, 65)	211506	1	(143.4395478142464, 149.27622857034788, 75.95662061596362)	(-69.99709724571832, 61.446890973454856, 98.8488110051275)	0.9463389591025916	0.8142419265675716	59.28806452059187	72.81381931598645	81.30190649671137	86.68333173107733	86.88498144098321	89.99444427296608	211409.20833333323	68.90655397977478	0.6426281881894174	26705.883672530985	0.1263231809204037	211505.99999999997	0.0962193949409068	2.0062338080956628	354757.1629536216	0.3804448558883543	0.837105082308566	7.381262675852821	7.529948330089509	0.6157277268431013	0.96500822737416	0.7800517157000171	-0.6170884568854063	8.147036786974915
zhaodaoyuan	1	v3.0.1	1.23.3	2.2.1	1.3.0	3.9.12	{'minimumROIDimensions': 1, 'minimumROISize': None, 'normalize': False, 'normalizeScale': 1, 'removeOutliers': None, 'resampledPixelSpacing': None, 'interpolator': 'sitkBSpline', 'preCrop': False, 'padDistance': 5, 'distances': [1], 'force2D': False, 'force2Ddimension': 0, 'resegmentRange': None, 'label': 1, 'additionalInfo': True, 'geometryTolerance': 0.01}	{'Original': {}, 'Wavelet': {}, 'LoG': {'sigma': [1.0, 2.0, 3.0, 4.0, 5.0]}, 'Square': {}, 'SquareRoot': {}, 'Logarithm': {}, 'Exponential': {}, 'Gradient': {}, 'LBP2D': {}, 'LBP3D': {}}	28319e964fba73a779b9050d8627660f81c99c96	3D	(1.0, 1.0, 1.0000000000000002)	(380, 298, 189)	-0.043826030209706	-0.664319880164259	11.169688070130055	ad5d0c8a20032a94057326dfce7ac3991424ab3c	(1.0, 1.0, 1.0000000000000002)	(380, 298, 189)	(44, 110, 49, 38, 37, 38)	24430	1	(60.41473598035203, 127.21686451084732, 69.35656979124028)	(-123.82956676927796, 25.707821403374098, 136.83916167970568)	0.655008620815739	0.5490502094466402	25.71139123444461	46.82885242928478	46.04345773288536	47.42362280551751	43.139309220245984	54.59853477887479	24379.375	30.67330204408959	0.692293782134822	5873.208319032941	0.2409088961071784	24430.000000000004	0.5781751927219557	1.737332181451168	42794.71478920245	0.250637876032557	0.6136713469742888	4.567462235171952	2.3661559073630936	0.3910133242345727	1.221311807399922	1.3585227080102489	-0.5961341749448935	2.962290082307987
zhaoguiguang	1	v3.0.1	1.23.3	2.2.1	1.3.0	3.9.12	{'minimumROIDimensions': 1, 'minimumROISize': None, 'normalize': False, 'normalizeScale': 1, 'removeOutliers': None, 'resampledPixelSpacing': None, 'interpolator': 'sitkBSpline', 'preCrop': False, 'padDistance': 5, 'distances': [1], 'force2D': False, 'force2Ddimension': 0, 'resegmentRange': None, 'label': 1, 'additionalInfo': True, 'geometryTolerance': 0.01}	{'Original': {}, 'Wavelet': {}, 'LoG': {'sigma': [1.0, 2.0, 3.0, 4.0, 5.0]}, 'Square': {}, 'SquareRoot': {}, 'Logarithm': {}, 'Exponential': {}, 'Gradient': {}, 'LBP2D': {}, 'LBP3D': {}}	7ebf10064a40025448512b085ac40ad6842b269e	3D	(1.0, 1.0, 0.9999999999999999)	(380, 298, 186)	-0.1055863624536576	-0.689229612447851	12.437894464133247	09171e4496cbe0458c48f3d8c9956b4e218bb8ea	(1.0, 1.0, 0.9999999999999999)	(380, 298, 186)	(55, 160, 64, 75, 81, 122)	316008	2	(92.45462456646668, 196.30238791423002, 131.03405293536872)	(-98.85287770327334, 58.82744499164002, 269.45657109183867)	0.5637670995654734	0.5097551681946971	60.68701805896357	119.05130510767988	130.38404810405297	130.38404810405297	86.35392289873113	133.11649033834988	315849.3749999998	67.11720898004091	0.5569385932686437	40271.4090675966	0.1275019431892072	316007.99999999994	-0.5008019941237204	1.123264620955691	215954.74318758084	0.9045343213635502	1.2292658909717091	3.7364619620528776	5.223808505437962	0.5881467787571641	0.4615540167497998	0.7105184093885477	-0.689229612447851	5.9130381178858125
zhaoshuiwang	1	v3.0.1	1.23.3	2.2.1	1.3.0	3.9.12	{'minimumROIDimensions': 1, 'minimumROISize': None, 'normalize': False, 'normalizeScale': 1, 'removeOutliers': None, 'resampledPixelSpacing': None, 'interpolator': 'sitkBSpline', 'preCrop': False, 'padDistance': 5, 'distances': [1], 'force2D': False, 'force2Ddimension': 0, 'resegmentRange': None, 'label': 1, 'additionalInfo': True, 'geometryTolerance': 0.01}	{'Original': {}, 'Wavelet': {}, 'LoG': {'sigma': [1.0, 2.0, 3.0, 4.0, 5.0]}, 'Square': {}, 'SquareRoot': {}, 'Logarithm': {}, 'Exponential': {}, 'Gradient': {}, 'LBP2D': {}, 'LBP3D': {}}	3580a675e65b497f41f95f2699fe72cabccb02ec	3D	(1.0, 1.0, 1.0)	(380, 298, 189)	-0.0813265025440882	-0.6881875473918438	30.25807454221309	6fd6c9a2a7702a545f33719bbbad40bf91fdb9c7	(1.0, 1.0, 1.0)	(380, 298, 189)	(57, 98, 10, 124, 125, 89)	716897	1	(119.61806368278846, 155.36367427956876, 54.78383924050456)	(-81.51994729591155, 45.00737607132875, 72.67366974039157)	0.950375272639562	0.7309735378123977	83.16314080488485	113.7703849769572	127.4401820463232	127.81627439414748	128.47178678604885	139.4596715900335	716741.6666666666	108.1245606407836	0.6039750164044457	64126.90085449213	0.0894700333981217	716897.0	0.2763448996266827	2.946576831899025	2140729.537936484	0.2157219962010199	0.8325437963738862	6.258112256807839	7.698168255106082	0.7526743094741132	1.3277760853112115	1.0784297766210365	-0.6881875473918438	8.386355802497926
zhouboyan	0	v3.0.1	1.23.3	2.2.1	1.3.0	3.9.12	{'minimumROIDimensions': 1, 'minimumROISize': None, 'normalize': False, 'normalizeScale': 1, 'removeOutliers': None, 'resampledPixelSpacing': None, 'interpolator': 'sitkBSpline', 'preCrop': False, 'padDistance': 5, 'distances': [1], 'force2D': False, 'force2Ddimension': 0, 'resegmentRange': None, 'label': 1, 'additionalInfo': True, 'geometryTolerance': 0.01}	{'Original': {}, 'Wavelet': {}, 'LoG': {'sigma': [1.0, 2.0, 3.0, 4.0, 5.0]}, 'Square': {}, 'SquareRoot': {}, 'Logarithm': {}, 'Exponential': {}, 'Gradient': {}, 'LBP2D': {}, 'LBP3D': {}}	510e189756c5cf074ba89e286486a19007c1db66	3D	(1.0, 1.0, 1.0)	(380, 298, 177)	-0.0993634405374582	-0.7704934276520021	10.359994319911443	f4c7715aed8c57892c5a11d6b3ace57402ae112d	(1.0, 1.0, 1.0)	(380, 298, 177)	(47, 99, 4, 114, 126, 113)	773753	1	(97.72528830259786, 160.39103564057262, 64.08832275933017)	(-91.45146331102215, 22.91609271798265, 181.7892912781802)	0.8968627929944297	0.7694984796978075	90.7975546921421	117.99575579122592	124.631456703354	140.46351839534705	131.01526628603247	144.06248644251562	773608.5833333334	105.82600310040752	0.5613614669235668	72597.61932178796	0.0938428307103038	773753.0	-0.0266241969980093	2.2233506364615985	1851960.8034481392	0.4860283764218173	1.175497055848285	3.88725178656308	6.098817492461413	0.7093096759787019	1.2528005671176023	1.3600949860730145	-0.7704934276520021	6.869310920113415
[truncated: 2,127 more columns]
