# Supplementary material for: A clinical study exploring the prediction of microvascular invasion in hepatocellular carcinoma through the use of combined enhanced CT and MRI radiomics
Source: PLoS One. 2025 Jan 28;20(1):e0318232. doi: 10.1371/journal.pone.0318232 (PMC11774365; doi:10.1371/journal.pone.0318232)
Supplement: S1 File — (ZIP) [file pone.0318232.s005.zip › All image omics features/MRI/jingmaiqi_train.csv]

name	label	diagnostics_Versions_PyRadiomics	diagnostics_Versions_Numpy	diagnostics_Versions_SimpleITK	diagnostics_Versions_PyWavelet	diagnostics_Versions_Python	diagnostics_Configuration_Settings	diagnostics_Configuration_EnabledImageTypes	diagnostics_Image-original_Hash	diagnostics_Image-original_Dimensionality	diagnostics_Image-original_Spacing	diagnostics_Image-original_Size	diagnostics_Image-original_Mean	diagnostics_Image-original_Minimum	diagnostics_Image-original_Maximum	diagnostics_Mask-original_Hash	diagnostics_Mask-original_Spacing	diagnostics_Mask-original_Size	diagnostics_Mask-original_BoundingBox	diagnostics_Mask-original_VoxelNum	diagnostics_Mask-original_VolumeNum	diagnostics_Mask-original_CenterOfMassIndex	diagnostics_Mask-original_CenterOfMass	original_shape_Elongation	original_shape_Flatness	original_shape_LeastAxisLength	original_shape_MajorAxisLength	original_shape_Maximum2DDiameterColumn	original_shape_Maximum2DDiameterRow	original_shape_Maximum2DDiameterSlice	original_shape_Maximum3DDiameter	original_shape_MeshVolume	original_shape_MinorAxisLength	original_shape_Sphericity	original_shape_SurfaceArea	original_shape_SurfaceVolumeRatio	original_shape_VoxelVolume	original_firstorder_10Percentile	original_firstorder_90Percentile	original_firstorder_Energy	original_firstorder_Entropy	original_firstorder_InterquartileRange	original_firstorder_Kurtosis	original_firstorder_Maximum	original_firstorder_MeanAbsoluteDeviation	original_firstorder_Mean	original_firstorder_Median	original_firstorder_Minimum	original_firstorder_Range
cengxinhua	0	v3.0.1	1.23.3	2.2.1	1.3.0	3.9.12	{'minimumROIDimensions': 1, 'minimumROISize': None, 'normalize': False, 'normalizeScale': 1, 'removeOutliers': None, 'resampledPixelSpacing': None, 'interpolator': 'sitkBSpline', 'preCrop': False, 'padDistance': 5, 'distances': [1], 'force2D': False, 'force2Ddimension': 0, 'resegmentRange': None, 'label': 1, 'additionalInfo': True, 'geometryTolerance': 0.01}	{'Original': {}, 'Wavelet': {}, 'LoG': {'sigma': [1.0, 2.0, 3.0, 4.0, 5.0]}, 'Square': {}, 'SquareRoot': {}, 'Logarithm': {}, 'Exponential': {}, 'Gradient': {}, 'LBP2D': {}, 'LBP3D': {}}	75943b05ba82a83e9cf2ae9e0ec3a2bcd487b516	3D	(1.0, 0.9999999999999998, 1.0000000000000002)	(380, 297, 173)	-0.1064788642887474	-0.7072979414598517	5.695932093614304	a0e5e8a9df62788913f15b6a4a6863cf748905cd	(0.9999999999999999, 0.9999999999999998, 1.0000000000000002)	(380, 297, 173)	(98, 187, 81, 18, 17, 15)	1864	2	(105.3181330472103, 195.14377682403435, 88.2392703862661)	(-84.06781555057644, 67.1792310696346, 130.82005341942926)	0.6767812795903616	0.5206014723600795	10.809116692676206	20.762747065763133	22.80350850198276	19.79898987322333	16.999999999999996	25.45584412271571	1833.083333333334	14.0518385269782	0.597749217237863	1211.7692127882156	0.661055169043896	1864.0	1.9700351408910235	2.899761772621223	11671.055785358894	-3.203426503814917e-16	0.5033106577787545	4.076067394288653	3.878421384968801	0.3067839765982776	2.469715577544884	2.473345798669778	1.5506095927420611	2.32781179222674
chenlan	1	v3.0.1	1.23.3	2.2.1	1.3.0	3.9.12	{'minimumROIDimensions': 1, 'minimumROISize': None, 'normalize': False, 'normalizeScale': 1, 'removeOutliers': None, 'resampledPixelSpacing': None, 'interpolator': 'sitkBSpline', 'preCrop': False, 'padDistance': 5, 'distances': [1], 'force2D': False, 'force2Ddimension': 0, 'resegmentRange': None, 'label': 1, 'additionalInfo': True, 'geometryTolerance': 0.01}	{'Original': {}, 'Wavelet': {}, 'LoG': {'sigma': [1.0, 2.0, 3.0, 4.0, 5.0]}, 'Square': {}, 'SquareRoot': {}, 'Logarithm': {}, 'Exponential': {}, 'Gradient': {}, 'LBP2D': {}, 'LBP3D': {}}	f373dbdc91599dbc03903324b6d86dbc6514890d	3D	(1.0, 1.0, 1.0)	(380, 297, 197)	-0.11429337979358	-0.6348459289090086	6.729651834350261	75faf27fff188c8e1eb827d8a52dbe77f0b8a50c	(1.0, 1.0, 1.0)	(380, 297, 197)	(88, 123, 21, 79, 81, 67)	191895	1	(125.42718674274994, 164.1476745094974, 54.77121342400792)	(-48.49533103374009, 50.092742868867376, 101.75365894715091)	0.9834704970484366	0.9243424500901712	62.45350504589623	67.56533256673843	86.45229898620394	85.70297544426332	84.17244204607586	89.3364427319557	191782.0	66.44851120265317	0.573528286893713	28041.495884961725	0.1462154732193935	191895.0	-0.0293373769452454	3.6264205055359744	1001441.792280071	0.4819195243573894	2.0511602197772474	2.090506751611652	4.860144180162142	1.090347100255294	1.873614491909264	1.9082899893387968	-0.6348459289090086	5.494990109071151
chenlida	0	v3.0.1	1.23.3	2.2.1	1.3.0	3.9.12	{'minimumROIDimensions': 1, 'minimumROISize': None, 'normalize': False, 'normalizeScale': 1, 'removeOutliers': None, 'resampledPixelSpacing': None, 'interpolator': 'sitkBSpline', 'preCrop': False, 'padDistance': 5, 'distances': [1], 'force2D': False, 'force2Ddimension': 0, 'resegmentRange': None, 'label': 1, 'additionalInfo': True, 'geometryTolerance': 0.01}	{'Original': {}, 'Wavelet': {}, 'LoG': {'sigma': [1.0, 2.0, 3.0, 4.0, 5.0]}, 'Square': {}, 'SquareRoot': {}, 'Logarithm': {}, 'Exponential': {}, 'Gradient': {}, 'LBP2D': {}, 'LBP3D': {}}	a3a3b909770700e04efa12b5b83844343329e8a2	3D	(1.0, 1.0, 1.0)	(380, 261, 181)	-0.0582131794745543	-0.7745806764391738	5.7006297209364485	f549ad66889dac5c9e4321f026317f8eefccccf4	(1.0, 1.0, 1.0)	(380, 261, 181)	(93, 100, 28, 27, 26, 18)	7245	1	(106.1127674258109, 112.2975845410628, 36.54630779848171)	(-90.71531990404917, 0.6378555371527881, 122.6021189414027)	0.7732638372442605	0.6022460634744239	17.06699026462053	28.33889883174858	30.01666203960727	31.064449134018133	29.068883707497267	35.41186241925155	7218.25	21.9134456539148	0.7841293673965297	2303.4794990023174	0.3191188306033065	7245.0	-0.5690184416018526	0.9056201167311444	2191.615743854876	0.9928442130810448	0.8871633292979132	2.2062900132300336	1.508242036754237	0.4654452041475027	0.0441462801934371	-0.076750984491425	-0.7745806764391738	2.282822713193411
chenshufa	0	v3.0.1	1.23.3	2.2.1	1.3.0	3.9.12	{'minimumROIDimensions': 1, 'minimumROISize': None, 'normalize': False, 'normalizeScale': 1, 'removeOutliers': None, 'resampledPixelSpacing': None, 'interpolator': 'sitkBSpline', 'preCrop': False, 'padDistance': 5, 'distances': [1], 'force2D': False, 'force2Ddimension': 0, 'resegmentRange': None, 'label': 1, 'additionalInfo': True, 'geometryTolerance': 0.01}	{'Original': {}, 'Wavelet': {}, 'LoG': {'sigma': [1.0, 2.0, 3.0, 4.0, 5.0]}, 'Square': {}, 'SquareRoot': {}, 'Logarithm': {}, 'Exponential': {}, 'Gradient': {}, 'LBP2D': {}, 'LBP3D': {}}	755654ee007df5c264d15d27867ca245e79e5d6f	3D	(1.0, 1.0, 1.0)	(380, 261, 181)	-0.0577814714264904	-0.8448306474599837	7.872971616255537	b0336fb391994aa26c781df28911e9bbf6ad007b	(1.0, 1.0, 1.0)	(380, 261, 181)	(109, 22, 19, 150, 100, 110)	678904	1	(181.04186158867822, 68.5564409695627, 74.3077032982572)	(-9.97508758811179, -44.92570243253729, 175.95673477940718)	0.7570720125296115	0.5744088185282369	76.4372228182445	133.0711165160968	153.9415473483361	130.96946208945045	142.68847185389575	155.16765126791086	678727.8333333334	100.74441799040385	0.5527327515491433	67571.88458731255	0.0995566724521329	678904.0	-0.3425037512235875	0.913313489367403	240253.9032164732	0.7571006674031696	0.5752453166578085	3.3602949851200528	3.29531522313354	0.3741668264383532	0.348687901582867	0.3947824997040263	-0.8448306474599837	4.140145870593524
chenyanlin	1	v3.0.1	1.23.3	2.2.1	1.3.0	3.9.12	{'minimumROIDimensions': 1, 'minimumROISize': None, 'normalize': False, 'normalizeScale': 1, 'removeOutliers': None, 'resampledPixelSpacing': None, 'interpolator': 'sitkBSpline', 'preCrop': False, 'padDistance': 5, 'distances': [1], 'force2D': False, 'force2Ddimension': 0, 'resegmentRange': None, 'label': 1, 'additionalInfo': True, 'geometryTolerance': 0.01}	{'Original': {}, 'Wavelet': {}, 'LoG': {'sigma': [1.0, 2.0, 3.0, 4.0, 5.0]}, 'Square': {}, 'SquareRoot': {}, 'Logarithm': {}, 'Exponential': {}, 'Gradient': {}, 'LBP2D': {}, 'LBP3D': {}}	c5382179fa747df1731ba4c5e4b253a69d16b254	3D	(1.0, 1.0, 1.0)	(380, 297, 173)	-0.0500391227648178	-0.6931566156007752	6.0057640271333135	b3695dd588399c2dbec0955b8673a8e1e0f26a6f	(1.0, 1.0, 1.0)	(380, 297, 173)	(66, 135, 103, 64, 69, 47)	87907	1	(94.92785557464138, 165.70794134710547, 125.72755298212884)	(-71.24647799774864, 28.89271765325546, 222.60648760393985)	0.8907167894910302	0.7842420179904391	45.592858390450175	58.13620967068104	72.94518489934754	69.72087205421343	70.32780389006896	79.58643100428615	87799.04166666667	51.78289803104639	0.445018454150317	21466.7329720676	0.2444984884182118	87907.0	-0.5317368410770622	2.9065043562780244	426436.6259209137	0.8447121711234484	2.941875390694669	1.6001393354217746	4.819328684384024	1.3298942826122775	1.666418289568664	2.575593818504413	-0.6931566156007752	5.512485299984799
chenyoutian	1	v3.0.1	1.23.3	2.2.1	1.3.0	3.9.12	{'minimumROIDimensions': 1, 'minimumROISize': None, 'normalize': False, 'normalizeScale': 1, 'removeOutliers': None, 'resampledPixelSpacing': None, 'interpolator': 'sitkBSpline', 'preCrop': False, 'padDistance': 5, 'distances': [1], 'force2D': False, 'force2Ddimension': 0, 'resegmentRange': None, 'label': 1, 'additionalInfo': True, 'geometryTolerance': 0.01}	{'Original': {}, 'Wavelet': {}, 'LoG': {'sigma': [1.0, 2.0, 3.0, 4.0, 5.0]}, 'Square': {}, 'SquareRoot': {}, 'Logarithm': {}, 'Exponential': {}, 'Gradient': {}, 'LBP2D': {}, 'LBP3D': {}}	1dc4d3b58b27941076ce3e373f3be46cdaa9083c	3D	(1.0, 1.0, 1.0)	(380, 297, 173)	-0.0661298048807746	-0.7365197215512056	7.753521279596248	e60d52e7563e3f061198d3d9a8477add34af556b	(1.0, 1.0, 1.0)	(380, 297, 173)	(112, 73, 43, 50, 44, 45)	45623	2	(136.00043837538084, 93.94292352541481, 64.06400280560244)	(-48.575832681749205, -20.789975186745167, 108.49741684759843)	0.8652629533797792	0.8344765190807693	37.41338895185758	44.83456166396495	56.4003546088143	51.0	51.62363799656123	57.463031594234565	45545.41666666666	38.79368523885014	0.6165596143159608	10003.197340162496	0.2196312619856552	45623.0	-0.4539369959212977	1.5555401641136026	49363.016281476266	0.740062974199091	1.161728983145177	2.029556217568772	2.742387611759216	0.6344793119970231	0.737003082762695	0.9652562483533508	-0.7365197215512056	3.478907333310421
dengxiaogen	0	v3.0.1	1.23.3	2.2.1	1.3.0	3.9.12	{'minimumROIDimensions': 1, 'minimumROISize': None, 'normalize': False, 'normalizeScale': 1, 'removeOutliers': None, 'resampledPixelSpacing': None, 'interpolator': 'sitkBSpline', 'preCrop': False, 'padDistance': 5, 'distances': [1], 'force2D': False, 'force2Ddimension': 0, 'resegmentRange': None, 'label': 1, 'additionalInfo': True, 'geometryTolerance': 0.01}	{'Original': {}, 'Wavelet': {}, 'LoG': {'sigma': [1.0, 2.0, 3.0, 4.0, 5.0]}, 'Square': {}, 'SquareRoot': {}, 'Logarithm': {}, 'Exponential': {}, 'Gradient': {}, 'LBP2D': {}, 'LBP3D': {}}	0d932c7bc7c38bf09d89128527ffd06f4c9a2cf0	3D	(1.0, 1.0, 1.0)	(380, 285, 213)	-0.0708469291730599	-0.7999433567634525	5.8282990917448325	441690bdfb01e50e2805c5a9e3efedfd45923f05	(1.0, 1.0, 1.0)	(380, 285, 213)	(66, 143, 106, 27, 26, 17)	7412	1	(79.26753912574203, 155.9742309767944, 114.33324338909875)	(-108.94069327705797, 39.624352665634376, 208.62985356566173)	0.895796252587615	0.6879124118418547	17.80928823439996	25.8888892362276	28.844410203711917	27.85677655436824	29.206163733020468	30.14962686336267	7384.708333333333	23.19116996146852	0.7738914404022759	2369.697876388456	0.3208925484154922	7412.0	1.5457908741405273	3.366821395500196	61604.89936867368	0.1242444603382608	0.4166764752263647	7.35877229456245	4.068998418566848	0.5385524224697537	2.768885323396175	3.0118747684555145	-0.7459297396044793	4.814928158171328
duxingyun	0	v3.0.1	1.23.3	2.2.1	1.3.0	3.9.12	{'minimumROIDimensions': 1, 'minimumROISize': None, 'normalize': False, 'normalizeScale': 1, 'removeOutliers': None, 'resampledPixelSpacing': None, 'interpolator': 'sitkBSpline', 'preCrop': False, 'padDistance': 5, 'distances': [1], 'force2D': False, 'force2Ddimension': 0, 'resegmentRange': None, 'label': 1, 'additionalInfo': True, 'geometryTolerance': 0.01}	{'Original': {}, 'Wavelet': {}, 'LoG': {'sigma': [1.0, 2.0, 3.0, 4.0, 5.0]}, 'Square': {}, 'SquareRoot': {}, 'Logarithm': {}, 'Exponential': {}, 'Gradient': {}, 'LBP2D': {}, 'LBP3D': {}}	ea7623b0367c6e0afee74e8b854ea99538c065a9	3D	(1.0, 1.0, 1.0)	(380, 261, 199)	-0.0597730948944948	-0.958050405579694	5.210827763073766	f14649cb4acef2145156e79c6a5e1068d51702d9	(1.0, 1.0, 1.0)	(380, 261, 199)	(98, 128, 99, 18, 17, 16)	1880	1	(107.06914893617021, 136.0031914893617, 106.74840425531914)	(-87.92541178236978, 26.179211157941765, 192.80324385346114)	0.6945698083961217	0.5353249457839891	10.606360100195792	19.81293826063469	20.591260281974	22.67156809750927	16.0312195418814	22.869193252058544	1860.625	13.761468731453231	0.7262473948649282	1007.3307811348348	0.5413937688329646	1880.0	1.8243918927128453	2.4894634664510624	8886.015050624112	-3.203426503814917e-16	0.3257493422391264	2.9462399075979704	2.917009478139916	0.2005946612434063	2.1591657623854585	2.156927679581954	1.3425543239841375	1.5744551541557783
heguorong	1	v3.0.1	1.23.3	2.2.1	1.3.0	3.9.12	{'minimumROIDimensions': 1, 'minimumROISize': None, 'normalize': False, 'normalizeScale': 1, 'removeOutliers': None, 'resampledPixelSpacing': None, 'interpolator': 'sitkBSpline', 'preCrop': False, 'padDistance': 5, 'distances': [1], 'force2D': False, 'force2Ddimension': 0, 'resegmentRange': None, 'label': 1, 'additionalInfo': True, 'geometryTolerance': 0.01}	{'Original': {}, 'Wavelet': {}, 'LoG': {'sigma': [1.0, 2.0, 3.0, 4.0, 5.0]}, 'Square': {}, 'SquareRoot': {}, 'Logarithm': {}, 'Exponential': {}, 'Gradient': {}, 'LBP2D': {}, 'LBP3D': {}}	3e8afa01ce3f0269f193f8a95a0d8ac0460d6db5	3D	(1.0, 1.0, 1.0)	(380, 297, 226)	-0.0734900731761574	-0.7292301652450398	6.578741914391069	f937e163b96130d9f860abbe751b4c71a0db9654	(1.0, 1.0, 1.0)	(380, 297, 226)	(79, 80, 11, 66, 65, 52)	117152	1	(111.02622234362197, 111.88048006009286, 37.82564531548757)	(-54.42172039013802, 3.152422198762835, 114.79973883667057)	0.9142229255340296	0.7980419105654647	48.66357699900857	60.97872349151094	66.12110101926616	71.449282711585	69.6419413859206	72.80796659706958	117082.375	55.748146985739794	0.7286255624145991	15884.519052584768	0.1356696005917608	117152.0	0.1283692405798178	1.696551011230986	157643.9009927533	0.3988572283958625	0.6248224242438248	3.4739938380445023	2.909441599468999	0.4493950024847535	0.9915772748206888	1.0288486166959183	-0.7292301652450398	3.638671764714039
hehaiyan	1	v3.0.1	1.23.3	2.2.1	1.3.0	3.9.12	{'minimumROIDimensions': 1, 'minimumROISize': None, 'normalize': False, 'normalizeScale': 1, 'removeOutliers': None, 'resampledPixelSpacing': None, 'interpolator': 'sitkBSpline', 'preCrop': False, 'padDistance': 5, 'distances': [1], 'force2D': False, 'force2Ddimension': 0, 'resegmentRange': None, 'label': 1, 'additionalInfo': True, 'geometryTolerance': 0.01}	{'Original': {}, 'Wavelet': {}, 'LoG': {'sigma': [1.0, 2.0, 3.0, 4.0, 5.0]}, 'Square': {}, 'SquareRoot': {}, 'Logarithm': {}, 'Exponential': {}, 'Gradient': {}, 'LBP2D': {}, 'LBP3D': {}}	fbc83375414aaad5aa34201c23357e0310be8c3c	3D	(1.0, 1.0, 1.0)	(380, 238, 199)	-0.0540449477706899	-0.8208745089995845	5.960472560712522	27016cda5540731355d752cb8eaafdeb6fdf8845	(1.0, 1.0, 0.9999999999999999)	(380, 238, 199)	(80, 41, 51, 70, 71, 78)	169366	1	(116.22919003814225, 75.6318623572618, 88.47185385496499)	(-74.55233253191136, -14.01402120291921, 134.41080425709976)	0.870097560918529	0.8148335276236953	57.43035998436029	70.48109587714788	83.21658488546619	86.40023148117139	71.8679344353238	86.4060183089118	169283.75	61.32542961357136	0.6644922198903755	22270.89847156729	0.1315595765781848	169366.0	0.4813657863077454	1.7212647908822776	228721.55577164888	0.2376535135498159	0.6372665274908208	3.601263263213589	2.739505872851306	0.3968969599462485	1.04230534174689	1.0216569726586588	-0.6754114972897232	3.41491737014103
hexiulian	0	v3.0.1	1.23.3	2.2.1	1.3.0	3.9.12	{'minimumROIDimensions': 1, 'minimumROISize': None, 'normalize': False, 'normalizeScale': 1, 'removeOutliers': None, 'resampledPixelSpacing': None, 'interpolator': 'sitkBSpline', 'preCrop': False, 'padDistance': 5, 'distances': [1], 'force2D': False, 'force2Ddimension': 0, 'resegmentRange': None, 'label': 1, 'additionalInfo': True, 'geometryTolerance': 0.01}	{'Original': {}, 'Wavelet': {}, 'LoG': {'sigma': [1.0, 2.0, 3.0, 4.0, 5.0]}, 'Square': {}, 'SquareRoot': {}, 'Logarithm': {}, 'Exponential': {}, 'Gradient': {}, 'LBP2D': {}, 'LBP3D': {}}	c1886b6d17dbdf521ceff1827641e9994b63a6a1	3D	(1.0, 1.0, 1.0)	(380, 297, 173)	-0.0694261551168353	-0.6906538390688258	6.260549834963936	77a43e31d7604517b72b64e791759446805dd3ed	(1.0, 1.0, 1.0)	(380, 297, 173)	(164, 74, 21, 87, 67, 57)	152008	1	(206.6260525761802, 104.58923872427766, 49.804332666701754)	(50.45932741749019, -26.558742919402306, 114.47987746507575)	0.7094298921617862	0.5678997380957258	46.09512395318764	81.16771475851216	86.02325267042627	67.4166151627327	92.11405973031478	92.3038460737146	151915.83333333334	57.58280312814991	0.6322396861455475	21777.31825678714	0.143351208224645	152008.0	-0.6102931029528402	0.8495936031542332	69348.20895732901	0.8136778510277187	0.5625251528118999	6.18751678303042	3.936785215610017	0.4876838508978621	-0.1294565510991667	-0.4160879906725414	-0.6906538390688258	4.627439054678843
huangliquan	0	v3.0.1	1.23.3	2.2.1	1.3.0	3.9.12	{'minimumROIDimensions': 1, 'minimumROISize': None, 'normalize': False, 'normalizeScale': 1, 'removeOutliers': None, 'resampledPixelSpacing': None, 'interpolator': 'sitkBSpline', 'preCrop': False, 'padDistance': 5, 'distances': [1], 'force2D': False, 'force2Ddimension': 0, 'resegmentRange': None, 'label': 1, 'additionalInfo': True, 'geometryTolerance': 0.01}	{'Original': {}, 'Wavelet': {}, 'LoG': {'sigma': [1.0, 2.0, 3.0, 4.0, 5.0]}, 'Square': {}, 'SquareRoot': {}, 'Logarithm': {}, 'Exponential': {}, 'Gradient': {}, 'LBP2D': {}, 'LBP3D': {}}	cd34d60c26de69c136c538b28e2317947ffd123b	3D	(1.0, 1.0, 1.0)	(380, 238, 213)	-0.070663399177343	-0.9167734830447468	5.608829604856692	ef799b2afd1f63931ba1e5a81f9e09703023644b	(1.0, 1.0, 1.0)	(380, 238, 213)	(74, 84, 64, 108, 89, 92)	376987	2	(127.39459981378668, 127.74160647449382, 108.81431189934932)	(-52.92016993108335, 29.330590010260835, 244.85426346222928)	0.8660182942986853	0.706146877042418	68.33616545780667	96.77330266476804	118.56221995222592	100.7670581092849	102.82509421342633	122.38872497088936	376805.1666666667	83.80745050739284	0.5306542591306251	47542.68475988249	0.1261731233158493	376987.0	0.5464248069351553	1.911641068568189	628448.7354287496	0.0106639368799786	0.8687739846755671	3.0002296239085458	3.70144611970432	0.465094336664567	1.1651483496174213	1.0493992191157466	-0.4399276117566538	4.141373731460973
huangpeisheng	0	v3.0.1	1.23.3	2.2.1	1.3.0	3.9.12	{'minimumROIDimensions': 1, 'minimumROISize': None, 'normalize': False, 'normalizeScale': 1, 'removeOutliers': None, 'resampledPixelSpacing': None, 'interpolator': 'sitkBSpline', 'preCrop': False, 'padDistance': 5, 'distances': [1], 'force2D': False, 'force2Ddimension': 0, 'resegmentRange': None, 'label': 1, 'additionalInfo': True, 'geometryTolerance': 0.01}	{'Original': {}, 'Wavelet': {}, 'LoG': {'sigma': [1.0, 2.0, 3.0, 4.0, 5.0]}, 'Square': {}, 'SquareRoot': {}, 'Logarithm': {}, 'Exponential': {}, 'Gradient': {}, 'LBP2D': {}, 'LBP3D': {}}	3951e5ae349b25bd6e52198f577fa42f3ee72eb5	3D	(1.0, 1.0, 1.0)	(380, 297, 213)	-0.1179305652760132	-0.7006154113103716	5.758703024873732	e6bc5b86777bb8f7540db98ebfc8b48ad34243e0	(1.0, 1.0, 1.0)	(380, 297, 213)	(82, 103, 46, 51, 51, 38)	55118	1	(109.45524148191153, 127.03604992924272, 65.85962843354258)	(-80.64161082063846, -9.307152661697245, 132.54468182678758)	0.8377615237406898	0.7651450383134759	38.07306714729828	49.75928123538316	53.45091205957107	55.90169943749474	56.22277118748239	59.08468498688979	55063.0	41.686411267996114	0.7463432245679957	9378.184579338633	0.170317356107343	55118.0	-0.4820140231862372	1.8802913000907004	80542.62787513224	0.8327453938687412	1.6430362397717206	1.6283351383828613	2.789955140994357	0.8029588932921434	0.8118112525740181	0.9706274591870436	-0.7006154113103716	3.490570552304729
huangyixiu	0	v3.0.1	1.23.3	2.2.1	1.3.0	3.9.12	{'minimumROIDimensions': 1, 'minimumROISize': None, 'normalize': False, 'normalizeScale': 1, 'removeOutliers': None, 'resampledPixelSpacing': None, 'interpolator': 'sitkBSpline', 'preCrop': False, 'padDistance': 5, 'distances': [1], 'force2D': False, 'force2Ddimension': 0, 'resegmentRange': None, 'label': 1, 'additionalInfo': True, 'geometryTolerance': 0.01}	{'Original': {}, 'Wavelet': {}, 'LoG': {'sigma': [1.0, 2.0, 3.0, 4.0, 5.0]}, 'Square': {}, 'SquareRoot': {}, 'Logarithm': {}, 'Exponential': {}, 'Gradient': {}, 'LBP2D': {}, 'LBP3D': {}}	bb70e54c8139c4005938802e9134fc9578f1eac3	3D	(1.0, 1.0, 1.0)	(380, 297, 173)	-0.0814744388951512	-0.6266302694864504	6.991203451706619	0d3df23cd2ebb115e7f32738ddaf2efe0d382e25	(1.0, 1.0, 1.0)	(380, 297, 173)	(145, 99, 47, 16, 14, 13)	1866	1	(152.80707395498393, 105.89549839228296, 52.79903536977492)	(-2.32609712655605, -7.675172689256968, 195.7796649088949)	0.8587480858755545	0.7760951292202591	12.433561190747062	16.020666439743064	18.027756377319943	18.43908891458577	16.55294535724685	19.72308292331602	1848.7083333333333	13.757716639580092	0.8075810129153718	902.0077951584722	0.4879124407537545	1866.0	-0.51130562105796	0.6259235509452108	422.6578927857132	0.9659177331167226	0.5958440168805346	4.688617137446114	1.7695596478610751	0.3653195186353907	-0.0286437439534395	-0.1268901262963247	-0.6202233445737565	2.3897829924348315
jiangrunhua	1	v3.0.1	1.23.3	2.2.1	1.3.0	3.9.12	{'minimumROIDimensions': 1, 'minimumROISize': None, 'normalize': False, 'normalizeScale': 1, 'removeOutliers': None, 'resampledPixelSpacing': None, 'interpolator': 'sitkBSpline', 'preCrop': False, 'padDistance': 5, 'distances': [1], 'force2D': False, 'force2Ddimension': 0, 'resegmentRange': None, 'label': 1, 'additionalInfo': True, 'geometryTolerance': 0.01}	{'Original': {}, 'Wavelet': {}, 'LoG': {'sigma': [1.0, 2.0, 3.0, 4.0, 5.0]}, 'Square': {}, 'SquareRoot': {}, 'Logarithm': {}, 'Exponential': {}, 'Gradient': {}, 'LBP2D': {}, 'LBP3D': {}}	cfc257515a8d00b2d715ad690330825442065925	3D	(1.0, 1.0, 1.0)	(380, 249, 181)	-0.0545269968347305	-0.8954670008753831	5.232192559250664	ecc06d82f760eac87aa8939e837fd0f9e014b99d	(1.0, 1.0, 1.0)	(380, 249, 181)	(88, 55, 10, 67, 74, 50)	138453	1	(120.56610546539258, 92.88051540956137, 34.609889276505385)	(-73.30798663665746, -12.436524080188647, 129.96352122593035)	0.883428094193573	0.7717717642904157	50.92374905759145	65.98291284264836	70.21395872616783	74.43117626371358	75.13321502504735	75.73638491504595	138381.5	58.29115894192148	0.7515883805907284	17214.302208662455	0.1243974245738227	138453.0	-0.6620323509658194	1.0462848597359875	61524.22082096338	0.9700855998455676	1.135341251832878	1.7810360250695854	2.064908786614084	0.5483358884679249	0.2165915287008693	0.2080422532425545	-0.8954670008753831	2.9603757874894674
jiangxinlian	0	v3.0.1	1.23.3	2.2.1	1.3.0	3.9.12	{'minimumROIDimensions': 1, 'minimumROISize': None, 'normalize': False, 'normalizeScale': 1, 'removeOutliers': None, 'resampledPixelSpacing': None, 'interpolator': 'sitkBSpline', 'preCrop': False, 'padDistance': 5, 'distances': [1], 'force2D': False, 'force2Ddimension': 0, 'resegmentRange': None, 'label': 1, 'additionalInfo': True, 'geometryTolerance': 0.01}	{'Original': {}, 'Wavelet': {}, 'LoG': {'sigma': [1.0, 2.0, 3.0, 4.0, 5.0]}, 'Square': {}, 'SquareRoot': {}, 'Logarithm': {}, 'Exponential': {}, 'Gradient': {}, 'LBP2D': {}, 'LBP3D': {}}	a52cc90c321d7a31202f5cd917b31f161602a34e	3D	(1.0, 1.0, 0.9999999999999999)	(380, 297, 217)	-0.0882246192954157	-0.7624555905484705	7.045293361946675	45f9a4e366cedfa0512fde09fa34acb573671652	(1.0, 1.0, 0.9999999999999999)	(380, 297, 217)	(141, 67, 46, 29, 23, 22)	8839	1	(154.60255685032243, 77.81683448353886, 55.64996040276049)	(-40.86959824382754, -49.31315895518114, 111.71230906656749)	0.7536506144854342	0.7213730832931762	20.62885952091007	28.59665823229255	32.64965543462901	26.62705391138869	30.364452901377952	33.8673884437522	8808.291666666666	21.55188904899724	0.7794169175788215	2646.318346089887	0.3004349136285285	8838.999999999998	-0.6297459766250402	0.1665117069155412	1776.3039847794184	0.8253535115625339	0.5603294810100388	5.016520090202046	1.4419985518462872	0.2985392668222781	-0.262932373101455	-0.3790722614363386	-0.7624555905484705	2.204454142394757
jiangxuezhen	1	v3.0.1	1.23.3	2.2.1	1.3.0	3.9.12	{'minimumROIDimensions': 1, 'minimumROISize': None, 'normalize': False, 'normalizeScale': 1, 'removeOutliers': None, 'resampledPixelSpacing': None, 'interpolator': 'sitkBSpline', 'preCrop': False, 'padDistance': 5, 'distances': [1], 'force2D': False, 'force2Ddimension': 0, 'resegmentRange': None, 'label': 1, 'additionalInfo': True, 'geometryTolerance': 0.01}	{'Original': {}, 'Wavelet': {}, 'LoG': {'sigma': [1.0, 2.0, 3.0, 4.0, 5.0]}, 'Square': {}, 'SquareRoot': {}, 'Logarithm': {}, 'Exponential': {}, 'Gradient': {}, 'LBP2D': {}, 'LBP3D': {}}	346f1905214626d2bdd301348c510eef1fb18f31	3D	(1.0, 1.0, 1.0)	(380, 297, 177)	-0.0565584076358752	-0.8408724961774684	7.250439302416104	334e65a5bb0602eb2773a7868dda371a94d804fb	(1.0, 1.0, 1.0)	(380, 297, 177)	(94, 79, 93, 62, 58, 52)	103946	1	(124.33010409250957, 108.467916033325, 117.40821195620804)	(-64.84665133580043, -28.34730766052499, 270.32286086160804)	0.9499172406527396	0.8368111009881771	47.97224309505679	57.32744586969165	69.42621983083913	69.31089380465383	66.37017402418047	73.74279625834649	103866.29166666669	54.45632919420679	0.6629754834846661	16117.700199192792	0.155177391438202	103946.0	1.0965292532068889	1.970133037039103	258092.31485616937	0.2459483529065948	0.4190719258235713	8.887682649308873	3.485239230401246	0.342914228552947	1.4773187949532671	1.5381665904209605	-0.8408724961774684	4.326111726578715
liaoqinping	0	v3.0.1	1.23.3	2.2.1	1.3.0	3.9.12	{'minimumROIDimensions': 1, 'minimumROISize': None, 'normalize': False, 'normalizeScale': 1, 'removeOutliers': None, 'resampledPixelSpacing': None, 'interpolator': 'sitkBSpline', 'preCrop': False, 'padDistance': 5, 'distances': [1], 'force2D': False, 'force2Ddimension': 0, 'resegmentRange': None, 'label': 1, 'additionalInfo': True, 'geometryTolerance': 0.01}	{'Original': {}, 'Wavelet': {}, 'LoG': {'sigma': [1.0, 2.0, 3.0, 4.0, 5.0]}, 'Square': {}, 'SquareRoot': {}, 'Logarithm': {}, 'Exponential': {}, 'Gradient': {}, 'LBP2D': {}, 'LBP3D': {}}	fa8f42d99665a4f018c4146406c041616670d6ea	3D	(1.0, 1.0, 1.0)	(380, 273, 189)	-0.0618043739846872	-0.7352218474655943	6.244485683749079	b19ee0cb81ae1b6afa30c5346666b9a750875ce9	(1.0, 1.0, 1.0)	(380, 273, 189)	(75, 97, 100, 51, 57, 44)	57073	1	(98.47971895642422, 125.80840327300125, 118.2133057662993)	(-85.56164189867579, 24.568569441211267, 185.7883662977963)	0.8921781255447153	0.7516773682061901	37.57530577562933	49.98860863045456	56.79788728465171	60.41522986797286	58.240879114244144	62.0644825967316	57011.5	44.59874314650733	0.6899672119953171	10382.38947402542	0.1821104421743932	57073.0	2.232364407134103	2.723503390995591	353712.914475538	-3.203426503814917e-16	0.2697805685999723	9.971915873196206	3.442918240595518	0.1583624465975156	2.4810224686472795	2.4883100747802307	0.1294594621497021	3.313458778445816
lidakai	1	v3.0.1	1.23.3	2.2.1	1.3.0	3.9.12	{'minimumROIDimensions': 1, 'minimumROISize': None, 'normalize': False, 'normalizeScale': 1, 'removeOutliers': None, 'resampledPixelSpacing': None, 'interpolator': 'sitkBSpline', 'preCrop': False, 'padDistance': 5, 'distances': [1], 'force2D': False, 'force2Ddimension': 0, 'resegmentRange': None, 'label': 1, 'additionalInfo': True, 'geometryTolerance': 0.01}	{'Original': {}, 'Wavelet': {}, 'LoG': {'sigma': [1.0, 2.0, 3.0, 4.0, 5.0]}, 'Square': {}, 'SquareRoot': {}, 'Logarithm': {}, 'Exponential': {}, 'Gradient': {}, 'LBP2D': {}, 'LBP3D': {}}	1cbf23aa49f5fdad84d4596b446b34fddec0e426	3D	(1.0, 1.0, 1.0)	(380, 380, 309)	-0.1762629635384759	-0.9728364192154002	7.129214125849312	7a4ca3e6884cece45ebf0ccc4e1d15f354564ba4	(1.0, 1.0, 1.0)	(380, 380, 309)	(47, 130, 34, 116, 144, 197)	1131365	2	(102.80401992283657, 197.79395685742443, 138.38470785290335)	(-70.56219101466343, 10.915050607424462, 15.840808316803347)	0.6639953055178374	0.4688141965139882	86.8704942885194	185.29834406566957	202.0742437818338	205.5650748546552	140.54536634126364	205.8081631034105	1131055.0833333333	123.03723057983358	0.468477236430032	112060.21945995653	0.0990758284996198	1131365.0	0.4309334945546195	1.306276986144267	1044315.3751479388	0.1101102096516374	0.3966857629110275	4.84310913647808	3.29263337090539	0.2715095521599554	0.8872663426407006	0.8934895871003194	-0.6888621092348123	3.981495480140202
lihuichang	1	v3.0.1	1.23.3	2.2.1	1.3.0	3.9.12	{'minimumROIDimensions': 1, 'minimumROISize': None, 'normalize': False, 'normalizeScale': 1, 'removeOutliers': None, 'resampledPixelSpacing': None, 'interpolator': 'sitkBSpline', 'preCrop': False, 'padDistance': 5, 'distances': [1], 'force2D': False, 'force2Ddimension': 0, 'resegmentRange': None, 'label': 1, 'additionalInfo': True, 'geometryTolerance': 0.01}	{'Original': {}, 'Wavelet': {}, 'LoG': {'sigma': [1.0, 2.0, 3.0, 4.0, 5.0]}, 'Square': {}, 'SquareRoot': {}, 'Logarithm': {}, 'Exponential': {}, 'Gradient': {}, 'LBP2D': {}, 'LBP3D': {}}	41b90ebe7c6db519e903add2f7dcb748150c6888	3D	(1.0, 1.0, 0.9999999999999999)	(380, 297, 177)	-0.066730132831883	-0.8869753992532446	8.359287381721394	7099456721cd89255f89530f3683a7dae616374e	(1.0, 1.0, 0.9999999999999999)	(380, 297, 177)	(131, 62, 31, 173, 111, 89)	704324	1	(220.24337094859752, 110.08135460384709, 74.6173181660713)	(33.003661571307504, -16.080115809362923, 192.5682866849213)	0.521267008410243	0.4581549740632408	75.12066671638905	163.96344243557178	175.13708916160505	106.83164325236226	174.7483905505284	179.7386992275175	704147.5416666669	85.46873312703559	0.5534245136063055	69162.10093952583	0.0982210358582294	704323.9999999999	0.0772263226538383	1.3292494540854236	637048.6905555204	0.4294735040603077	0.5108830019059917	5.567943918327874	5.05653670742773	0.3874917379165901	0.7746906329351643	0.7967798464650943	-0.8869753992532446	5.943512106680974
liluying	1	v3.0.1	1.23.3	2.2.1	1.3.0	3.9.12	{'minimumROIDimensions': 1, 'minimumROISize': None, 'normalize': False, 'normalizeScale': 1, 'removeOutliers': None, 'resampledPixelSpacing': None, 'interpolator': 'sitkBSpline', 'preCrop': False, 'padDistance': 5, 'distances': [1], 'force2D': False, 'force2Ddimension': 0, 'resegmentRange': None, 'label': 1, 'additionalInfo': True, 'geometryTolerance': 0.01}	{'Original': {}, 'Wavelet': {}, 'LoG': {'sigma': [1.0, 2.0, 3.0, 4.0, 5.0]}, 'Square': {}, 'SquareRoot': {}, 'Logarithm': {}, 'Exponential': {}, 'Gradient': {}, 'LBP2D': {}, 'LBP3D': {}}	811074e11bf6d8296635c2fb14bf2beb05e3a396	3D	(1.0, 1.0, 1.0)	(380, 297, 157)	-0.0624779691545095	-0.6450297213489313	6.875675569087671	1e97130f0e4d010a5c1108b0f6045d9dbb82278d	(1.0, 1.0, 1.0)	(380, 297, 157)	(145, 97, 45, 70, 58, 51)	67594	1	(181.92592537799212, 128.22854099476285, 73.14854868775335)	(-1.730248804897883, 17.176027872202795, 179.50932350283335)	0.8943401784057723	0.5182554825139083	31.36598491996226	60.522244295062514	70.25667228100119	70.03570517957252	71.19691004531025	73.35529974037323	67517.625	54.12747476036394	0.6143577722628254	13051.914064162424	0.1933112141335306	67594.0	0.2565059286087686	2.391721941666479	188877.30567716045	0.3560983225901586	1.0082964506105854	5.523085778769336	6.205454987211223	0.691878975579779	1.3716959407446607	1.241077756852046	-0.6450297213489313	6.850484708560154
liubiaosheng	1	v3.0.1	1.23.3	2.2.1	1.3.0	3.9.12	{'minimumROIDimensions': 1, 'minimumROISize': None, 'normalize': False, 'normalizeScale': 1, 'removeOutliers': None, 'resampledPixelSpacing': None, 'interpolator': 'sitkBSpline', 'preCrop': False, 'padDistance': 5, 'distances': [1], 'force2D': False, 'force2Ddimension': 0, 'resegmentRange': None, 'label': 1, 'additionalInfo': True, 'geometryTolerance': 0.01}	{'Original': {}, 'Wavelet': {}, 'LoG': {'sigma': [1.0, 2.0, 3.0, 4.0, 5.0]}, 'Square': {}, 'SquareRoot': {}, 'Logarithm': {}, 'Exponential': {}, 'Gradient': {}, 'LBP2D': {}, 'LBP3D': {}}	db0d0fb2763a0f07a8f06e3d1d7440020de198a6	3D	(1.0, 1.0, 1.0)	(380, 249, 181)	-0.0653600477098284	-0.917860670996444	4.444002969118493	6858d17b357795232b89fb05c73c902603c3b1b6	(1.0, 1.0, 1.0)	(380, 249, 181)	(74, 123, 42, 67, 72, 64)	158535	1	(105.05740688176112, 158.54750685968398, 73.6621629293216)	(-88.81668522028892, 56.136036446473994, 143.20465687468158)	0.8193971469416256	0.727669645489395	52.487443692265664	72.13086875015266	74.43117626371358	85.70297544426332	74.02702209328699	85.98837130682264	158454.66666666666	59.103828060295946	0.7032257244369481	20136.905476848013	0.1270830698802266	158535.0	1.182814672938997	2.6077482978462543	683235.7886379126	0.2676194560857908	0.5508764013816716	6.727404522945577	3.9886118106429778	0.4814482091016267	1.9443338492099649	2.0715619338347606	-0.917860670996444	4.906472481639422
liufanglong	1	v3.0.1	1.23.3	2.2.1	1.3.0	3.9.12	{'minimumROIDimensions': 1, 'minimumROISize': None, 'normalize': False, 'normalizeScale': 1, 'removeOutliers': None, 'resampledPixelSpacing': None, 'interpolator': 'sitkBSpline', 'preCrop': False, 'padDistance': 5, 'distances': [1], 'force2D': False, 'force2Ddimension': 0, 'resegmentRange': None, 'label': 1, 'additionalInfo': True, 'geometryTolerance': 0.01}	{'Original': {}, 'Wavelet': {}, 'LoG': {'sigma': [1.0, 2.0, 3.0, 4.0, 5.0]}, 'Square': {}, 'SquareRoot': {}, 'Logarithm': {}, 'Exponential': {}, 'Gradient': {}, 'LBP2D': {}, 'LBP3D': {}}	acf00124861bab2343b8b0dc9d716c8a73027d58	3D	(1.0, 1.0, 1.0)	(380, 297, 217)	-0.0714848153405728	-0.6765496186869171	5.677723016291096	bb75522bf1373c2ce8c16b3301d5e16a2c70d782	(1.0, 1.0, 1.0)	(380, 297, 217)	(69, 72, 83, 121, 97, 122)	575694	2	(125.02944098774697, 117.1907784343766, 143.0776593120651)	(-63.22721756633297, 16.210904777146595, 312.36034697609506)	0.7011541425232913	0.6202796356766697	77.73338690736495	125.3199080485123	132.23085872821065	134.65882815471105	109.5627673984187	139.44891537763928	575506.4166666666	87.86857266885235	0.5743960930536154	58251.363314674585	0.1012175739969443	575694.0	-0.3027688754529163	2.3076676055200247	1500282.8856417034	0.5242903253326423	0.9525380230801956	3.2255132784538465	4.471978683278191	0.6592200321915898	1.3618915601245631	1.4696752940760551	-0.6765496186869171	5.148528301965108
liujie	1	v3.0.1	1.23.3	2.2.1	1.3.0	3.9.12	{'minimumROIDimensions': 1, 'minimumROISize': None, 'normalize': False, 'normalizeScale': 1, 'removeOutliers': None, 'resampledPixelSpacing': None, 'interpolator': 'sitkBSpline', 'preCrop': False, 'padDistance': 5, 'distances': [1], 'force2D': False, 'force2Ddimension': 0, 'resegmentRange': None, 'label': 1, 'additionalInfo': True, 'geometryTolerance': 0.01}	{'Original': {}, 'Wavelet': {}, 'LoG': {'sigma': [1.0, 2.0, 3.0, 4.0, 5.0]}, 'Square': {}, 'SquareRoot': {}, 'Logarithm': {}, 'Exponential': {}, 'Gradient': {}, 'LBP2D': {}, 'LBP3D': {}}	9c4d4acad1f582d62ae8af44400c3d253e59f474	3D	(1.0, 1.0, 1.0)	(380, 297, 197)	-0.0692190078118548	-0.6704787149710626	5.719982444543416	bae5e611699a4ceb877313a5c567fed9b9e36140	(1.0, 1.0, 1.0)	(380, 297, 197)	(71, 183, 51, 40, 41, 27)	23395	1	(88.12848899337466, 203.16841205385765, 64.27779440051293)	(-91.84729816940533, 87.51541599062766, 139.78324233955095)	0.7219928783002525	0.6798302586065642	28.004998220967828	41.1941037728582	41.43669871020132	42.95346318982906	46.61544808322666	49.02040391510457	23350.70833333333	29.741849551965178	0.7091585686695734	5571.098142138939	0.2385836893087371	23395.0	0.6666394541262177	3.4613368886358487	200480.15995333824	0.3626210431879655	0.4818443852602811	5.302514127740088	5.701913280096156	0.7394497808762784	2.702336467709566	2.9915386130070742	-0.6704787149710626	6.372391995067219
liuliangfeng	1	v3.0.1	1.23.3	2.2.1	1.3.0	3.9.12	{'minimumROIDimensions': 1, 'minimumROISize': None, 'normalize': False, 'normalizeScale': 1, 'removeOutliers': None, 'resampledPixelSpacing': None, 'interpolator': 'sitkBSpline', 'preCrop': False, 'padDistance': 5, 'distances': [1], 'force2D': False, 'force2Ddimension': 0, 'resegmentRange': None, 'label': 1, 'additionalInfo': True, 'geometryTolerance': 0.01}	{'Original': {}, 'Wavelet': {}, 'LoG': {'sigma': [1.0, 2.0, 3.0, 4.0, 5.0]}, 'Square': {}, 'SquareRoot': {}, 'Logarithm': {}, 'Exponential': {}, 'Gradient': {}, 'LBP2D': {}, 'LBP3D': {}}	f59c62a5091db792acc320359922e708c6f80f12	3D	(1.0, 1.0, 1.0)	(380, 297, 199)	-0.0626600136459332	-0.7524343580849056	6.100703375005796	c4c452671eac394306b6e441226889b827026d55	(1.0, 1.0, 1.0)	(380, 297, 199)	(158, 75, 0, 138, 124, 120)	811005	1	(225.20436988674547, 124.3472037780285, 47.9389831135443)	(27.74674259029547, -12.468019915821486, 152.34733362186432)	0.7937973947854459	0.6657579911364706	89.74779592938467	134.80543549493453	157.00318468107582	134.16407864998737	146.7548977036201	164.39586369492392	810840.3333333334	107.0082034987965	0.5447326062861934	77195.32175183471	0.0952040970069751	811005.0	-0.6245556217592096	2.2701539550679057	1529490.6823753575	0.7726246605138314	1.3834154202507096	3.203590005940392	6.100703375005796	0.8401971607243464	0.8697019912623744	0.8111738269883756	-0.7524343580849056	6.853137733090701
liuqiduo	0	v3.0.1	1.23.3	2.2.1	1.3.0	3.9.12	{'minimumROIDimensions': 1, 'minimumROISize': None, 'normalize': False, 'normalizeScale': 1, 'removeOutliers': None, 'resampledPixelSpacing': None, 'interpolator': 'sitkBSpline', 'preCrop': False, 'padDistance': 5, 'distances': [1], 'force2D': False, 'force2Ddimension': 0, 'resegmentRange': None, 'label': 1, 'additionalInfo': True, 'geometryTolerance': 0.01}	{'Original': {}, 'Wavelet': {}, 'LoG': {'sigma': [1.0, 2.0, 3.0, 4.0, 5.0]}, 'Square': {}, 'SquareRoot': {}, 'Logarithm': {}, 'Exponential': {}, 'Gradient': {}, 'LBP2D': {}, 'LBP3D': {}}	3f122c72d4e69f58b39cecd4a7e16c07cac32599	3D	(1.0, 1.0, 1.0)	(380, 297, 173)	-0.0522352688433541	-0.8128552228455843	6.789354647829274	851181243b9fc1abbb75afedb0e29d6813702441	(1.0, 1.0, 1.0)	(380, 297, 173)	(151, 78, 41, 70, 70, 55)	133767	1	(188.19503315466446, 111.85265424207765, 64.92428625894279)	(21.10060223120442, -24.96256945177234, 250.1325187064528)	0.8929669474585435	0.7530707195013087	49.45459391813807	65.67058396705082	71.30918594402827	71.386273190299	79.92496481075234	80.97530487747484	133682.79166666666	58.64166090287735	0.656341084103123	19263.633423312574	0.1440995746957901	133767.0	-0.6779517073951954	1.742376069802959	167394.45858158197	0.985933914440626	1.8807137153965985	1.904555783756532	3.6468962879260967	0.9045820629755372	0.4941153165332042	0.4488894216609945	-0.8128552228455843	4.459751510771681
liuwenjuan	1	v3.0.1	1.23.3	2.2.1	1.3.0	3.9.12	{'minimumROIDimensions': 1, 'minimumROISize': None, 'normalize': False, 'normalizeScale': 1, 'removeOutliers': None, 'resampledPixelSpacing': None, 'interpolator': 'sitkBSpline', 'preCrop': False, 'padDistance': 5, 'distances': [1], 'force2D': False, 'force2Ddimension': 0, 'resegmentRange': None, 'label': 1, 'additionalInfo': True, 'geometryTolerance': 0.01}	{'Original': {}, 'Wavelet': {}, 'LoG': {'sigma': [1.0, 2.0, 3.0, 4.0, 5.0]}, 'Square': {}, 'SquareRoot': {}, 'Logarithm': {}, 'Exponential': {}, 'Gradient': {}, 'LBP2D': {}, 'LBP3D': {}}	52df87561c47a2b3f755d4d810a149d6b698a117	3D	(1.0, 1.0, 1.0)	(380, 297, 191)	-0.0784817103338468	-0.75650839256138	12.966129714228604	95e99c4663ed5b88d46160f7a4afac92bcb434c8	(1.0, 1.0, 1.0)	(380, 297, 191)	(118, 128, 31, 44, 34, 31)	22282	1	(137.94286868324207, 145.04209675971637, 45.78686832420788)	(-58.691514041517934, 10.163919116896352, 159.64667763751788)	0.8246968331555831	0.7123787904670208	27.46529987533794	38.554348112093926	44.654227123532216	38.60051813123757	46.17358552246078	49.10193478876367	22231.291666666668	31.795648792421797	0.6484104398787459	5896.72113936362	0.2652441984828571	22282.0	-0.6192820114934802	1.5185605567222222	16595.988546193046	0.9997651925499772	1.2422598707199353	2.666184899070453	3.0280507484691204	0.691788662718292	0.2493252801159385	0.0235152471929979	-0.75650839256138	3.784559141030501
lixiaolin	1	v3.0.1	1.23.3	2.2.1	1.3.0	3.9.12	{'minimumROIDimensions': 1, 'minimumROISize': None, 'normalize': False, 'normalizeScale': 1, 'removeOutliers': None, 'resampledPixelSpacing': None, 'interpolator': 'sitkBSpline', 'preCrop': False, 'padDistance': 5, 'distances': [1], 'force2D': False, 'force2Ddimension': 0, 'resegmentRange': None, 'label': 1, 'additionalInfo': True, 'geometryTolerance': 0.01}	{'Original': {}, 'Wavelet': {}, 'LoG': {'sigma': [1.0, 2.0, 3.0, 4.0, 5.0]}, 'Square': {}, 'SquareRoot': {}, 'Logarithm': {}, 'Exponential': {}, 'Gradient': {}, 'LBP2D': {}, 'LBP3D': {}}	fa9906d92424ca98ffb444fa6b6d7cf74956a284	3D	(1.0, 1.0, 1.0)	(380, 249, 237)	-0.0679808121239761	-0.8457924596728693	12.615512888971285	f4ffa5e249ddc5455bef0b1fcd77bbb6b68e9c5b	(1.0, 1.0, 0.9999999999999999)	(380, 249, 237)	(49, 80, 7, 118, 96, 95)	490809	1	(113.42121069499541, 125.43342318498642, 53.239926325719374)	(-74.5034831278646, 34.43464709569501, 232.40755608155632)	0.8634990263927325	0.8179771666290302	81.49748912941575	99.63296343011072	124.65151423067432	102.85912696499032	115.7410903698423	129.267165204471	490679.4166666667	86.03296691852334	0.6449845724395644	46644.45516271168	0.0950609574772496	490809.0	-0.4004677905650824	2.5214870558614493	1190504.3751545015	0.7997076964338461	2.046930935197196	3.9521787895642135	12.615512888971285	1.0167492302019183	1.0369328779439482	0.8105028008683732	-0.8457924596728693	13.461305348644157
liximing	1	v3.0.1	1.23.3	2.2.1	1.3.0	3.9.12	{'minimumROIDimensions': 1, 'minimumROISize': None, 'normalize': False, 'normalizeScale': 1, 'removeOutliers': None, 'resampledPixelSpacing': None, 'interpolator': 'sitkBSpline', 'preCrop': False, 'padDistance': 5, 'distances': [1], 'force2D': False, 'force2Ddimension': 0, 'resegmentRange': None, 'label': 1, 'additionalInfo': True, 'geometryTolerance': 0.01}	{'Original': {}, 'Wavelet': {}, 'LoG': {'sigma': [1.0, 2.0, 3.0, 4.0, 5.0]}, 'Square': {}, 'SquareRoot': {}, 'Logarithm': {}, 'Exponential': {}, 'Gradient': {}, 'LBP2D': {}, 'LBP3D': {}}	96a024e11f6fc1b2c4903121d058067c47d52302	3D	(1.0, 1.0, 1.0)	(380, 297, 177)	-0.0578208688554558	-0.9012249943414012	8.383422193586355	9949caee41a699ba5af6166701730c42b5d0eb83	(1.0, 1.0, 1.0)	(380, 297, 177)	(67, 110, 41, 52, 54, 62)	92133	1	(91.91481879456872, 137.64409060814256, 70.12786949301554)	(-93.58154913680126, 0.8288669142925755, 229.48319638396552)	0.7595359118904788	0.7417788130757962	45.769071163906695	61.70177734535799	68.5054742338158	72.00694410957877	54.230987451824994	72.73926037567333	92058.66666666669	46.86471572126976	0.6912024881406533	14264.458351848569	0.1549496518725222	92133.0	0.964222468187203	2.420804733449264	340420.99905995745	0.2935168735353268	0.6047797709567624	5.930245792148399	3.817760824109954	0.4913002758104762	1.7879350710923192	1.9608313865244025	-0.9012249943414012	4.718985818451355
maihuaqing	1	v3.0.1	1.23.3	2.2.1	1.3.0	3.9.12	{'minimumROIDimensions': 1, 'minimumROISize': None, 'normalize': False, 'normalizeScale': 1, 'removeOutliers': None, 'resampledPixelSpacing': None, 'interpolator': 'sitkBSpline', 'preCrop': False, 'padDistance': 5, 'distances': [1], 'force2D': False, 'force2Ddimension': 0, 'resegmentRange': None, 'label': 1, 'additionalInfo': True, 'geometryTolerance': 0.01}	{'Original': {}, 'Wavelet': {}, 'LoG': {'sigma': [1.0, 2.0, 3.0, 4.0, 5.0]}, 'Square': {}, 'SquareRoot': {}, 'Logarithm': {}, 'Exponential': {}, 'Gradient': {}, 'LBP2D': {}, 'LBP3D': {}}	c70621b4e24c90e84ba4677b81954def6a064a24	3D	(1.0, 1.0, 1.0)	(380, 297, 173)	-0.0667517262824033	-0.7432555736688015	5.703789085175369	a11ba6782891c2ad82b259620e667d713fd45266	(1.0, 1.0, 1.0)	(380, 297, 173)	(63, 98, 61, 100, 103, 97)	351851	1	(109.49084981995219, 149.29300470937983, 107.98496522675792)	(-60.79970613402784, 38.627900797029824, 183.70167224775594)	0.8045365117435754	0.6157285030164638	64.0875750138669	104.08414536585664	113.99122773266372	118.40608092492548	111.83022847155416	121.7579566188592	351676.4583333333	83.73949524045752	0.4728603179487692	50954.21547525656	0.1448894694764017	351851.0	0.7722346929573812	2.4057344475585536	1016675.5206895744	0.3044773205793369	0.9564979551657058	4.0271774207194975	3.9709129196478896	0.5823958439052346	1.5222154042662124	1.5672459803678376	-0.7432555736688015	4.714168493316691
maojunchao	0	v3.0.1	1.23.3	2.2.1	1.3.0	3.9.12	{'minimumROIDimensions': 1, 'minimumROISize': None, 'normalize': False, 'normalizeScale': 1, 'removeOutliers': None, 'resampledPixelSpacing': None, 'interpolator': 'sitkBSpline', 'preCrop': False, 'padDistance': 5, 'distances': [1], 'force2D': False, 'force2Ddimension': 0, 'resegmentRange': None, 'label': 1, 'additionalInfo': True, 'geometryTolerance': 0.01}	{'Original': {}, 'Wavelet': {}, 'LoG': {'sigma': [1.0, 2.0, 3.0, 4.0, 5.0]}, 'Square': {}, 'SquareRoot': {}, 'Logarithm': {}, 'Exponential': {}, 'Gradient': {}, 'LBP2D': {}, 'LBP3D': {}}	a51b2dc2aed8cefec2579f508fd465b6fd2b9bbf	3D	(1.0, 1.0, 1.0)	(380, 238, 213)	-0.0677038989687353	-0.9669808451604636	9.073597713859344	736d2630bf9d84f8002640d33d5147c451e188c2	(1.0, 1.0, 1.0)	(380, 238, 213)	(149, 28, 40, 185, 151, 80)	1054628	1	(246.75381840800736, 94.26660111432656, 81.09361215518648)	(44.64728058909736, 18.131614236885568, 247.1577767937065)	0.5219427015723591	0.455190068898016	85.6539175785966	188.1717625913036	183.412104289766	143.58969322343438	198.33809518093088	204.45048300260876	1054431.625	98.21487812653758	0.5011914310251709	99959.96667376238	0.0947998564380714	1054628.0	-0.1848726205631312	2.2671423538501267	1659207.431776743	0.6640042795474524	1.2400995272894637	2.5794718694883847	4.803709568760394	0.7307306433055321	0.8716710855817715	0.7452020249039666	-0.9669808451604636	5.770690413920858
ouaijun	0	v3.0.1	1.23.3	2.2.1	1.3.0	3.9.12	{'minimumROIDimensions': 1, 'minimumROISize': None, 'normalize': False, 'normalizeScale': 1, 'removeOutliers': None, 'resampledPixelSpacing': None, 'interpolator': 'sitkBSpline', 'preCrop': False, 'padDistance': 5, 'distances': [1], 'force2D': False, 'force2Ddimension': 0, 'resegmentRange': None, 'label': 1, 'additionalInfo': True, 'geometryTolerance': 0.01}	{'Original': {}, 'Wavelet': {}, 'LoG': {'sigma': [1.0, 2.0, 3.0, 4.0, 5.0]}, 'Square': {}, 'SquareRoot': {}, 'Logarithm': {}, 'Exponential': {}, 'Gradient': {}, 'LBP2D': {}, 'LBP3D': {}}	a9c11711f22554627d599d757e9b2126b45e95a4	3D	(1.0, 1.0, 1.0)	(380, 297, 213)	-0.1016748776906409	-0.71372483861588	6.098661096284186	4f1ea552244a0fae8e68ecb84a127e6a5e8e66f0	(1.0, 1.0, 1.0)	(380, 297, 213)	(74, 112, 97, 58, 78, 65)	132054	1	(103.45948627076802, 149.01080618534843, 127.24078785951201)	(-81.84317705549202, 29.62899695072845, 246.670569944632)	0.724741396847005	0.5830625971234543	44.73434862469857	76.7230634333191	68.00735254367721	86.27861844049197	78.10889834071403	90.82951062292474	131969.41666666666	55.60438016304506	0.6662026565575775	18815.97073880988	0.1425782671021117	132054.0	1.449769156094141	2.5652037762041515	583112.1730831709	0.0863874172190866	0.5988910712000057	7.543257029827929	3.111691878674157	0.3815506624830623	2.0361380913748235	2.1384938879741475	-0.71372483861588	3.825416717290037
pangshanrong	0	v3.0.1	1.23.3	2.2.1	1.3.0	3.9.12	{'minimumROIDimensions': 1, 'minimumROISize': None, 'normalize': False, 'normalizeScale': 1, 'removeOutliers': None, 'resampledPixelSpacing': None, 'interpolator': 'sitkBSpline', 'preCrop': False, 'padDistance': 5, 'distances': [1], 'force2D': False, 'force2Ddimension': 0, 'resegmentRange': None, 'label': 1, 'additionalInfo': True, 'geometryTolerance': 0.01}	{'Original': {}, 'Wavelet': {}, 'LoG': {'sigma': [1.0, 2.0, 3.0, 4.0, 5.0]}, 'Square': {}, 'SquareRoot': {}, 'Logarithm': {}, 'Exponential': {}, 'Gradient': {}, 'LBP2D': {}, 'LBP3D': {}}	d0c9048e1148eb6288620cd24e7a255575db82d2	3D	(1.0, 1.0, 1.0)	(380, 297, 173)	-0.1013349650767446	-0.6770394663980887	6.483206392189561	a6a47b5cf5f158707b8b23e96dbcb4fbf456205a	(1.0, 1.0, 1.0)	(380, 297, 173)	(87, 188, 95, 24, 23, 25)	7173	1	(99.95469120312282, 199.324689809006, 106.17984107068172)	(-90.04530879693712, 82.84844965092609, 155.2137393758297)	0.863249108559685	0.7994753886035431	19.82957143761208	24.803229368009337	28.178005607210743	28.178005607210743	26.419689627245813	29.58039891549808	7141.833333333333	21.411365641335458	0.7400120061191209	2423.549154924615	0.3393455212141534	7173.0	3.050534983871594	3.604952702740819	79592.61888240845	-3.203426503814917e-16	0.306699163629784	2.72961134520816	3.958836353082877	0.172936799045831	3.3242599336763465	3.321845782467172	2.596384299265952	1.3624520538169254
panxue	1	v3.0.1	1.23.3	2.2.1	1.3.0	3.9.12	{'minimumROIDimensions': 1, 'minimumROISize': None, 'normalize': False, 'normalizeScale': 1, 'removeOutliers': None, 'resampledPixelSpacing': None, 'interpolator': 'sitkBSpline', 'preCrop': False, 'padDistance': 5, 'distances': [1], 'force2D': False, 'force2Ddimension': 0, 'resegmentRange': None, 'label': 1, 'additionalInfo': True, 'geometryTolerance': 0.01}	{'Original': {}, 'Wavelet': {}, 'LoG': {'sigma': [1.0, 2.0, 3.0, 4.0, 5.0]}, 'Square': {}, 'SquareRoot': {}, 'Logarithm': {}, 'Exponential': {}, 'Gradient': {}, 'LBP2D': {}, 'LBP3D': {}}	f8b40ed86ee232b9db797b0188e6a19ddbd97db7	3D	(1.0, 1.0, 1.0)	(380, 297, 213)	-0.1010827208760028	-0.813161368292686	11.281431721024406	49ea20a1d031eaa5002637daddbf15272f8228c4	(1.0, 1.0, 1.0)	(380, 297, 213)	(50, 119, 58, 129, 125, 122)	611077	1	(106.06060611019561, 181.70755894919952, 119.81747308440671)	(-78.51566494693435, 44.89233525534951, 273.92037865586667)	0.8418509775050097	0.6073558888880981	75.01934561726497	123.51793567788536	126.7162183779172	136.07718398026907	131.7459676802292	150.01666574084362	610916.125	103.9836948898287	0.5280125432479604	65941.82217138162	0.107939239893826	611077.0	0.4757965423109861	2.4594024286890925	1777441.8068766398	0.2814768090215253	1.126873382922971	2.6999494617497266	4.319515341596188	0.6382253699915664	1.5139063633986356	1.5563600601823282	-0.813161368292686	5.132676709888874
panzhonghui	0	v3.0.1	1.23.3	2.2.1	1.3.0	3.9.12	{'minimumROIDimensions': 1, 'minimumROISize': None, 'normalize': False, 'normalizeScale': 1, 'removeOutliers': None, 'resampledPixelSpacing': None, 'interpolator': 'sitkBSpline', 'preCrop': False, 'padDistance': 5, 'distances': [1], 'force2D': False, 'force2Ddimension': 0, 'resegmentRange': None, 'label': 1, 'additionalInfo': True, 'geometryTolerance': 0.01}	{'Original': {}, 'Wavelet': {}, 'LoG': {'sigma': [1.0, 2.0, 3.0, 4.0, 5.0]}, 'Square': {}, 'SquareRoot': {}, 'Logarithm': {}, 'Exponential': {}, 'Gradient': {}, 'LBP2D': {}, 'LBP3D': {}}	7ae83d9258c08baee7bc3b720579ce6324ea7db5	3D	(1.0, 1.0, 1.0)	(380, 273, 181)	-0.0640304405298397	-0.8159638050953089	6.479921549057978	1e8e62a2644e8b05579de3eadf9a7757b6804b6a	(1.0, 1.0, 1.0)	(380, 273, 181)	(66, 105, 95, 62, 77, 78)	118442	1	(93.7018371861333, 141.38597794701204, 130.24486246432852)	(-88.11414372511669, 28.407012187732036, 229.1336033860945)	0.5535799207365608	0.4434836209197446	39.84378902006548	89.84275211209176	80.65358020571685	97.74456506629922	63.12685640834652	101.7644338656684	118348.08333333331	49.73514359296624	0.6272833132616833	18583.515559484	0.1570242207230563	118442.0	-0.692164845466011	2.237743865760705	313938.3414273465	0.8639164960416355	2.4347128727095244	1.6840776339085868	3.29416165459738	1.0638476431311903	1.124098002216009	1.7095349713423675	-0.8159638050953089	4.110125459692689
pengzhihui	1	v3.0.1	1.23.3	2.2.1	1.3.0	3.9.12	{'minimumROIDimensions': 1, 'minimumROISize': None, 'normalize': False, 'normalizeScale': 1, 'removeOutliers': None, 'resampledPixelSpacing': None, 'interpolator': 'sitkBSpline', 'preCrop': False, 'padDistance': 5, 'distances': [1], 'force2D': False, 'force2Ddimension': 0, 'resegmentRange': None, 'label': 1, 'additionalInfo': True, 'geometryTolerance': 0.01}	{'Original': {}, 'Wavelet': {}, 'LoG': {'sigma': [1.0, 2.0, 3.0, 4.0, 5.0]}, 'Square': {}, 'SquareRoot': {}, 'Logarithm': {}, 'Exponential': {}, 'Gradient': {}, 'LBP2D': {}, 'LBP3D': {}}	4255ba0d5e8cc46cd8c440d6b05d3aff4d6594cf	3D	(1.0, 1.0, 1.0)	(380, 261, 199)	-0.0887806935069661	-0.7790008007730925	6.034231798581369	33c7c8f7a655bc2766606b719afea48e0bfd7a34	(1.0, 1.0, 1.0)	(380, 261, 199)	(117, 111, 109, 21, 19, 27)	4362	1	(127.21779000458505, 120.06075194864741, 120.97134342044933)	(-62.26399045225925, 1.0580282547973496, 249.82754691156575)	0.476472507805819	0.4396551874918114	14.271018536775331	32.45957046063771	33.60059523282288	30.4138126514911	19.4164878389476	33.734255586866	4330.625	15.466092939679736	0.6766557036928947	1898.818393506136	0.4384628993519724	4362.0	1.2569847220808776	1.7426936866832954	9944.252754487854	-3.203426503814917e-16	0.2661418984122836	3.132931774807329	2.148560081762028	0.1547460417843049	1.4973681482413947	1.4931856569217796	0.8245041371609166	1.3240559446011115
qinjige	1	v3.0.1	1.23.3	2.2.1	1.3.0	3.9.12	{'minimumROIDimensions': 1, 'minimumROISize': None, 'normalize': False, 'normalizeScale': 1, 'removeOutliers': None, 'resampledPixelSpacing': None, 'interpolator': 'sitkBSpline', 'preCrop': False, 'padDistance': 5, 'distances': [1], 'force2D': False, 'force2Ddimension': 0, 'resegmentRange': None, 'label': 1, 'additionalInfo': True, 'geometryTolerance': 0.01}	{'Original': {}, 'Wavelet': {}, 'LoG': {'sigma': [1.0, 2.0, 3.0, 4.0, 5.0]}, 'Square': {}, 'SquareRoot': {}, 'Logarithm': {}, 'Exponential': {}, 'Gradient': {}, 'LBP2D': {}, 'LBP3D': {}}	b3ca8ba41b22e91254ed46357a8a3d7d8091c340	3D	(1.0, 1.0, 0.9999999999999999)	(380, 285, 235)	-0.0771941376695271	-1.03904609779575	10.16759462098434	0f26d07e3d91ad47524a78c440bcabb1e99e2833	(1.0, 1.0, 0.9999999999999999)	(380, 285, 235)	(52, 93, 19, 121, 141, 122)	1077470	1	(109.88180274160766, 162.96768726739492, 81.26512107065626)	(-81.13514643518232, 32.089963573544935, 181.91124999741623)	0.8832609408459907	0.8080368379294118	103.8559172226242	128.528691202686	146.4137971640651	147.73286702694156	142.1724305201258	151.29111011556495	1077306.6249999998	113.52437271738825	0.6325820526454172	80339.07222388644	0.0745740073991343	1077469.9999999998	-0.2913949403426908	2.2603709666166627	2450749.6460782127	0.5817961962016229	1.097096807132206	3.5282425447976	5.51102817293431	0.7454898403048876	1.1417334003045212	1.2607938756739858	-1.03904609779575	6.55007427073006
qinrendi	0	v3.0.1	1.23.3	2.2.1	1.3.0	3.9.12	{'minimumROIDimensions': 1, 'minimumROISize': None, 'normalize': False, 'normalizeScale': 1, 'removeOutliers': None, 'resampledPixelSpacing': None, 'interpolator': 'sitkBSpline', 'preCrop': False, 'padDistance': 5, 'distances': [1], 'force2D': False, 'force2Ddimension': 0, 'resegmentRange': None, 'label': 1, 'additionalInfo': True, 'geometryTolerance': 0.01}	{'Original': {}, 'Wavelet': {}, 'LoG': {'sigma': [1.0, 2.0, 3.0, 4.0, 5.0]}, 'Square': {}, 'SquareRoot': {}, 'Logarithm': {}, 'Exponential': {}, 'Gradient': {}, 'LBP2D': {}, 'LBP3D': {}}	e9bb8949e1fecb2008d26fc8aae00709a2a26557	3D	(1.0, 1.0, 1.0)	(380, 249, 213)	-0.0538518200120161	-0.768591056932211	8.831366191614594	c964834e2f32123c2adb83bd73ea5fa83adfc9c1	(1.0, 1.0, 1.0)	(380, 249, 213)	(144, 125, 52, 37, 41, 44)	36776	1	(162.42968240156623, 144.5880465520992, 74.06819664998912)	(-35.027944894883746, 55.735896588720166, 191.36722813113911)	0.8290450680491194	0.7822320556457316	33.75703783551058	43.15476154661571	48.33218389437829	48.33218389437829	42.72001872658765	50.3189825016365	36723.04166666666	35.77724222305754	0.7477090041317356	7145.686262022356	0.1945831809598839	36776.0	-0.4433656450032205	3.2270354324810997	146093.15698536212	0.776801565719037	2.7121476316221163	1.5405263383751369	4.359516777590977	1.2710865963578204	1.4129597580619222	1.3569893138894045	-0.768591056932211	5.128107834523187
qinzhili	1	v3.0.1	1.23.3	2.2.1	1.3.0	3.9.12	{'minimumROIDimensions': 1, 'minimumROISize': None, 'normalize': False, 'normalizeScale': 1, 'removeOutliers': None, 'resampledPixelSpacing': None, 'interpolator': 'sitkBSpline', 'preCrop': False, 'padDistance': 5, 'distances': [1], 'force2D': False, 'force2Ddimension': 0, 'resegmentRange': None, 'label': 1, 'additionalInfo': True, 'geometryTolerance': 0.01}	{'Original': {}, 'Wavelet': {}, 'LoG': {'sigma': [1.0, 2.0, 3.0, 4.0, 5.0]}, 'Square': {}, 'SquareRoot': {}, 'Logarithm': {}, 'Exponential': {}, 'Gradient': {}, 'LBP2D': {}, 'LBP3D': {}}	934ce68823af920a8891afe6c96488b06e1907cd	3D	(1.0, 1.0, 1.0)	(380, 297, 199)	-0.0702210038947519	-0.8441124246665804	6.436158314334284	176176e956e3eca77ebc4225875111f9fdf9f0e0	(1.0, 1.0, 1.0)	(380, 297, 199)	(46, 115, 10, 127, 119, 112)	857736	1	(105.52130608951938, 170.25993312627662, 63.29651547795592)	(-75.61670870388068, 38.28732455999656, 180.58622189776594)	0.975088643761722	0.8233761288474313	94.46230571044316	114.72558215000996	132.41223508422476	137.2953021774598	128.39003076563228	140.32106042928837	857599.2916666666	111.86761230342722	0.671105573978876	65045.34491829287	0.0758458472976151	857736.0	-0.5504429670896225	2.707239155333841	2615859.43988839	0.7896823341410503	2.007879547154084	2.052863640347079	4.885856759218715	1.033107666024402	1.251010938064805	1.5189022804875465	-0.8441124246665804	5.729969183885295
qiuyuping	1	v3.0.1	1.23.3	2.2.1	1.3.0	3.9.12	{'minimumROIDimensions': 1, 'minimumROISize': None, 'normalize': False, 'normalizeScale': 1, 'removeOutliers': None, 'resampledPixelSpacing': None, 'interpolator': 'sitkBSpline', 'preCrop': False, 'padDistance': 5, 'distances': [1], 'force2D': False, 'force2Ddimension': 0, 'resegmentRange': None, 'label': 1, 'additionalInfo': True, 'geometryTolerance': 0.01}	{'Original': {}, 'Wavelet': {}, 'LoG': {'sigma': [1.0, 2.0, 3.0, 4.0, 5.0]}, 'Square': {}, 'SquareRoot': {}, 'Logarithm': {}, 'Exponential': {}, 'Gradient': {}, 'LBP2D': {}, 'LBP3D': {}}	0714141d880dc2bf36ab6edd82e2505c7b4a7938	3D	(1.0, 1.0, 1.0)	(380, 380, 157)	-0.1535665464947153	-0.8925414807115847	7.999505051072389	745f04a90a50a032820ff747472a2adbdfd4f429	(1.0, 1.0, 1.0)	(380, 380, 157)	(133, 109, 33, 95, 96, 80)	392538	1	(178.80895098054202, 157.67544288705807, 69.56377981240033)	(-31.12035504975796, -23.828463362941875, 264.08767507610037)	0.9884709735656718	0.9173115333259272	78.37971505658432	85.44503389421078	111.07204868912793	101.51354589413178	109.01834707974616	117.17508267545622	392403.0833333333	84.45993583976237	0.6284174272914032	41246.855468939066	0.1051134846305507	392538.0	-0.1825865460288117	3.0186984988723604	1855189.8255629037	0.547639541705907	1.492202930599562	2.52398076224346	4.874220403878772	0.9296995768863172	1.85337170413614	2.212352815877566	-0.7498090264803222	5.624029430359094
tangchangguo	0	v3.0.1	1.23.3	2.2.1	1.3.0	3.9.12	{'minimumROIDimensions': 1, 'minimumROISize': None, 'normalize': False, 'normalizeScale': 1, 'removeOutliers': None, 'resampledPixelSpacing': None, 'interpolator': 'sitkBSpline', 'preCrop': False, 'padDistance': 5, 'distances': [1], 'force2D': False, 'force2Ddimension': 0, 'resegmentRange': None, 'label': 1, 'additionalInfo': True, 'geometryTolerance': 0.01}	{'Original': {}, 'Wavelet': {}, 'LoG': {'sigma': [1.0, 2.0, 3.0, 4.0, 5.0]}, 'Square': {}, 'SquareRoot': {}, 'Logarithm': {}, 'Exponential': {}, 'Gradient': {}, 'LBP2D': {}, 'LBP3D': {}}	47fea9d356a1e3eb35ea9674d93197dca3067e09	3D	(1.0, 1.0, 1.0)	(380, 261, 199)	-0.0799815575648824	-0.7328966072507394	5.689506652973456	a6fa160a943b943b735eb640cb40e1c295120241	(0.9999999999999999, 1.0, 1.0)	(380, 261, 199)	(92, 110, 44, 52, 39, 48)	41954	1	(117.47804738523145, 129.33832292510846, 66.48209944224627)	(-74.9658864926295, 29.657632159727427, 156.2184697164171)	0.9891770544384773	0.831626833229946	35.37244005151699	42.534029252200014	53.225933528685054	51.26402247190519	52.88667128870941	54.4426303552648	41897.41666666666	42.073685769091234	0.6811278474587166	8564.729513796243	0.2044214224933417	41954.0	1.5899667419994583	2.261713710566408	157790.2767427745	0.0007531668684623	0.3829585521736813	4.582839246718976	3.0904109054340454	0.2171722770224856	1.920259541018445	1.910145203652864	-0.1741538016202863	3.2645647070543315
tanghouzhong	1	v3.0.1	1.23.3	2.2.1	1.3.0	3.9.12	{'minimumROIDimensions': 1, 'minimumROISize': None, 'normalize': False, 'normalizeScale': 1, 'removeOutliers': None, 'resampledPixelSpacing': None, 'interpolator': 'sitkBSpline', 'preCrop': False, 'padDistance': 5, 'distances': [1], 'force2D': False, 'force2Ddimension': 0, 'resegmentRange': None, 'label': 1, 'additionalInfo': True, 'geometryTolerance': 0.01}	{'Original': {}, 'Wavelet': {}, 'LoG': {'sigma': [1.0, 2.0, 3.0, 4.0, 5.0]}, 'Square': {}, 'SquareRoot': {}, 'Logarithm': {}, 'Exponential': {}, 'Gradient': {}, 'LBP2D': {}, 'LBP3D': {}}	86ecabdd63c52fb8ca2180653ef1714a610ea235	3D	(1.0, 1.0, 1.0)	(380, 380, 205)	-0.1844802081036572	-0.9462184150960508	8.178359316504881	443280fdc5ec417f78ab60511f87a6d665d487e3	(1.0, 1.0, 1.0)	(380, 380, 205)	(49, 179, 75, 99, 99, 89)	446335	1	(96.44284674067684, 227.62191403318135, 121.02077363415371)	(-102.39205316162317, 28.93050778318141, 271.6032779066537)	0.917244743202574	0.808469679529171	76.42789435689721	94.53402680655456	104.62313319720452	107.61505470890214	109.04127658827184	115.85335558368604	446179.7083333333	86.71083914208339	0.5676412345941217	49745.07218118764	0.1114911127783156	446335.0	0.253653463050034	2.3253565376198253	1390225.1641113183	0.1581659657769441	1.0093559437611652	2.506817984958156	3.392750448147257	0.637646695831875	1.5923565484960611	1.917829075326255	-0.6471967167568057	4.039947164904063
tangmingwu	1	v3.0.1	1.23.3	2.2.1	1.3.0	3.9.12	{'minimumROIDimensions': 1, 'minimumROISize': None, 'normalize': False, 'normalizeScale': 1, 'removeOutliers': None, 'resampledPixelSpacing': None, 'interpolator': 'sitkBSpline', 'preCrop': False, 'padDistance': 5, 'distances': [1], 'force2D': False, 'force2Ddimension': 0, 'resegmentRange': None, 'label': 1, 'additionalInfo': True, 'geometryTolerance': 0.01}	{'Original': {}, 'Wavelet': {}, 'LoG': {'sigma': [1.0, 2.0, 3.0, 4.0, 5.0]}, 'Square': {}, 'SquareRoot': {}, 'Logarithm': {}, 'Exponential': {}, 'Gradient': {}, 'LBP2D': {}, 'LBP3D': {}}	26e2b9e4bfc4f22f4b760d24e6365d48ad0a5d5a	3D	(1.0, 1.0, 1.0)	(380, 273, 217)	-0.061370487353256	-0.8569219062484098	7.974199249899683	574e388b395bca9934fd7fcbcec105574df1bc4e	(1.0, 1.0, 1.0)	(380, 273, 217)	(50, 84, 71, 119, 135, 122)	796957	1	(104.49173543867487, 148.4968448736883, 127.56508193039274)	(-84.39446308198514, 34.21037446047832, 246.19401655220273)	0.7898872267079853	0.7080212320110132	90.70523122948951	128.11089149382826	129.3213052826177	151.32745950421557	132.9661611087573	156.1537703675451	796786.9583333334	101.1931567931476	0.5990016611448222	69387.97964186841	0.0870847331475023	796957.0	0.4832093197818458	2.8061034449009554	2987221.852360348	0.4064904330588799	1.1751919982111472	3.419561847248548	5.623815253477391	0.7502553287109963	1.6721197453560628	1.7202535284251586	-0.8569219062484098	6.4807371597258
tangqinjing	1	v3.0.1	1.23.3	2.2.1	1.3.0	3.9.12	{'minimumROIDimensions': 1, 'minimumROISize': None, 'normalize': False, 'normalizeScale': 1, 'removeOutliers': None, 'resampledPixelSpacing': None, 'interpolator': 'sitkBSpline', 'preCrop': False, 'padDistance': 5, 'distances': [1], 'force2D': False, 'force2Ddimension': 0, 'resegmentRange': None, 'label': 1, 'additionalInfo': True, 'geometryTolerance': 0.01}	{'Original': {}, 'Wavelet': {}, 'LoG': {'sigma': [1.0, 2.0, 3.0, 4.0, 5.0]}, 'Square': {}, 'SquareRoot': {}, 'Logarithm': {}, 'Exponential': {}, 'Gradient': {}, 'LBP2D': {}, 'LBP3D': {}}	9e8d76bd7e2216e763d64bd889179c9a13bb2700	3D	(1.0, 1.0, 1.0)	(380, 297, 177)	-0.0874906058649513	-0.7246123229097895	7.309668368477076	4291c12125d8ab605013835f9660292468f561b0	(1.0, 1.0, 1.0)	(380, 297, 177)	(90, 143, 63, 53, 52, 42)	60102	1	(115.63706698612359, 167.48720508468935, 84.7440850554058)	(-80.94888958736641, 59.72767215621934, 163.1308889208388)	0.8312352703099468	0.7368110413792837	38.94489578843208	52.85601545211461	59.07622195096772	53.41348144429457	62.00806399170998	65.31462317123173	60037.41666666666	43.935784291845216	0.665547147751434	11140.891955764551	0.1855658116940611	60102.0	0.9473466423327812	2.5675192679439447	193790.3072031449	0.0574558341530986	0.865571676696375	4.174825424005259	5.179030395070615	0.5394329461335167	1.6571073079522969	1.5465885723533486	-0.7246123229097895	5.903642717980404
tangyongzhong	1	v3.0.1	1.23.3	2.2.1	1.3.0	3.9.12	{'minimumROIDimensions': 1, 'minimumROISize': None, 'normalize': False, 'normalizeScale': 1, 'removeOutliers': None, 'resampledPixelSpacing': None, 'interpolator': 'sitkBSpline', 'preCrop': False, 'padDistance': 5, 'distances': [1], 'force2D': False, 'force2Ddimension': 0, 'resegmentRange': None, 'label': 1, 'additionalInfo': True, 'geometryTolerance': 0.01}	{'Original': {}, 'Wavelet': {}, 'LoG': {'sigma': [1.0, 2.0, 3.0, 4.0, 5.0]}, 'Square': {}, 'SquareRoot': {}, 'Logarithm': {}, 'Exponential': {}, 'Gradient': {}, 'LBP2D': {}, 'LBP3D': {}}	b37543fa6b51600408f20448fffc0d158ae4ae02	3D	(1.0, 1.0, 1.0)	(380, 297, 189)	-0.0680794631356521	-0.8338774400196355	6.910000877747201	4a186306c269c3be6fe04ff5f5b52356a7925cde	(1.0, 1.0, 1.0)	(380, 297, 189)	(161, 71, 34, 130, 92, 104)	425990	2	(238.49163360642268, 111.23201718350197, 77.30773257588206)	(52.80156106995267, -9.312019681728032, 142.12250255917405)	0.8508595474373029	0.6294342437960742	67.93088884324455	107.9237259694644	137.05838172107534	119.57006314291216	129.87686476043376	137.4227055475186	425808.25	91.82793263612596	0.5299400507304316	51649.57622632915	0.1212977348990517	425990.0	0.0078484640854553	1.7205776950471188	502998.0002847071	0.4599037376059379	0.8710033268565724	3.293804339259338	3.5943327511419296	0.536409726165093	0.8388922566185102	0.8568937238784167	-0.8338774400196355	4.428210191161565
tangyouzhi	0	v3.0.1	1.23.3	2.2.1	1.3.0	3.9.12	{'minimumROIDimensions': 1, 'minimumROISize': None, 'normalize': False, 'normalizeScale': 1, 'removeOutliers': None, 'resampledPixelSpacing': None, 'interpolator': 'sitkBSpline', 'preCrop': False, 'padDistance': 5, 'distances': [1], 'force2D': False, 'force2Ddimension': 0, 'resegmentRange': None, 'label': 1, 'additionalInfo': True, 'geometryTolerance': 0.01}	{'Original': {}, 'Wavelet': {}, 'LoG': {'sigma': [1.0, 2.0, 3.0, 4.0, 5.0]}, 'Square': {}, 'SquareRoot': {}, 'Logarithm': {}, 'Exponential': {}, 'Gradient': {}, 'LBP2D': {}, 'LBP3D': {}}	39e5f358dd2e23c2ea5a726dbb87f61e6d21a0d0	3D	(1.0, 1.0, 1.0)	(380, 297, 173)	-0.0855079180707514	-0.6748029734526423	11.902056451342505	ca259a105b5420c1bb824ab81f996f0efbbbf391	(1.0, 1.0, 1.0)	(380, 297, 173)	(66, 158, 97, 44, 53, 47)	53225	1	(87.4545608266792, 184.1384875528417, 120.59721935180836)	(-126.10125010166084, 53.76394150181173, 233.12482411054836)	0.9629437263260155	0.7910717424628003	36.71012618384906	46.405558703893824	53.23532661682466	55.90169943749474	52.49761899362675	57.25382083319855	53155.083333333336	44.68594162056819	0.6433142827312871	10627.329182403872	0.1999306278152238	53225.0	2.227052053131644	3.093084510954126	378446.3651366493	-3.203426503814917e-16	0.4782567304392811	3.026662328853803	4.314578052211209	0.2727955595513707	2.645330861577323	2.6148277805148448	1.839276325748443	2.475301726462765
tangyulin	1	v3.0.1	1.23.3	2.2.1	1.3.0	3.9.12	{'minimumROIDimensions': 1, 'minimumROISize': None, 'normalize': False, 'normalizeScale': 1, 'removeOutliers': None, 'resampledPixelSpacing': None, 'interpolator': 'sitkBSpline', 'preCrop': False, 'padDistance': 5, 'distances': [1], 'force2D': False, 'force2Ddimension': 0, 'resegmentRange': None, 'label': 1, 'additionalInfo': True, 'geometryTolerance': 0.01}	{'Original': {}, 'Wavelet': {}, 'LoG': {'sigma': [1.0, 2.0, 3.0, 4.0, 5.0]}, 'Square': {}, 'SquareRoot': {}, 'Logarithm': {}, 'Exponential': {}, 'Gradient': {}, 'LBP2D': {}, 'LBP3D': {}}	2a16586d371ee0f8c22c329807b67c88ee2810e4	3D	(1.0, 1.0, 1.0)	(380, 261, 197)	-0.06429564841484	-0.7908836165289913	7.006957576496703	b0be7a84659dd0f4762cfbeed69fc149ae385697	(1.0, 1.0, 1.0)	(380, 261, 197)	(69, 93, 103, 57, 70, 47)	81289	1	(97.59823592367971, 125.2011711301652, 125.64925143623368)	(-88.8182288819203, 23.680287569985225, 150.54937249922767)	0.776227920715409	0.6614907507253088	40.36785765697966	61.02558140490592	58.05170109479997	72.27724399837061	64.19501538281614	74.24957912338628	81217.58333333333	47.369760164379045	0.6518310268170765	13913.90832187961	0.1713164532952689	81289.0	1.7634362553486145	2.3535431564424507	351060.3998099981	0.0020915595323267	0.2950534505469182	8.367739797525969	3.3988753812372465	0.1917708394041986	2.0613816313614453	2.092210100243752	-0.5801311518526212	3.979006533089868
tanyusen	0	v3.0.1	1.23.3	2.2.1	1.3.0	3.9.12	{'minimumROIDimensions': 1, 'minimumROISize': None, 'normalize': False, 'normalizeScale': 1, 'removeOutliers': None, 'resampledPixelSpacing': None, 'interpolator': 'sitkBSpline', 'preCrop': False, 'padDistance': 5, 'distances': [1], 'force2D': False, 'force2Ddimension': 0, 'resegmentRange': None, 'label': 1, 'additionalInfo': True, 'geometryTolerance': 0.01}	{'Original': {}, 'Wavelet': {}, 'LoG': {'sigma': [1.0, 2.0, 3.0, 4.0, 5.0]}, 'Square': {}, 'SquareRoot': {}, 'Logarithm': {}, 'Exponential': {}, 'Gradient': {}, 'LBP2D': {}, 'LBP3D': {}}	4e9c23a5330e865221e83d5d243ad3b55ca90dbd	3D	(1.0, 1.0, 1.0)	(380, 297, 217)	-0.1195037104422542	-0.7828028899962497	7.612395336939296	c0ad63709e06d45bd2e31f9ec62c0e4a6d8f97e6	(1.0, 1.0, 1.0)	(380, 297, 217)	(207, 119, 46, 31, 26, 19)	8209	1	(219.49872091606773, 131.95919113168475, 53.90096235838713)	(22.961190493857714, -4.85603256216524, 103.52263306644713)	0.808787192249738	0.6577256493508642	19.06009935994965	28.978798954793422	32.89376840679705	27.202941017470888	34.0147027033899	34.38022687534217	8177.041666666667	23.437681441417016	0.7076666961594961	2773.657556023993	0.3392006142430068	8209.0	-0.5605116748081946	1.6401713555535504	7215.40629036848	0.972455119017401	1.289289048090719	2.665360230560048	3.218438983388741	0.7045125592509123	0.4069556207771298	0.2471464070417387	-0.7828028899962497	4.001241873384991
tanzhuchang	1	v3.0.1	1.23.3	2.2.1	1.3.0	3.9.12	{'minimumROIDimensions': 1, 'minimumROISize': None, 'normalize': False, 'normalizeScale': 1, 'removeOutliers': None, 'resampledPixelSpacing': None, 'interpolator': 'sitkBSpline', 'preCrop': False, 'padDistance': 5, 'distances': [1], 'force2D': False, 'force2Ddimension': 0, 'resegmentRange': None, 'label': 1, 'additionalInfo': True, 'geometryTolerance': 0.01}	{'Original': {}, 'Wavelet': {}, 'LoG': {'sigma': [1.0, 2.0, 3.0, 4.0, 5.0]}, 'Square': {}, 'SquareRoot': {}, 'Logarithm': {}, 'Exponential': {}, 'Gradient': {}, 'LBP2D': {}, 'LBP3D': {}}	07a5f51635f21f474e0481f701cd297462dda561	3D	(1.0, 1.0, 1.0)	(380, 380, 157)	-0.1670149902469183	-0.8707756007180364	7.764663801378188	295107dd3099931e755d101aa7010ae769947720	(1.0, 1.0, 1.0)	(380, 380, 157)	(58, 136, 29, 84, 80, 91)	276862	1	(98.49016477523098, 175.33866691709227, 79.5867255166834)	(-98.31324098646907, 20.397260667092297, 248.51502446688343)	0.7359107120191345	0.7049500236044276	64.7232489206287	91.8125352910793	107.37783756436892	98.2344135219425	80.8084154033477	108.1942697188719	276714.2083333333	67.56582821834009	0.5215645835179654	39372.8637597345	0.1422871055190106	276862.0	0.805248371754839	1.848455816303376	490369.0023665912	0.0455991366313903	0.651613058456744	3.135302248642991	2.664538516918673	0.3592554294450643	1.2577785002708548	1.192143625213531	-0.8206515192982868	3.4851900362169603
wangbin	1	v3.0.1	1.23.3	2.2.1	1.3.0	3.9.12	{'minimumROIDimensions': 1, 'minimumROISize': None, 'normalize': False, 'normalizeScale': 1, 'removeOutliers': None, 'resampledPixelSpacing': None, 'interpolator': 'sitkBSpline', 'preCrop': False, 'padDistance': 5, 'distances': [1], 'force2D': False, 'force2Ddimension': 0, 'resegmentRange': None, 'label': 1, 'additionalInfo': True, 'geometryTolerance': 0.01}	{'Original': {}, 'Wavelet': {}, 'LoG': {'sigma': [1.0, 2.0, 3.0, 4.0, 5.0]}, 'Square': {}, 'SquareRoot': {}, 'Logarithm': {}, 'Exponential': {}, 'Gradient': {}, 'LBP2D': {}, 'LBP3D': {}}	412a5eabfe0f3ac30551539b97d07e80412bfd53	3D	(1.0, 1.0, 1.0)	(380, 297, 217)	-0.070798496688915	-0.8807016964802782	10.035570056789206	3e3ba765f476632f04c77f414a484fb0803b7c50	(1.0, 1.0, 1.0)	(380, 297, 217)	(65, 81, 56, 115, 128, 99)	738182	1	(123.772993651972, 140.18943837698563, 101.23085092836185)	(-66.63909045065802, 6.076578651035618, 240.48721429043184)	0.9082153369237372	0.7769532542384988	88.28966452777698	113.63574841360403	127.534309109353	131.0267148332736	135.3255334369682	139.5026881461429	738012.0833333334	103.20572953204244	0.5833968509999666	67695.89882117903	0.0917273583318868	738182.0	0.6341720119212904	2.4336583564467897	2163139.210387311	0.2719911177601966	0.945648436153706	3.56219723788792	4.086247856521228	0.5835481386374921	1.5359095310985356	1.5798204480749969	-0.8807016964802782	4.966949553001506
wangjinyuan	0	v3.0.1	1.23.3	2.2.1	1.3.0	3.9.12	{'minimumROIDimensions': 1, 'minimumROISize': None, 'normalize': False, 'normalizeScale': 1, 'removeOutliers': None, 'resampledPixelSpacing': None, 'interpolator': 'sitkBSpline', 'preCrop': False, 'padDistance': 5, 'distances': [1], 'force2D': False, 'force2Ddimension': 0, 'resegmentRange': None, 'label': 1, 'additionalInfo': True, 'geometryTolerance': 0.01}	{'Original': {}, 'Wavelet': {}, 'LoG': {'sigma': [1.0, 2.0, 3.0, 4.0, 5.0]}, 'Square': {}, 'SquareRoot': {}, 'Logarithm': {}, 'Exponential': {}, 'Gradient': {}, 'LBP2D': {}, 'LBP3D': {}}	d154aee01392c99a10398463fbdec4f1c6f445de	3D	(1.0, 1.0, 1.0)	(380, 297, 197)	-0.0685858098338304	-0.8212403321781432	6.526558081584635	4e099ee4a299fb7bb5465cbcae028478001272f0	(1.0, 1.0, 1.0)	(380, 297, 197)	(162, 53, 58, 39, 44, 37)	33726	2	(182.3913894324853, 71.57080590642235, 76.23643479807863)	(-14.146140989724643, -65.24441778742764, 178.42469144923862)	0.9253967206494008	0.8482599887620546	33.4505403867858	39.43430178240909	45.45327270945405	47.63402145525821	45.27692569068709	53.842362503887216	33671.875	36.492373550540194	0.7350963604425365	6859.904225064699	0.20372801410865	33726.0	-0.7387650438603977	0.2509384159525479	11274.96880303187	0.6654846471352044	0.4873539764230414	5.755928975838041	1.6605160708376523	0.3366696517415704	-0.3750257372371175	-0.5513212067746125	-0.8212403321781432	2.481756403015796
wangliuqin	1	v3.0.1	1.23.3	2.2.1	1.3.0	3.9.12	{'minimumROIDimensions': 1, 'minimumROISize': None, 'normalize': False, 'normalizeScale': 1, 'removeOutliers': None, 'resampledPixelSpacing': None, 'interpolator': 'sitkBSpline', 'preCrop': False, 'padDistance': 5, 'distances': [1], 'force2D': False, 'force2Ddimension': 0, 'resegmentRange': None, 'label': 1, 'additionalInfo': True, 'geometryTolerance': 0.01}	{'Original': {}, 'Wavelet': {}, 'LoG': {'sigma': [1.0, 2.0, 3.0, 4.0, 5.0]}, 'Square': {}, 'SquareRoot': {}, 'Logarithm': {}, 'Exponential': {}, 'Gradient': {}, 'LBP2D': {}, 'LBP3D': {}}	70e20acc452de98c9bc2061cce5d879f3c678afb	3D	(1.0, 1.0, 1.0)	(380, 297, 197)	-0.0901138936691897	-0.542334410161858	6.896383624036497	7ff38adbf65b9ba1702b7f8f07409e00fc664f27	(1.0, 1.0, 1.0)	(380, 297, 197)	(122, 175, 33, 52, 39, 62)	55707	1	(146.33528999946148, 193.92254115281742, 65.35681332687095)	(-42.84146542884855, 90.03710032639741, 148.22303608844197)	0.7030961698465555	0.4512095099191854	29.199946370984826	64.71482920697909	74.88658090739622	70.71067811865476	57.24508712544685	76.00657866263946	55634.875	45.50074854770101	0.5802611321518534	12145.779371066506	0.218312333245406	55707.0	-0.1662194533765479	5.209090137346842	405198.58489955286	0.5711158533172813	3.1708580384539338	2.141675361653396	6.734445239865044	1.7591454862965978	1.8051366130461863	0.8001870328079294	-0.542334410161858	7.276779650026902
weichunxiang	0	v3.0.1	1.23.3	2.2.1	1.3.0	3.9.12	{'minimumROIDimensions': 1, 'minimumROISize': None, 'normalize': False, 'normalizeScale': 1, 'removeOutliers': None, 'resampledPixelSpacing': None, 'interpolator': 'sitkBSpline', 'preCrop': False, 'padDistance': 5, 'distances': [1], 'force2D': False, 'force2Ddimension': 0, 'resegmentRange': None, 'label': 1, 'additionalInfo': True, 'geometryTolerance': 0.01}	{'Original': {}, 'Wavelet': {}, 'LoG': {'sigma': [1.0, 2.0, 3.0, 4.0, 5.0]}, 'Square': {}, 'SquareRoot': {}, 'Logarithm': {}, 'Exponential': {}, 'Gradient': {}, 'LBP2D': {}, 'LBP3D': {}}	5bdc26208960e361f528fd7ba28e7e2a11067f5e	3D	(1.0, 1.0, 1.0)	(380, 238, 181)	-0.0591380696482228	-0.8887024494828228	8.078571212263883	fe1be0efb12e8b628effe90cbe0050fb4fcd119c	(1.0, 1.0, 1.0)	(380, 238, 181)	(181, 39, 28, 56, 49, 41)	68509	1	(207.5313170532339, 63.878935614298854, 48.03271103066751)	(3.3380101303238803, -32.196513375569154, 106.48561660212849)	0.8676196113125295	0.8054463200798923	41.57532435604567	51.61774698023552	57.87054518492115	55.22680508593631	60.00833275470999	61.30252849597641	68452.95833333333	44.78456957182044	0.7708834863745493	10497.604257877503	0.1533550121641079	68509.0	-0.6899994591224599	1.2713913489508013	44849.08058997569	0.9870345619811852	1.435789349700688	1.759088811610057	2.68154160312112	0.6813204006269481	0.2616667583466842	0.2265982060882471	-0.8887024494828228	3.5702440526039427
weishengjing	1	v3.0.1	1.23.3	2.2.1	1.3.0	3.9.12	{'minimumROIDimensions': 1, 'minimumROISize': None, 'normalize': False, 'normalizeScale': 1, 'removeOutliers': None, 'resampledPixelSpacing': None, 'interpolator': 'sitkBSpline', 'preCrop': False, 'padDistance': 5, 'distances': [1], 'force2D': False, 'force2Ddimension': 0, 'resegmentRange': None, 'label': 1, 'additionalInfo': True, 'geometryTolerance': 0.01}	{'Original': {}, 'Wavelet': {}, 'LoG': {'sigma': [1.0, 2.0, 3.0, 4.0, 5.0]}, 'Square': {}, 'SquareRoot': {}, 'Logarithm': {}, 'Exponential': {}, 'Gradient': {}, 'LBP2D': {}, 'LBP3D': {}}	881b0d93849b6ab3339bcddad1d0dfd94e9b2eee	3D	(1.0, 1.0, 1.0)	(380, 249, 173)	-0.0562783223491979	-0.7655086061632514	6.839289471480771	aa120f5bf7b0d9f4f09879285f721f8d275faf00	(1.0, 1.0, 1.0)	(380, 249, 173)	(155, 92, 19, 30, 33, 35)	15912	2	(168.91861488185017, 109.22165661136249, 37.792923579688285)	(-12.141702182978491, 9.9245489148295, 155.7971017981049)	0.7827303090358624	0.6192228065895158	22.774264531665697	36.77878832838728	40.311288741492746	40.311288741492746	38.8329756778952	42.05948168962618	15853.291666666666	28.787872354243145	0.6035869744783768	5056.195975555602	0.3189366651335144	15912.0	-0.6728425044860293	1.1743017889465963	7899.891514205799	0.9614493731779694	0.9946161580021832	3.059344104284715	3.12028992416826	0.5857034036462794	-0.0046449026332281	-0.2836448774416968	-0.7655086061632514	3.885798530331511
wenshunde	1	v3.0.1	1.23.3	2.2.1	1.3.0	3.9.12	{'minimumROIDimensions': 1, 'minimumROISize': None, 'normalize': False, 'normalizeScale': 1, 'removeOutliers': None, 'resampledPixelSpacing': None, 'interpolator': 'sitkBSpline', 'preCrop': False, 'padDistance': 5, 'distances': [1], 'force2D': False, 'force2Ddimension': 0, 'resegmentRange': None, 'label': 1, 'additionalInfo': True, 'geometryTolerance': 0.01}	{'Original': {}, 'Wavelet': {}, 'LoG': {'sigma': [1.0, 2.0, 3.0, 4.0, 5.0]}, 'Square': {}, 'SquareRoot': {}, 'Logarithm': {}, 'Exponential': {}, 'Gradient': {}, 'LBP2D': {}, 'LBP3D': {}}	5231d7a5663fbb406116809c4e372dc0c4fab6ec	3D	(1.0, 1.0, 1.0)	(380, 273, 189)	-0.056971781239366	-0.8705990163505586	5.794865642851482	50f1d3e211159e95fae3d65836211c869d69b50d	(1.0, 1.0, 1.0)	(380, 273, 189)	(142, 80, 22, 47, 50, 32)	42158	1	(163.70480098676407, 105.91104891123868, 37.4547179657479)	(-24.697136021135947, -1.5957603233813131, 209.00072280871785)	0.9735544532236492	0.7390086397815686	32.40358273574474	43.84736658196904	50.60632371551998	53.48831648126533	51.0881590977792	54.92722457943783	42104.25	42.68779899800577	0.6977384942987673	8388.32788463117	0.1992275811736622	42158.0	-0.6259267874810732	1.524223102584101	34753.78703102517	0.995062179517223	1.557005092805816	1.885865839695985	2.784655796760238	0.7372632442709508	0.350194959664169	0.1006755891616409	-0.8705990163505586	3.6552548131107967
wenxianhua	1	v3.0.1	1.23.3	2.2.1	1.3.0	3.9.12	{'minimumROIDimensions': 1, 'minimumROISize': None, 'normalize': False, 'normalizeScale': 1, 'removeOutliers': None, 'resampledPixelSpacing': None, 'interpolator': 'sitkBSpline', 'preCrop': False, 'padDistance': 5, 'distances': [1], 'force2D': False, 'force2Ddimension': 0, 'resegmentRange': None, 'label': 1, 'additionalInfo': True, 'geometryTolerance': 0.01}	{'Original': {}, 'Wavelet': {}, 'LoG': {'sigma': [1.0, 2.0, 3.0, 4.0, 5.0]}, 'Square': {}, 'SquareRoot': {}, 'Logarithm': {}, 'Exponential': {}, 'Gradient': {}, 'LBP2D': {}, 'LBP3D': {}}	5e90323a7bd858976bc994ca3677cedf685d4356	3D	(1.0, 1.0, 1.0)	(380, 297, 191)	-0.0646091512349148	-0.8192153677468981	6.391131051444908	338130951c4af8c795a5302f4a763d363dccd600	(1.0, 1.0, 1.0)	(380, 297, 191)	(193, 50, 62, 37, 38, 31)	19422	1	(212.3421892699001, 70.87884872824633, 76.4708577901349)	(25.925724464300174, -65.93637496560363, 161.8076646726459)	0.8262753653798902	0.7187755121435628	26.185839182568632	36.43117877579902	38.01315561749642	42.485291572496	39.35733730830886	44.24929377967517	19377.45833333333	30.10218555419344	0.6961220624510427	5011.833107961683	0.2586424401873319	19422.0	-0.6817117411592116	1.441000494288197	14870.32742116182	0.9965223518554356	1.4695700091558983	2.185770087236515	3.726998286308484	0.7227787054154962	0.2789423687058826	0.1089341117199852	-0.8192153677468981	4.546213654055382
wugansheng	1	v3.0.1	1.23.3	2.2.1	1.3.0	3.9.12	{'minimumROIDimensions': 1, 'minimumROISize': None, 'normalize': False, 'normalizeScale': 1, 'removeOutliers': None, 'resampledPixelSpacing': None, 'interpolator': 'sitkBSpline', 'preCrop': False, 'padDistance': 5, 'distances': [1], 'force2D': False, 'force2Ddimension': 0, 'resegmentRange': None, 'label': 1, 'additionalInfo': True, 'geometryTolerance': 0.01}	{'Original': {}, 'Wavelet': {}, 'LoG': {'sigma': [1.0, 2.0, 3.0, 4.0, 5.0]}, 'Square': {}, 'SquareRoot': {}, 'Logarithm': {}, 'Exponential': {}, 'Gradient': {}, 'LBP2D': {}, 'LBP3D': {}}	71b7661f96fb599fe52fac2ac51b5a54f656accb	3D	(1.0, 1.0, 1.0)	(380, 297, 199)	-0.0537563744082304	-0.7825255800305472	6.210386176349751	b3ef3f9359ce6cd4e61260efaffa13da6009ec47	(1.0, 1.0, 1.0)	(380, 297, 199)	(59, 118, 90, 53, 70, 53)	96568	1	(83.33713031231878, 152.92388783033718, 115.32737552812526)	(-105.13862132609128, 16.108664136487135, 270.34105289758526)	0.7526878521048651	0.6502446971414774	43.0358667643644	66.18411031040034	61.40032573203501	76.05918747922567	71.06335201775947	78.67019766086774	96487.125	49.81597583300668	0.6383607821860711	15936.66720512346	0.1651688471920316	96568.0	0.7568306085670801	2.708207784447344	440578.8282990773	0.1237225781145686	0.8240419745652725	3.849715104184448	3.85843304061137	0.5807832678145087	2.002238343811362	2.244684173754378	-0.7825255800305472	4.640958620641917
wuguoqiang	1	v3.0.1	1.23.3	2.2.1	1.3.0	3.9.12	{'minimumROIDimensions': 1, 'minimumROISize': None, 'normalize': False, 'normalizeScale': 1, 'removeOutliers': None, 'resampledPixelSpacing': None, 'interpolator': 'sitkBSpline', 'preCrop': False, 'padDistance': 5, 'distances': [1], 'force2D': False, 'force2Ddimension': 0, 'resegmentRange': None, 'label': 1, 'additionalInfo': True, 'geometryTolerance': 0.01}	{'Original': {}, 'Wavelet': {}, 'LoG': {'sigma': [1.0, 2.0, 3.0, 4.0, 5.0]}, 'Square': {}, 'SquareRoot': {}, 'Logarithm': {}, 'Exponential': {}, 'Gradient': {}, 'LBP2D': {}, 'LBP3D': {}}	81320f4184eb1fa0ff0f22b9078a305b593b757b	3D	(1.0, 1.0, 1.0)	(380, 273, 177)	-0.0576130253057278	-0.7970348542646735	16.446118867651002	4886e54818013bf988104ffa260a24ac63ba7700	(1.0, 1.0, 1.0)	(380, 273, 177)	(109, 143, 93, 53, 63, 47)	90419	1	(133.78191530541147, 172.64987447328548, 114.08637565113527)	(-42.513484360418516, 53.23023107118547, 119.86422067619787)	0.905593339617688	0.8162523871555641	45.62077431045756	55.89052482827593	62.00806399170998	68.24954212300622	64.13267497929586	69.5197813575388	90348.75	50.61408703222371	0.7083521744094644	13746.210559982286	0.1521461067251321	90419.0	2.172903175705568	3.114234885450436	655576.6798136154	0.0007037017206874	0.4451258472436974	5.530824724953594	4.624743908064293	0.3015437270024945	2.660993638671146	2.691000473317084	-0.1986689612485561	4.823412869312849
xiangqingguo	1	v3.0.1	1.23.3	2.2.1	1.3.0	3.9.12	{'minimumROIDimensions': 1, 'minimumROISize': None, 'normalize': False, 'normalizeScale': 1, 'removeOutliers': None, 'resampledPixelSpacing': None, 'interpolator': 'sitkBSpline', 'preCrop': False, 'padDistance': 5, 'distances': [1], 'force2D': False, 'force2Ddimension': 0, 'resegmentRange': None, 'label': 1, 'additionalInfo': True, 'geometryTolerance': 0.01}	{'Original': {}, 'Wavelet': {}, 'LoG': {'sigma': [1.0, 2.0, 3.0, 4.0, 5.0]}, 'Square': {}, 'SquareRoot': {}, 'Logarithm': {}, 'Exponential': {}, 'Gradient': {}, 'LBP2D': {}, 'LBP3D': {}}	4426b127a0fd4b729ba6858ff8fd7eec77ac585a	3D	(1.0, 1.0, 1.0)	(380, 297, 213)	-0.0954388358139735	-0.7937227049536277	5.863897218649122	98a972f076923c06fd84e51fae1083b7ea70ca6b	(1.0, 1.0, 1.0)	(380, 297, 213)	(79, 142, 40, 54, 43, 50)	57194	1	(104.77228380599364, 161.03675210686436, 62.4142567402175)	(-107.44896291336637, 43.187375428394375, 100.5849589294245)	0.969918105663103	0.7295771729453273	35.662033993433965	48.88041363666184	58.30951894845301	55.60575509783138	55.10898293381942	59.84145720150872	57129.5	47.40999819849996	0.6716307606069813	10680.555177704926	0.1869534159708193	57194.0	1.9143204429448624	3.764122223970908	483590.8692705623	-3.203426503814917e-16	0.908236009602878	3.300358102223212	5.763907933188254	0.5571952218776293	2.816761156732405	2.7892266907274514	0.1978377091999732	5.566070223988281
xiaokai	1	v3.0.1	1.23.3	2.2.1	1.3.0	3.9.12	{'minimumROIDimensions': 1, 'minimumROISize': None, 'normalize': False, 'normalizeScale': 1, 'removeOutliers': None, 'resampledPixelSpacing': None, 'interpolator': 'sitkBSpline', 'preCrop': False, 'padDistance': 5, 'distances': [1], 'force2D': False, 'force2Ddimension': 0, 'resegmentRange': None, 'label': 1, 'additionalInfo': True, 'geometryTolerance': 0.01}	{'Original': {}, 'Wavelet': {}, 'LoG': {'sigma': [1.0, 2.0, 3.0, 4.0, 5.0]}, 'Square': {}, 'SquareRoot': {}, 'Logarithm': {}, 'Exponential': {}, 'Gradient': {}, 'LBP2D': {}, 'LBP3D': {}}	89fa495d65440e266e60d071ea5f38470fe44312	3D	(1.0, 1.0, 1.0)	(380, 261, 199)	-0.0668085334221596	-0.7321653148473605	5.596435077496103	84ecc6631068fdcafc295827d2b7d69892e75d41	(1.0, 1.0, 1.0)	(380, 261, 199)	(60, 144, 86, 63, 63, 59)	134446	1	(90.180116924267, 174.7765943203963, 114.6309745176502)	(-107.277510372183, 60.6164857541163, 185.91583832829824)	0.9659606259880668	0.8743528939656843	53.101155851332585	60.731949556990486	68.60029154456998	72.34638899074369	70.178344238091	76.17086057016817	134364.625	58.66467201154622	0.6895524248721374	18398.12071431873	0.1369268192005056	134446.0	-0.5598683408149729	2.9987268536231846	613424.6472211232	0.7532062080061401	2.206726628953271	1.982461486269	4.317461385640304	1.1392297435379792	1.6689930231925263	2.130615176767693	-0.7321653148473605	5.049626700487664
yeyuanlin	1	v3.0.1	1.23.3	2.2.1	1.3.0	3.9.12	{'minimumROIDimensions': 1, 'minimumROISize': None, 'normalize': False, 'normalizeScale': 1, 'removeOutliers': None, 'resampledPixelSpacing': None, 'interpolator': 'sitkBSpline', 'preCrop': False, 'padDistance': 5, 'distances': [1], 'force2D': False, 'force2Ddimension': 0, 'resegmentRange': None, 'label': 1, 'additionalInfo': True, 'geometryTolerance': 0.01}	{'Original': {}, 'Wavelet': {}, 'LoG': {'sigma': [1.0, 2.0, 3.0, 4.0, 5.0]}, 'Square': {}, 'SquareRoot': {}, 'Logarithm': {}, 'Exponential': {}, 'Gradient': {}, 'LBP2D': {}, 'LBP3D': {}}	a61e8f4bb70ce5365205b72d788e74f4707ba79d	3D	(1.0, 1.0, 1.0)	(380, 297, 197)	-0.0782802182783665	-0.6995502581755891	6.51150210191955	513b6d5258ff96b082162ddd30691ddcab26e9be	(1.0, 1.0, 1.0)	(380, 297, 197)	(81, 98, 38, 62, 50, 45)	65680	2	(114.0910018270402, 123.15813032886723, 60.3925700365408)	(-59.70820409372199, -7.904381115222776, 184.27598658776185)	0.7979057771433844	0.7031753088510306	39.55659008087176	56.25423643714987	65.85590330410783	56.85068161420758	63.13477647065839	68.27151675479314	65588.04166666667	44.88558024199176	0.5558080506976494	14150.628646942809	0.2157501319960049	65680.0	1.03083913115381	1.8730058301430237	148015.8708681802	0.3016579240221428	0.4342422041663132	7.605140886206954	3.1954707246495224	0.3536777008155064	1.3942945908963615	1.4782401899918298	-0.6995502581755891	3.895020982825112
yinguanglan	1	v3.0.1	1.23.3	2.2.1	1.3.0	3.9.12	{'minimumROIDimensions': 1, 'minimumROISize': None, 'normalize': False, 'normalizeScale': 1, 'removeOutliers': None, 'resampledPixelSpacing': None, 'interpolator': 'sitkBSpline', 'preCrop': False, 'padDistance': 5, 'distances': [1], 'force2D': False, 'force2Ddimension': 0, 'resegmentRange': None, 'label': 1, 'additionalInfo': True, 'geometryTolerance': 0.01}	{'Original': {}, 'Wavelet': {}, 'LoG': {'sigma': [1.0, 2.0, 3.0, 4.0, 5.0]}, 'Square': {}, 'SquareRoot': {}, 'Logarithm': {}, 'Exponential': {}, 'Gradient': {}, 'LBP2D': {}, 'LBP3D': {}}	1bda9bd0f93fae664820fe80afb616268287e828	3D	(1.0, 1.0, 1.0)	(380, 297, 217)	-0.0742090327709339	-0.6416967981138771	7.866873039358617	92f78b4321f82566fdcf9575d9db8405e83f6ac3	(1.0, 1.0, 1.0)	(380, 297, 217)	(160, 63, 53, 29, 27, 30)	12430	1	(173.068543845535, 75.37626709573613, 67.24400643604183)	(-10.878187245015056, -36.2573579347839, 144.46858270066184)	0.7729631283647309	0.7083957099719422	22.898478780123693	32.32441763520934	35.510561809129406	35.510561809129406	31.76476034853718	36.89173349139343	12393.25	24.98558297787949	0.7306300906237164	3544.6773515615005	0.2860167713522684	12430.0	-0.5505567998547992	0.0744031882074497	2150.886707234265	0.6435060971113882	0.3385199935337182	5.777280721558762	1.0313731699277686	0.210678603472546	-0.3206731493786937	-0.4333768020931275	-0.6416967981138771	1.673069968041646
zhangkaixin	1	v3.0.1	1.23.3	2.2.1	1.3.0	3.9.12	{'minimumROIDimensions': 1, 'minimumROISize': None, 'normalize': False, 'normalizeScale': 1, 'removeOutliers': None, 'resampledPixelSpacing': None, 'interpolator': 'sitkBSpline', 'preCrop': False, 'padDistance': 5, 'distances': [1], 'force2D': False, 'force2Ddimension': 0, 'resegmentRange': None, 'label': 1, 'additionalInfo': True, 'geometryTolerance': 0.01}	{'Original': {}, 'Wavelet': {}, 'LoG': {'sigma': [1.0, 2.0, 3.0, 4.0, 5.0]}, 'Square': {}, 'SquareRoot': {}, 'Logarithm': {}, 'Exponential': {}, 'Gradient': {}, 'LBP2D': {}, 'LBP3D': {}}	6ae10e5b1f2d05d3c877ef7918fa428266ef054e	3D	(1.0, 1.0, 1.0)	(380, 261, 237)	-0.0640227424450488	-0.8441108245878503	5.3808341063503	e8764a297a7fefcb3b7034c275d585cb772e028c	(1.0, 1.0, 1.0)	(380, 261, 237)	(56, 59, 37, 152, 139, 176)	1529215	1	(120.17054044068362, 126.79376215901623, 115.4806047547271)	(-34.96263064085633, 17.91210360493622, 182.21305027787008)	0.7191523502831069	0.5703237431079119	99.82804249272306	175.03750054087163	192.9170806331052	188.67962264113208	158.7765725792064	195.9438695136952	1528981.5833333333	125.87862990164844	0.5395254763119955	118961.65675632212	0.0778045059882106	1529215.0	0.5547532048364533	2.137218138122696	3276944.976797203	0.2632537245449451	0.8480613178384839	3.703846485692492	3.780883372696253	0.5225582467014924	1.2981378095107017	1.2978997204681144	-0.8441108245878503	4.624994197284104
zhaozhengsun	0	v3.0.1	1.23.3	2.2.1	1.3.0	3.9.12	{'minimumROIDimensions': 1, 'minimumROISize': None, 'normalize': False, 'normalizeScale': 1, 'removeOutliers': None, 'resampledPixelSpacing': None, 'interpolator': 'sitkBSpline', 'preCrop': False, 'padDistance': 5, 'distances': [1], 'force2D': False, 'force2Ddimension': 0, 'resegmentRange': None, 'label': 1, 'additionalInfo': True, 'geometryTolerance': 0.01}	{'Original': {}, 'Wavelet': {}, 'LoG': {'sigma': [1.0, 2.0, 3.0, 4.0, 5.0]}, 'Square': {}, 'SquareRoot': {}, 'Logarithm': {}, 'Exponential': {}, 'Gradient': {}, 'LBP2D': {}, 'LBP3D': {}}	7ba1b28a89f96e8f7eb0a793f9571c03990352e4	3D	(1.0, 1.0, 1.0)	(380, 297, 217)	-0.0724652395503035	-0.7463828945807607	6.163913017253853	ad1faf6a10c1346bcddfea0c7499705ce26c9fe8	(1.0, 1.0, 1.0)	(380, 297, 217)	(78, 74, 41, 45, 44, 42)	41114	1	(100.76927567252031, 97.62776669747531, 63.22393831784793)	(-99.01280688515968, -27.565180690224693, 224.17732814128794)	0.8180573204180281	0.7175128581504552	33.986565782129865	47.36718707695023	50.60632371551998	56.85068161420758	48.84669896727925	58.31809324729333	41052.75	38.74907413590936	0.6407116260344436	8982.20624583487	0.2187967004849826	41114.0	-0.6264645273471882	0.6251834306532246	11915.927746722204	0.8751957887407245	0.6445612238804521	3.843372785674444	1.9742650620309148	0.4125196079723673	-0.164726932193338	-0.379132894927945	-0.7463828945807607	2.720647956611676
zhongxinghua	1	v3.0.1	1.23.3	2.2.1	1.3.0	3.9.12	{'minimumROIDimensions': 1, 'minimumROISize': None, 'normalize': False, 'normalizeScale': 1, 'removeOutliers': None, 'resampledPixelSpacing': None, 'interpolator': 'sitkBSpline', 'preCrop': False, 'padDistance': 5, 'distances': [1], 'force2D': False, 'force2Ddimension': 0, 'resegmentRange': None, 'label': 1, 'additionalInfo': True, 'geometryTolerance': 0.01}	{'Original': {}, 'Wavelet': {}, 'LoG': {'sigma': [1.0, 2.0, 3.0, 4.0, 5.0]}, 'Square': {}, 'SquareRoot': {}, 'Logarithm': {}, 'Exponential': {}, 'Gradient': {}, 'LBP2D': {}, 'LBP3D': {}}	1fa720b3be15394de2964e622793c9a88a328d19	3D	(1.0, 1.0, 1.0)	(380, 298, 177)	-0.1034440860863403	-0.7690242933039774	9.8317809780721	a289a3f1616f769d9adc051cce0fb2dc6a523e69	(1.0, 1.0, 1.0)	(380, 298, 177)	(47, 105, 1, 112, 128, 143)	702474	2	(92.95497911666482, 161.45197259969763, 63.04634477574971)	(-96.2217724969552, 23.97702967710765, 180.74731329459973)	0.840776670918007	0.6667043486826499	83.8788844313303	125.81121541665016	149.61617559608987	150.8409758653132	132.82319074619463	155.3898323572041	702187.625	105.77913486215937	0.4052868072172253	94266.43978796876	0.1342467973399114	702474.0	-0.1192688064774001	2.5331577013899973	1911406.64870746	0.5390787144749096	1.5487322562715675	2.4539312414048493	5.36359941112769	0.8376954298027307	1.3088742130340827	1.4294634497941676	-0.7690242933039774	6.132623704431667
zhugeguiyun	0	v3.0.1	1.23.3	2.2.1	1.3.0	3.9.12	{'minimumROIDimensions': 1, 'minimumROISize': None, 'normalize': False, 'normalizeScale': 1, 'removeOutliers': None, 'resampledPixelSpacing': None, 'interpolator': 'sitkBSpline', 'preCrop': False, 'padDistance': 5, 'distances': [1], 'force2D': False, 'force2Ddimension': 0, 'resegmentRange': None, 'label': 1, 'additionalInfo': True, 'geometryTolerance': 0.01}	{'Original': {}, 'Wavelet': {}, 'LoG': {'sigma': [1.0, 2.0, 3.0, 4.0, 5.0]}, 'Square': {}, 'SquareRoot': {}, 'Logarithm': {}, 'Exponential': {}, 'Gradient': {}, 'LBP2D': {}, 'LBP3D': {}}	644c7647eddf754a5e652c8b58fba87898ffb58e	3D	(1.0, 1.0, 1.0)	(380, 297, 197)	-0.0787595159537399	-0.8549054343387089	8.866275169372386	11a68d0e8cd3bbcbea4ed97e3fc0d2eaf8646704	(0.9999999999999999, 1.0, 1.0)	(380, 297, 197)	(84, 92, 48, 44, 46, 45)	46934	1	(105.09856394085311, 116.06875612562321, 68.02556781863893)	(-78.92939466489129, -9.124191262076764, 110.5115795073855)	0.9290654005464454	0.8016207055767866	36.48201592953158	45.51032137235257	54.08326913195984	54.644304369257	49.92995093127971	57.0	46867.083333333336	42.28206495480219	0.6356560002470601	9889.49066806598	0.2110114384061161	46934.0	-0.1265452492454699	1.5826733184399973	71005.38473303762	0.536600520399057	0.6288176264638297	3.5817780100784224	2.4081481948790016	0.5231882191561261	1.0363606580598526	1.310752182671855	-0.8549054343387089	3.2630536292177106
[truncated: 2,127 more columns]
