# Supplementary material for: A clinical study exploring the prediction of microvascular invasion in hepatocellular carcinoma through the use of combined enhanced CT and MRI radiomics
Source: PLoS One. 2025 Jan 28;20(1):e0318232. doi: 10.1371/journal.pone.0318232 (PMC11774365; doi:10.1371/journal.pone.0318232)
Supplement: S1 File — (ZIP) [file pone.0318232.s005.zip › All image omics features/MRI/jingmaiqi_val.csv]

name	label	diagnostics_Versions_PyRadiomics	diagnostics_Versions_Numpy	diagnostics_Versions_SimpleITK	diagnostics_Versions_PyWavelet	diagnostics_Versions_Python	diagnostics_Configuration_Settings	diagnostics_Configuration_EnabledImageTypes	diagnostics_Image-original_Hash	diagnostics_Image-original_Dimensionality	diagnostics_Image-original_Spacing	diagnostics_Image-original_Size	diagnostics_Image-original_Mean	diagnostics_Image-original_Minimum	diagnostics_Image-original_Maximum	diagnostics_Mask-original_Hash	diagnostics_Mask-original_Spacing	diagnostics_Mask-original_Size	diagnostics_Mask-original_BoundingBox	diagnostics_Mask-original_VoxelNum	diagnostics_Mask-original_VolumeNum	diagnostics_Mask-original_CenterOfMassIndex	diagnostics_Mask-original_CenterOfMass	original_shape_Elongation	original_shape_Flatness	original_shape_LeastAxisLength	original_shape_MajorAxisLength	original_shape_Maximum2DDiameterColumn	original_shape_Maximum2DDiameterRow	original_shape_Maximum2DDiameterSlice	original_shape_Maximum3DDiameter	original_shape_MeshVolume	original_shape_MinorAxisLength	original_shape_Sphericity	original_shape_SurfaceArea	original_shape_SurfaceVolumeRatio	original_shape_VoxelVolume	original_firstorder_10Percentile	original_firstorder_90Percentile	original_firstorder_Energy	original_firstorder_Entropy	original_firstorder_InterquartileRange	original_firstorder_Kurtosis	original_firstorder_Maximum	original_firstorder_MeanAbsoluteDeviation	original_firstorder_Mean	original_firstorder_Median	original_firstorder_Minimum	original_firstorder_Range
chenjinzhou	1	v3.0.1	1.23.3	2.2.1	1.3.0	3.9.12	{'minimumROIDimensions': 1, 'minimumROISize': None, 'normalize': False, 'normalizeScale': 1, 'removeOutliers': None, 'resampledPixelSpacing': None, 'interpolator': 'sitkBSpline', 'preCrop': False, 'padDistance': 5, 'distances': [1], 'force2D': False, 'force2Ddimension': 0, 'resegmentRange': None, 'label': 1, 'additionalInfo': True, 'geometryTolerance': 0.01}	{'Original': {}, 'Wavelet': {}, 'LoG': {'sigma': [1.0, 2.0, 3.0, 4.0, 5.0]}, 'Square': {}, 'SquareRoot': {}, 'Logarithm': {}, 'Exponential': {}, 'Gradient': {}, 'LBP2D': {}, 'LBP3D': {}}	d473fd992ebec7809bc496b2b39ce4a47f720820	3D	(1.0, 1.0, 1.0)	(380, 297, 173)	-0.0684280748862917	-0.8336826292468216	5.494683362989695	f1350f75c45e813de22dbcdc518a5396d7d2343f	(1.0, 1.0, 1.0)	(380, 297, 173)	(169, 68, 47, 39, 36, 31)	22206	1	(188.3478339187607, 86.11289741511304, 62.48347293524273)	(3.771562861630713, -50.702326278736976, 140.04037367491273)	0.860753535059466	0.8237160219354752	29.21143508356098	35.462992470297266	40.49691346263317	37.44329045369811	41.43669871020132	42.2965719651132	22159.791666666668	30.5248961325956	0.6976699935696437	5468.621454494199	0.2467812665730175	22206.0	-0.7141291155395826	0.2741799311069262	7242.196190903085	0.6596562953873432	0.4383628835932095	8.624083613217287	2.7210418449817504	0.33218421580191	-0.3364973638726383	-0.4989327908665524	-0.8336826292468216	3.554724474228572
chenwencai	1	v3.0.1	1.23.3	2.2.1	1.3.0	3.9.12	{'minimumROIDimensions': 1, 'minimumROISize': None, 'normalize': False, 'normalizeScale': 1, 'removeOutliers': None, 'resampledPixelSpacing': None, 'interpolator': 'sitkBSpline', 'preCrop': False, 'padDistance': 5, 'distances': [1], 'force2D': False, 'force2Ddimension': 0, 'resegmentRange': None, 'label': 1, 'additionalInfo': True, 'geometryTolerance': 0.01}	{'Original': {}, 'Wavelet': {}, 'LoG': {'sigma': [1.0, 2.0, 3.0, 4.0, 5.0]}, 'Square': {}, 'SquareRoot': {}, 'Logarithm': {}, 'Exponential': {}, 'Gradient': {}, 'LBP2D': {}, 'LBP3D': {}}	e72e6cb4de9ccacd39eb2c26637329c69dd86e18	3D	(1.0, 1.0, 1.0)	(380, 273, 177)	-0.0636649646482927	-0.7709979235242119	6.832805669045199	b9c4569fc9bf736436adb6fb15f96db113f5d62f	(1.0, 1.0, 1.0)	(380, 273, 177)	(119, 50, 21, 52, 63, 47)	76498	2	(145.6784883264922, 81.49458809380637, 41.614081413893174)	(-20.49382536369788, -23.36802176947367, 120.00088527932617)	0.9678513111591044	0.9154616067028916	46.50238310716791	50.796650309181146	59.46427498927402	65.43699259593154	57.87054518492115	66.85805860178712	76394.79166666667	49.1636046042315	0.5406223497231112	16105.194074630272	0.2108153412460636	76498.0	-0.6592799644047348	0.297305060555788	12511.364040050226	0.8711000196404828	0.4748013262577777	3.567307775688686	1.5960263353197093	0.289629949180944	-0.163737894104142	-0.1565491483670877	-0.7709979235242119	2.367024258843921
dengyoufa	1	v3.0.1	1.23.3	2.2.1	1.3.0	3.9.12	{'minimumROIDimensions': 1, 'minimumROISize': None, 'normalize': False, 'normalizeScale': 1, 'removeOutliers': None, 'resampledPixelSpacing': None, 'interpolator': 'sitkBSpline', 'preCrop': False, 'padDistance': 5, 'distances': [1], 'force2D': False, 'force2Ddimension': 0, 'resegmentRange': None, 'label': 1, 'additionalInfo': True, 'geometryTolerance': 0.01}	{'Original': {}, 'Wavelet': {}, 'LoG': {'sigma': [1.0, 2.0, 3.0, 4.0, 5.0]}, 'Square': {}, 'SquareRoot': {}, 'Logarithm': {}, 'Exponential': {}, 'Gradient': {}, 'LBP2D': {}, 'LBP3D': {}}	c7603b5b43abc23df821d7dd81fd4f82f363c8fa	3D	(1.0, 1.0, 0.9999999999999999)	(380, 297, 189)	-0.0799702426152109	-0.8793148918921593	24.367809582353686	99796a922cf18349c30ac9386ec93afae9e984bb	(1.0, 1.0, 0.9999999999999999)	(380, 297, 189)	(110, 109, 70, 27, 29, 29)	13151	2	(122.43890198463995, 122.14447570526956, 83.99064709907992)	(-82.57320491081003, -7.891086809990455, 204.4954897138399)	0.7917606781227445	0.6211605954485478	21.656944628439703	34.86529053376438	38.94868418830089	38.94868418830089	30.463092423455635	42.49705872175155	13095.583333333334	27.60496607595979	0.5945545735340506	4518.9995625538695	0.3450781418076478	13150.999999999998	1.0354464357702746	1.7892212570672508	27802.41938416503	0.0135347297718446	0.424539841879906	10.615557812761224	4.111194269798166	0.2502891431128642	1.413775663435788	1.4080018072159064	-0.7666818726178984	4.877876142416064
dengzhongming	0	v3.0.1	1.23.3	2.2.1	1.3.0	3.9.12	{'minimumROIDimensions': 1, 'minimumROISize': None, 'normalize': False, 'normalizeScale': 1, 'removeOutliers': None, 'resampledPixelSpacing': None, 'interpolator': 'sitkBSpline', 'preCrop': False, 'padDistance': 5, 'distances': [1], 'force2D': False, 'force2Ddimension': 0, 'resegmentRange': None, 'label': 1, 'additionalInfo': True, 'geometryTolerance': 0.01}	{'Original': {}, 'Wavelet': {}, 'LoG': {'sigma': [1.0, 2.0, 3.0, 4.0, 5.0]}, 'Square': {}, 'SquareRoot': {}, 'Logarithm': {}, 'Exponential': {}, 'Gradient': {}, 'LBP2D': {}, 'LBP3D': {}}	39debe4701829566aefec0e14588b4b3e79f2808	3D	(1.0, 1.0, 0.9999999999999999)	(380, 273, 213)	-0.0756243656456117	-0.8724691969950127	7.262676427128522	7dfdf4bc97094e0f36ec949316a6d6d06217f96f	(1.0, 1.0, 0.9999999999999999)	(380, 273, 213)	(60, 138, 46, 40, 49, 44)	44385	1	(80.0063084375352, 160.71551199729637, 67.2634448574969)	(-88.0082198370048, 52.33703108604638, 120.1556966768689)	0.8517073983517757	0.7674058512590672	35.089764860220846	45.72517241385348	49.19349550499536	52.69724850502158	50.32891812864648	53.94441583704471	44331.125	38.94446763578953	0.7438694945457301	8143.164546477621	0.1836895532535576	44384.99999999999	0.3044209302541152	2.4692115292817087	142269.15491941266	0.3511250604399095	1.5119172437653037	2.204137043591631	3.1220848845439986	0.7792348981387216	1.5571217532425363	1.9451947572948705	-0.829517002569862	3.9516018871138607
dongdingwen	1	v3.0.1	1.23.3	2.2.1	1.3.0	3.9.12	{'minimumROIDimensions': 1, 'minimumROISize': None, 'normalize': False, 'normalizeScale': 1, 'removeOutliers': None, 'resampledPixelSpacing': None, 'interpolator': 'sitkBSpline', 'preCrop': False, 'padDistance': 5, 'distances': [1], 'force2D': False, 'force2Ddimension': 0, 'resegmentRange': None, 'label': 1, 'additionalInfo': True, 'geometryTolerance': 0.01}	{'Original': {}, 'Wavelet': {}, 'LoG': {'sigma': [1.0, 2.0, 3.0, 4.0, 5.0]}, 'Square': {}, 'SquareRoot': {}, 'Logarithm': {}, 'Exponential': {}, 'Gradient': {}, 'LBP2D': {}, 'LBP3D': {}}	21d43d1e41b4f4fe0ce30858dd4b8d6b2af054f5	3D	(1.0, 1.0, 1.0)	(380, 380, 189)	-0.1940805879711628	-0.9864933456446064	5.292300840769843	c2b82a4ca3e64f0228e7f67a4edd893eada992da	(1.0, 1.0, 1.0)	(380, 380, 189)	(80, 134, 115, 82, 87, 59)	200088	1	(124.4492273399704, 176.584307904522, 148.07127863739953)	(-94.54176997452961, -8.669598345477993, 110.46647745939953)	0.9127920768527608	0.7632174680486576	57.84060831324361	75.78522601313952	85.7962703152066	93.1074647920348	94.2019108086455	97.63708311906906	199984.8333333333	69.1761538472895	0.4654764549531986	35529.11965924619	0.1776590707757648	200088.0	1.0149346899294749	1.814757240305401	410475.8691795896	-3.203426503814917e-16	0.3793230192110477	3.0908341249372517	2.932761928506384	0.2362574334298041	1.4003883342262584	1.3855232975139522	0.0466627724696948	2.886099156036689
hefagang	0	v3.0.1	1.23.3	2.2.1	1.3.0	3.9.12	{'minimumROIDimensions': 1, 'minimumROISize': None, 'normalize': False, 'normalizeScale': 1, 'removeOutliers': None, 'resampledPixelSpacing': None, 'interpolator': 'sitkBSpline', 'preCrop': False, 'padDistance': 5, 'distances': [1], 'force2D': False, 'force2Ddimension': 0, 'resegmentRange': None, 'label': 1, 'additionalInfo': True, 'geometryTolerance': 0.01}	{'Original': {}, 'Wavelet': {}, 'LoG': {'sigma': [1.0, 2.0, 3.0, 4.0, 5.0]}, 'Square': {}, 'SquareRoot': {}, 'Logarithm': {}, 'Exponential': {}, 'Gradient': {}, 'LBP2D': {}, 'LBP3D': {}}	8b1e51d0e6705c6bb39caebe91c70598298b572c	3D	(1.0, 1.0, 1.0)	(380, 238, 181)	-0.0577434164000297	-0.804340929530811	6.781635390027651	5010680660e5dd655219501ffa660616a8ed0976	(1.0, 1.0, 1.0)	(380, 238, 181)	(97, 144, 28, 69, 68, 74)	156020	1	(132.03821304960903, 178.5949814126394, 68.93593129086014)	(-72.489632333081, 83.08953402494441, 212.08617341685016)	0.824302118627135	0.7494617515156692	53.9167975508904	71.94069269292542	80.62257748298549	85.14693182963201	71.34423592694787	86.6371744691619	155931.29166666666	59.300865402282085	0.6568034909140954	21330.65491026873	0.136795217190063	156020.0	0.0401004688948234	2.8766771000704354	623751.3101760977	0.4566230638517309	1.175686366868839	2.9578489600079325	4.332288792384237	0.8060994944002972	1.7075956156909091	1.8876076168315707	-0.804340929530811	5.136629721915048
jiangfusheng	1	v3.0.1	1.23.3	2.2.1	1.3.0	3.9.12	{'minimumROIDimensions': 1, 'minimumROISize': None, 'normalize': False, 'normalizeScale': 1, 'removeOutliers': None, 'resampledPixelSpacing': None, 'interpolator': 'sitkBSpline', 'preCrop': False, 'padDistance': 5, 'distances': [1], 'force2D': False, 'force2Ddimension': 0, 'resegmentRange': None, 'label': 1, 'additionalInfo': True, 'geometryTolerance': 0.01}	{'Original': {}, 'Wavelet': {}, 'LoG': {'sigma': [1.0, 2.0, 3.0, 4.0, 5.0]}, 'Square': {}, 'SquareRoot': {}, 'Logarithm': {}, 'Exponential': {}, 'Gradient': {}, 'LBP2D': {}, 'LBP3D': {}}	eaed4d2a342f6953127431114e1e31aa6f005127	3D	(1.0, 1.0, 1.0)	(380, 297, 213)	-0.1069593777228423	-0.8234174670163954	10.263555218756052	340f80aa96110e9b0cb6d0dec6273ef8380df643	(1.0, 1.0, 1.0)	(380, 297, 213)	(73, 84, 49, 71, 64, 86)	161623	2	(111.60335472055338, 115.45489193988479, 95.05116227269633)	(-81.25378820470665, -7.362221936455214, 218.40780265629627)	0.6351651528752664	0.5507823481532846	49.63873781492645	90.12405350563596	99.4786409235671	92.47702417357512	70.21395872616783	101.85283501208988	161490.25	57.24365822264597	0.5436419888578868	26379.628172810637	0.1633512126757537	161623.0	0.1294035519193015	1.7745200270094916	204489.50996062835	0.3985314066813127	0.8781760543186098	2.664683118769886	2.908830763837696	0.5015064166408253	0.9361577393067227	0.8743895713329167	-0.8234174670163954	3.732248230854091
jiangqingsheng	1	v3.0.1	1.23.3	2.2.1	1.3.0	3.9.12	{'minimumROIDimensions': 1, 'minimumROISize': None, 'normalize': False, 'normalizeScale': 1, 'removeOutliers': None, 'resampledPixelSpacing': None, 'interpolator': 'sitkBSpline', 'preCrop': False, 'padDistance': 5, 'distances': [1], 'force2D': False, 'force2Ddimension': 0, 'resegmentRange': None, 'label': 1, 'additionalInfo': True, 'geometryTolerance': 0.01}	{'Original': {}, 'Wavelet': {}, 'LoG': {'sigma': [1.0, 2.0, 3.0, 4.0, 5.0]}, 'Square': {}, 'SquareRoot': {}, 'Logarithm': {}, 'Exponential': {}, 'Gradient': {}, 'LBP2D': {}, 'LBP3D': {}}	4fa0960631cd26842b036e8bab305b2fa4638a9b	3D	(1.0, 1.0, 1.0)	(380, 297, 173)	-0.0674258333269855	-0.7485800370777816	6.963302117220803	09853e1e2959a7ff689098c6b002a95690a96a00	(1.0, 1.0, 1.0)	(380, 297, 173)	(179, 65, 31, 70, 60, 61)	121275	3	(213.93353947639662, 94.27567924139353, 60.36947433518862)	(23.836687173846627, -13.483853687076419, 83.64066077637162)	0.8398436031044384	0.7491820413938677	48.87489813822084	65.23767981315748	72.42237223399962	78.24321056807422	72.94518489934754	79.1580697086532	121117.79166666669	54.78944807245587	0.468931381846584	25245.275980122584	0.2084357354334957	121275.0	-0.1047308776279924	1.6765851301830907	138684.1197592437	0.5665763039630759	1.0158508960207784	2.2738632983079525	3.100207160522069	0.5626454830004423	0.8345133680243044	0.8825045001950175	-0.7485800370777816	3.848787197599851
jiangyunsheng	0	v3.0.1	1.23.3	2.2.1	1.3.0	3.9.12	{'minimumROIDimensions': 1, 'minimumROISize': None, 'normalize': False, 'normalizeScale': 1, 'removeOutliers': None, 'resampledPixelSpacing': None, 'interpolator': 'sitkBSpline', 'preCrop': False, 'padDistance': 5, 'distances': [1], 'force2D': False, 'force2Ddimension': 0, 'resegmentRange': None, 'label': 1, 'additionalInfo': True, 'geometryTolerance': 0.01}	{'Original': {}, 'Wavelet': {}, 'LoG': {'sigma': [1.0, 2.0, 3.0, 4.0, 5.0]}, 'Square': {}, 'SquareRoot': {}, 'Logarithm': {}, 'Exponential': {}, 'Gradient': {}, 'LBP2D': {}, 'LBP3D': {}}	d9e9b7122ccbb6d88848af9f6af83bcf5195841a	3D	(1.0, 1.0, 1.0)	(380, 297, 191)	-0.0726340332728076	-0.7393079030837861	6.551649876477322	fb356f30e8f0ba06e2117ded9e4a2e88716fde9d	(1.0, 1.0, 1.0)	(380, 297, 191)	(84, 104, 82, 42, 44, 53)	43746	1	(106.28176290403694, 124.50886938234353, 107.10592968499977)	(-70.93373315919307, 3.190014096703578, 194.5250610425607)	0.6693168097078476	0.6246260076161576	33.32387824350725	53.35012925684211	57.38466694161429	59.033888572581766	46.61544808322666	60.24118192731613	43682.083333333336	35.70813831169086	0.6581053800372434	9114.319431428292	0.208651207449926	43746.0	1.1696810423533492	2.304341138436466	151191.00217481246	-3.203426503814917e-16	0.636329648479045	2.6436514958175947	3.423667989977919	0.3615440775439523	1.8064574109935143	1.890343535811545	0.1423536580618789	3.2813143319160405
liaopeizhen	0	v3.0.1	1.23.3	2.2.1	1.3.0	3.9.12	{'minimumROIDimensions': 1, 'minimumROISize': None, 'normalize': False, 'normalizeScale': 1, 'removeOutliers': None, 'resampledPixelSpacing': None, 'interpolator': 'sitkBSpline', 'preCrop': False, 'padDistance': 5, 'distances': [1], 'force2D': False, 'force2Ddimension': 0, 'resegmentRange': None, 'label': 1, 'additionalInfo': True, 'geometryTolerance': 0.01}	{'Original': {}, 'Wavelet': {}, 'LoG': {'sigma': [1.0, 2.0, 3.0, 4.0, 5.0]}, 'Square': {}, 'SquareRoot': {}, 'Logarithm': {}, 'Exponential': {}, 'Gradient': {}, 'LBP2D': {}, 'LBP3D': {}}	03a2d68edf16c5b954f71aa7dd281e1109a99857	3D	(0.9999999999999998, 1.0, 1.0)	(380, 249, 226)	-0.0671619043128481	-0.7511705195041839	8.27987036493074	58fcfc802b53257fc1ad2c22ad681533a33ba77e	(0.9999999999999998, 1.0, 1.0)	(380, 249, 226)	(80, 96, 66, 17, 17, 18)	3479	1	(87.70106352400116, 103.47025007185972, 73.77924691003162)	(-86.61120263956698, 10.744009913778697, 137.1088296121098)	0.8333615064981067	0.801153130923396	15.790145167739356	19.709272245544238	21.63330765278393	22.20360331117452	19.4164878389476	23.95829710142188	3457.875	16.42494881052807	0.8221173874085045	1345.10592041847	0.3889978441726406	3478.999999999999	0.4122671454549071	1.783050136842351	6463.993787038905	-3.203426503814917e-16	0.9791307081338886	1.9487871010710245	2.3129326377148085	0.4661526521985003	1.2533596775676203	1.466272554799034	0.1473258950186785	2.16560674269613
lijinhui	0	v3.0.1	1.23.3	2.2.1	1.3.0	3.9.12	{'minimumROIDimensions': 1, 'minimumROISize': None, 'normalize': False, 'normalizeScale': 1, 'removeOutliers': None, 'resampledPixelSpacing': None, 'interpolator': 'sitkBSpline', 'preCrop': False, 'padDistance': 5, 'distances': [1], 'force2D': False, 'force2Ddimension': 0, 'resegmentRange': None, 'label': 1, 'additionalInfo': True, 'geometryTolerance': 0.01}	{'Original': {}, 'Wavelet': {}, 'LoG': {'sigma': [1.0, 2.0, 3.0, 4.0, 5.0]}, 'Square': {}, 'SquareRoot': {}, 'Logarithm': {}, 'Exponential': {}, 'Gradient': {}, 'LBP2D': {}, 'LBP3D': {}}	80d59407ec3949584927210977f23c1674e9af3e	3D	(1.0, 1.0, 1.0)	(380, 261, 197)	-0.0756244462786575	-0.7693452318382253	6.084089125398861	aa2b54d3aa627d9735998d8c766b388cdb90339d	(1.0, 1.0, 1.0)	(380, 261, 197)	(123, 62, 33, 37, 38, 27)	21478	1	(141.58995250954464, 80.93770369680604, 46.81618400223484)	(-52.18728728995529, -17.72603646127493, 125.08192248947881)	0.9164035531871828	0.7633793466487587	27.237172193408018	35.679734214685546	42.80186911806539	41.67733196834941	37.44329045369811	46.96807426326952	21434.666666666668	32.69703521111214	0.710224018167086	5254.119249836235	0.2451225079234371	21478.0	-0.4983054549983406	0.3406271876013027	2066.291633765475	0.999367392138224	0.3613863691198463	3.0653881297427343	1.3667063427808663	0.2407285097256685	-0.0334966773166507	-0.0078525254785491	-0.7693452318382253	2.136051574619092
liushurong	1	v3.0.1	1.23.3	2.2.1	1.3.0	3.9.12	{'minimumROIDimensions': 1, 'minimumROISize': None, 'normalize': False, 'normalizeScale': 1, 'removeOutliers': None, 'resampledPixelSpacing': None, 'interpolator': 'sitkBSpline', 'preCrop': False, 'padDistance': 5, 'distances': [1], 'force2D': False, 'force2Ddimension': 0, 'resegmentRange': None, 'label': 1, 'additionalInfo': True, 'geometryTolerance': 0.01}	{'Original': {}, 'Wavelet': {}, 'LoG': {'sigma': [1.0, 2.0, 3.0, 4.0, 5.0]}, 'Square': {}, 'SquareRoot': {}, 'Logarithm': {}, 'Exponential': {}, 'Gradient': {}, 'LBP2D': {}, 'LBP3D': {}}	caae88ce58d4888000e27f61cd7c1358e11f31e6	3D	(1.0, 1.0, 0.9999999999999999)	(380, 297, 237)	-0.0908048424964184	-0.8575846715168377	9.589174476694907	d0f84ee6b1fbf6ccad0fca28a34004fe4019ce35	(1.0, 1.0, 0.9999999999999999)	(380, 297, 237)	(104, 93, 85, 34, 33, 29)	18614	1	(119.69055549586332, 107.92956914150639, 98.94998388309874)	(-84.20774944340667, -28.885654552343652, 236.52988703120872)	0.932940267683276	0.811343614096698	26.84705829294886	33.089627904249646	41.77319714841085	38.94868418830089	37.12142238654117	44.05678154382137	18571.0	30.87064631453067	0.7008162743297439	4839.161757074297	0.260576261756195	18614.0	0.68208919743448	1.2936419023917791	19528.84531280079	-3.203426503814917e-16	0.3597368852689995	2.4755275151051293	1.8044682794737583	0.1962938874077974	0.9965279151605386	0.9986576564711996	0.3223523121654806	1.4821159673082778
lizhiping	1	v3.0.1	1.23.3	2.2.1	1.3.0	3.9.12	{'minimumROIDimensions': 1, 'minimumROISize': None, 'normalize': False, 'normalizeScale': 1, 'removeOutliers': None, 'resampledPixelSpacing': None, 'interpolator': 'sitkBSpline', 'preCrop': False, 'padDistance': 5, 'distances': [1], 'force2D': False, 'force2Ddimension': 0, 'resegmentRange': None, 'label': 1, 'additionalInfo': True, 'geometryTolerance': 0.01}	{'Original': {}, 'Wavelet': {}, 'LoG': {'sigma': [1.0, 2.0, 3.0, 4.0, 5.0]}, 'Square': {}, 'SquareRoot': {}, 'Logarithm': {}, 'Exponential': {}, 'Gradient': {}, 'LBP2D': {}, 'LBP3D': {}}	45ad7960bfd13469339c93a344aa6c77171c5ae5	3D	(1.0, 1.0, 1.0)	(380, 297, 199)	-0.1087726714642175	-0.7028582705206551	8.115004935571957	647323365fc5ac6a3181e34be0217c8e03af9d3f	(1.0, 1.0, 1.0)	(380, 297, 199)	(122, 99, 56, 58, 39, 36)	37149	1	(146.39352337882582, 117.1176074726103, 74.37231150232846)	(-34.40550787880417, -6.1382938640596905, 146.57727217231246)	0.686541332348351	0.5892574484111128	30.70128565034039	52.10165053173962	62.16912416947821	44.77722635447622	55.78530272392541	63.72597586541927	37095.41666666666	35.769936573608696	0.6905669743015889	7789.181470908932	0.2099769235887344	37149.0	0.008058565048339	1.5608506006332474	46578.52768715635	0.460672154806499	0.7046807229762836	2.784652323759627	2.065975720642796	0.4522911159539163	0.9703366163121736	1.124322719143514	-0.7028582705206551	2.768833991163451
luguanxiu	1	v3.0.1	1.23.3	2.2.1	1.3.0	3.9.12	{'minimumROIDimensions': 1, 'minimumROISize': None, 'normalize': False, 'normalizeScale': 1, 'removeOutliers': None, 'resampledPixelSpacing': None, 'interpolator': 'sitkBSpline', 'preCrop': False, 'padDistance': 5, 'distances': [1], 'force2D': False, 'force2Ddimension': 0, 'resegmentRange': None, 'label': 1, 'additionalInfo': True, 'geometryTolerance': 0.01}	{'Original': {}, 'Wavelet': {}, 'LoG': {'sigma': [1.0, 2.0, 3.0, 4.0, 5.0]}, 'Square': {}, 'SquareRoot': {}, 'Logarithm': {}, 'Exponential': {}, 'Gradient': {}, 'LBP2D': {}, 'LBP3D': {}}	9dfe6ed3427a91cef422fc8b82259b7c64761903	3D	(1.0, 1.0, 1.0)	(380, 380, 173)	-0.1490382777308155	-0.8091245079485245	8.055802941637376	eacdc55ea79d1ccbab9310a8cabe0fbdeda32304	(1.0, 1.0, 1.0)	(380, 380, 173)	(77, 160, 37, 75, 62, 53)	91244	1	(111.93698215773092, 194.13532944631976, 60.02645653412827)	(-97.52311610886905, 17.94392319631976, 152.10635155362826)	0.823468621105295	0.7498414975340404	45.567278209251	60.76921370597043	72.99315036357864	67.4166151627327	73.49829930005184	79.3473376995095	91157.66666666669	50.04154061610846	0.5539728649277144	17681.7168754715	0.193968511064765	91244.0	0.547415552941597	2.830306172129532	500485.6602817536	0.250930692528344	0.5277724249055793	4.014394456170318	3.747035878931671	0.700046640481569	2.1587249522704712	2.547178256685393	-0.6634373281568803	4.410473207088551
ningjianzu	1	v3.0.1	1.23.3	2.2.1	1.3.0	3.9.12	{'minimumROIDimensions': 1, 'minimumROISize': None, 'normalize': False, 'normalizeScale': 1, 'removeOutliers': None, 'resampledPixelSpacing': None, 'interpolator': 'sitkBSpline', 'preCrop': False, 'padDistance': 5, 'distances': [1], 'force2D': False, 'force2Ddimension': 0, 'resegmentRange': None, 'label': 1, 'additionalInfo': True, 'geometryTolerance': 0.01}	{'Original': {}, 'Wavelet': {}, 'LoG': {'sigma': [1.0, 2.0, 3.0, 4.0, 5.0]}, 'Square': {}, 'SquareRoot': {}, 'Logarithm': {}, 'Exponential': {}, 'Gradient': {}, 'LBP2D': {}, 'LBP3D': {}}	c640595980771b1ddd7e7af797f7f29f87fef901	3D	(1.0, 1.0, 1.0)	(380, 297, 213)	-0.0745104010187478	-0.8697853333167583	5.895220300827707	2fcee8416e776cb0221ef90269e4441a9877fa42	(1.0, 1.0, 1.0)	(380, 297, 213)	(98, 43, 19, 108, 99, 125)	618608	1	(149.54512227452602, 90.696782130202, 77.16788822646976)	(-28.396766534674043, -62.19592378715802, 173.30469209190272)	0.7482946435262338	0.6943251020441764	82.45586401486638	118.75685290954688	135.38463723776047	137.38267721950973	105.47511554864494	138.32570260078205	618452.5	88.86511691424674	0.6047521168723836	58046.71230582045	0.0938579960559953	618608.0	-0.7006601924631467	1.3993103064691974	449373.8825887563	0.9912619594297012	1.5644075528959074	1.73951569731988	3.1610305236943184	0.7212878850833988	0.2478502025994143	0.1801999161494137	-0.8697853333167583	4.030815857011077
shenaiyang	1	v3.0.1	1.23.3	2.2.1	1.3.0	3.9.12	{'minimumROIDimensions': 1, 'minimumROISize': None, 'normalize': False, 'normalizeScale': 1, 'removeOutliers': None, 'resampledPixelSpacing': None, 'interpolator': 'sitkBSpline', 'preCrop': False, 'padDistance': 5, 'distances': [1], 'force2D': False, 'force2Ddimension': 0, 'resegmentRange': None, 'label': 1, 'additionalInfo': True, 'geometryTolerance': 0.01}	{'Original': {}, 'Wavelet': {}, 'LoG': {'sigma': [1.0, 2.0, 3.0, 4.0, 5.0]}, 'Square': {}, 'SquareRoot': {}, 'Logarithm': {}, 'Exponential': {}, 'Gradient': {}, 'LBP2D': {}, 'LBP3D': {}}	7b564c6412c2006c1ccb108b2dbb4666e4fed689	3D	(1.0, 1.0, 0.9999999999999999)	(380, 380, 189)	-0.1390388278646842	-0.7669056519907025	8.169182443986966	25ff72808f8cf62ac0a676533f6c6a3babd56f75	(1.0, 1.0, 0.9999999999999999)	(380, 380, 189)	(58, 137, 53, 86, 79, 63)	217333	1	(99.60925400192332, 174.89055964809762, 84.83057335977509)	(-106.10145461627667, 15.761653398097621, 63.63127068647506)	0.94826581218311	0.852848488866037	61.60933857361595	72.23948846474812	87.86353054595519	79.12016177940993	88.19297024139736	89.68834929911465	217220.33333333328	68.50223720071678	0.5773571093319555	30267.27043299324	0.1393390294938315	217333.0	1.028635668691437	2.1642263715069623	518068.892643736	0.0190820214397595	0.5677953514077627	3.6304556359255136	3.3949450913122696	0.3581694912094308	1.475573773606454	1.3556382270938134	-0.5023308547378708	3.897275946050141
tangchengren	1	v3.0.1	1.23.3	2.2.1	1.3.0	3.9.12	{'minimumROIDimensions': 1, 'minimumROISize': None, 'normalize': False, 'normalizeScale': 1, 'removeOutliers': None, 'resampledPixelSpacing': None, 'interpolator': 'sitkBSpline', 'preCrop': False, 'padDistance': 5, 'distances': [1], 'force2D': False, 'force2Ddimension': 0, 'resegmentRange': None, 'label': 1, 'additionalInfo': True, 'geometryTolerance': 0.01}	{'Original': {}, 'Wavelet': {}, 'LoG': {'sigma': [1.0, 2.0, 3.0, 4.0, 5.0]}, 'Square': {}, 'SquareRoot': {}, 'Logarithm': {}, 'Exponential': {}, 'Gradient': {}, 'LBP2D': {}, 'LBP3D': {}}	155b5af7b60e622949a3a6f7724778f7f0c371cb	3D	(1.0, 1.0, 1.0)	(380, 297, 173)	-0.0706130722088757	-0.8940123359939496	8.88689054272471	f79f0886376c02898112bb3612f6912ec2f4956a	(1.0, 1.0, 1.0)	(380, 297, 173)	(79, 180, 75, 43, 31, 31)	18494	1	(101.53855304423057, 195.67086622688439, 90.53336217151508)	(-86.71810550984945, 58.85564253303437, 176.37113457070205)	0.7818665848627657	0.6859431601734239	25.678338522230945	37.43508210758863	45.22167621838005	38.28837943815329	42.04759208325728	46.314144707637645	18447.5	29.269239801517543	0.6601441908769957	5114.505671763837	0.2772465467821567	18494.0	1.2313437401229683	2.6600948147032377	78501.92787630252	-3.203426503814917e-16	0.9027432162770854	2.0880360567267244	3.65524481689845	0.4707094691929655	1.9862542403669232	2.0914376705916875	0.4423319526681928	3.2129128642302573
tangfubin	1	v3.0.1	1.23.3	2.2.1	1.3.0	3.9.12	{'minimumROIDimensions': 1, 'minimumROISize': None, 'normalize': False, 'normalizeScale': 1, 'removeOutliers': None, 'resampledPixelSpacing': None, 'interpolator': 'sitkBSpline', 'preCrop': False, 'padDistance': 5, 'distances': [1], 'force2D': False, 'force2Ddimension': 0, 'resegmentRange': None, 'label': 1, 'additionalInfo': True, 'geometryTolerance': 0.01}	{'Original': {}, 'Wavelet': {}, 'LoG': {'sigma': [1.0, 2.0, 3.0, 4.0, 5.0]}, 'Square': {}, 'SquareRoot': {}, 'Logarithm': {}, 'Exponential': {}, 'Gradient': {}, 'LBP2D': {}, 'LBP3D': {}}	5b1d07927ee77bfd305d636a980e286755fc827f	3D	(1.0, 1.0, 1.0)	(380, 297, 217)	-0.0795141407662031	-0.7595913245603769	15.425915293929751	e2760f3af44bb025a24737ad06b60e076700a6bd	(1.0, 1.0, 1.0)	(380, 297, 217)	(163, 63, 41, 57, 61, 49)	102766	1	(191.42670727672578, 92.82657688340501, 63.84771227838001)	(-27.096295347784235, -30.429324453264982, 192.40400767328003)	0.9498002916920094	0.8678304432784593	48.74282517741872	56.16630017412133	67.20863039818622	66.52818951391959	62.16912416947821	70.37044834303673	102695.0	53.3467682886414	0.7365563695314032	14398.292803566464	0.1402044189450943	102766.0	-0.4001036048477458	1.739704250584582	109419.34789494183	0.9113805340866004	1.4037139531636071	2.444371790844787	3.793919791799617	0.7193363492765892	0.5874262783330785	0.4729380001686439	-0.7595913245603769	4.553511116359994
tanzhaoquan	0	v3.0.1	1.23.3	2.2.1	1.3.0	3.9.12	{'minimumROIDimensions': 1, 'minimumROISize': None, 'normalize': False, 'normalizeScale': 1, 'removeOutliers': None, 'resampledPixelSpacing': None, 'interpolator': 'sitkBSpline', 'preCrop': False, 'padDistance': 5, 'distances': [1], 'force2D': False, 'force2Ddimension': 0, 'resegmentRange': None, 'label': 1, 'additionalInfo': True, 'geometryTolerance': 0.01}	{'Original': {}, 'Wavelet': {}, 'LoG': {'sigma': [1.0, 2.0, 3.0, 4.0, 5.0]}, 'Square': {}, 'SquareRoot': {}, 'Logarithm': {}, 'Exponential': {}, 'Gradient': {}, 'LBP2D': {}, 'LBP3D': {}}	80dad4f4f9a86afa08770b466a546191f213ded5	3D	(1.0, 1.0, 1.0)	(380, 297, 177)	-0.0699524620069639	-0.7475593445295875	7.021220478843376	0f11de2976f0dc46779c72b362e5a640ff9711aa	(1.0, 1.0, 1.0)	(380, 297, 177)	(98, 170, 16, 37, 37, 32)	24545	1	(115.49126094927684, 188.21943369321653, 29.769036463638216)	(-62.54173427472318, 59.80901995114647, 110.91613089217722)	0.963312327590657	0.9561342059322951	32.842864934983226	34.34963913142217	43.93176527297759	40.45985664828782	42.72001872658765	46.10856753359401	24499.625	33.0894308235894	0.7103028015325168	5743.106741913437	0.2344161080797537	24545.0	-0.5533398489452634	3.525269558325543	118022.25346856852	0.8918546204264252	3.328520320876176	1.4833713818345902	4.362422556533836	1.4216741179656462	1.5182554607910854	1.6701385142959644	-0.7475593445295875	5.109981901063424
weixiuchan	1	v3.0.1	1.23.3	2.2.1	1.3.0	3.9.12	{'minimumROIDimensions': 1, 'minimumROISize': None, 'normalize': False, 'normalizeScale': 1, 'removeOutliers': None, 'resampledPixelSpacing': None, 'interpolator': 'sitkBSpline', 'preCrop': False, 'padDistance': 5, 'distances': [1], 'force2D': False, 'force2Ddimension': 0, 'resegmentRange': None, 'label': 1, 'additionalInfo': True, 'geometryTolerance': 0.01}	{'Original': {}, 'Wavelet': {}, 'LoG': {'sigma': [1.0, 2.0, 3.0, 4.0, 5.0]}, 'Square': {}, 'SquareRoot': {}, 'Logarithm': {}, 'Exponential': {}, 'Gradient': {}, 'LBP2D': {}, 'LBP3D': {}}	89054aa88d355f55bc5a417faee1cff229593071	3D	(1.0, 1.0, 1.0)	(380, 261, 197)	-0.0554985098992247	-0.761474849879639	6.424957968489242	b2cd59c6118040c2a81abdd66859497f8328e65d	(1.0, 1.0, 1.0)	(380, 261, 197)	(125, 50, 31, 152, 80, 62)	330429	2	(196.34002463464162, 87.30800262688808, 57.58462786256654)	(9.003462954801563, -10.968330228336939, 162.53317507683653)	0.5117252918210012	0.4245223458678433	56.19043885047	132.3615574007086	157.09869509324386	81.34494452638098	125.02799686470227	158.01582199260935	330234.1666666667	67.7327565867598	0.4516612665717485	51154.74756596645	0.1549044669796425	330429.0	-0.5982894758380749	1.1214333121384084	165405.11133046646	0.9985084037464114	1.0544285707301064	3.186647563637813	3.330712222239584	0.5745823046306764	0.1277716554058771	-0.0522461088528411	-0.761474849879639	4.092187072119223
xiaorongjun	0	v3.0.1	1.23.3	2.2.1	1.3.0	3.9.12	{'minimumROIDimensions': 1, 'minimumROISize': None, 'normalize': False, 'normalizeScale': 1, 'removeOutliers': None, 'resampledPixelSpacing': None, 'interpolator': 'sitkBSpline', 'preCrop': False, 'padDistance': 5, 'distances': [1], 'force2D': False, 'force2Ddimension': 0, 'resegmentRange': None, 'label': 1, 'additionalInfo': True, 'geometryTolerance': 0.01}	{'Original': {}, 'Wavelet': {}, 'LoG': {'sigma': [1.0, 2.0, 3.0, 4.0, 5.0]}, 'Square': {}, 'SquareRoot': {}, 'Logarithm': {}, 'Exponential': {}, 'Gradient': {}, 'LBP2D': {}, 'LBP3D': {}}	a48b2f8ff3b750eb21f8bf6cf1ded6f0fed67d66	3D	(1.0, 1.0, 1.0)	(380, 297, 173)	-0.0554809214696465	-0.695885396428574	12.661994563360786	24ac1252f5ad1f1ef12e3cf126f54052dbd1e19a	(1.0, 1.0, 1.0)	(380, 297, 173)	(80, 82, 83, 37, 40, 29)	22064	1	(99.67204496011603, 101.56290790427846, 96.62332306018854)	(-104.88485601797397, -22.370960503921495, 61.80249980798753)	0.8420907719474532	0.7480267130578201	27.61758344637617	36.92058447148185	38.3275357934736	43.2781700167648	42.72001872658765	46.14108798023731	22019.0	31.09048347834131	0.708208225379029	5364.404921699574	0.2436261829192776	22064.0	1.4883833210864983	1.8514026290678764	62561.08637405744	-3.203426503814917e-16	0.1968918280576967	6.641436028641469	2.5036068095089967	0.119104655439927	1.67642788927382	1.685275149144195	0.4423954845299848	2.061211324979012
xieyuping	1	v3.0.1	1.23.3	2.2.1	1.3.0	3.9.12	{'minimumROIDimensions': 1, 'minimumROISize': None, 'normalize': False, 'normalizeScale': 1, 'removeOutliers': None, 'resampledPixelSpacing': None, 'interpolator': 'sitkBSpline', 'preCrop': False, 'padDistance': 5, 'distances': [1], 'force2D': False, 'force2Ddimension': 0, 'resegmentRange': None, 'label': 1, 'additionalInfo': True, 'geometryTolerance': 0.01}	{'Original': {}, 'Wavelet': {}, 'LoG': {'sigma': [1.0, 2.0, 3.0, 4.0, 5.0]}, 'Square': {}, 'SquareRoot': {}, 'Logarithm': {}, 'Exponential': {}, 'Gradient': {}, 'LBP2D': {}, 'LBP3D': {}}	beded7c81b49a8e8dfe6e70e5814478617cd5036	3D	(1.0, 1.0, 1.0)	(380, 297, 173)	-0.0646559409333191	-0.8549647165381093	10.929928757896654	e81121fe8dcf8f530d1ebe8fa11741892160abc1	(1.0, 1.0, 1.0)	(380, 297, 173)	(173, 109, 47, 60, 59, 57)	107681	2	(201.78293292224254, 138.0043090238761, 77.96821166222453)	(2.485111877322538, 1.1890853300261313, 249.37499130909458)	0.8077356695526721	0.7340622264911664	47.32084555518991	64.46435172312924	80.62257748298549	74.51845409024533	62.96824596572466	82.10359310042405	107563.79166666669	52.07015630136075	0.5414916569439632	20199.304841364727	0.1877890740776513	107681.0	0.3442518304835185	1.195547527443316	81099.33345261427	0.1855388629379015	0.3553234213397415	5.346658837439212	2.7426849245267744	0.2633229763077669	0.7839325702915356	0.7884061071581956	-0.8549647165381093	3.5976496410648835
yangpeihua	1	v3.0.1	1.23.3	2.2.1	1.3.0	3.9.12	{'minimumROIDimensions': 1, 'minimumROISize': None, 'normalize': False, 'normalizeScale': 1, 'removeOutliers': None, 'resampledPixelSpacing': None, 'interpolator': 'sitkBSpline', 'preCrop': False, 'padDistance': 5, 'distances': [1], 'force2D': False, 'force2Ddimension': 0, 'resegmentRange': None, 'label': 1, 'additionalInfo': True, 'geometryTolerance': 0.01}	{'Original': {}, 'Wavelet': {}, 'LoG': {'sigma': [1.0, 2.0, 3.0, 4.0, 5.0]}, 'Square': {}, 'SquareRoot': {}, 'Logarithm': {}, 'Exponential': {}, 'Gradient': {}, 'LBP2D': {}, 'LBP3D': {}}	e778fbd07a93668573cb46ae90cdc1c2fe8cf2c3	3D	(1.0, 1.0, 1.0)	(420, 236, 157)	-0.0503781509102497	-0.7301364613045583	7.064256549081537	ccfcab67e95306a77705ddec977f7dd86ae69bbe	(0.9999999999999999, 1.0, 1.0)	(420, 236, 157)	(96, 109, 23, 75, 88, 69)	219134	1	(132.50336323893143, 149.79303531172707, 58.89056924073854)	(-79.50914497849621, 66.33870105269408, 77.58655747901821)	0.8764949501774072	0.7709471401541141	59.72806254897304	77.47361581370322	80.26207074328447	92.47702417357512	91.0823802938856	95.37819457297354	219018.16666666663	67.90523303269539	0.5837513003981504	30100.68343286332	0.1374346424818488	219134.0	-0.1905623699625379	3.3068587857361944	862058.8319887068	0.587090886258651	1.6530588071114627	2.5772558057244943	5.9213405192388935	0.9766838092470492	1.5513379058000194	1.5164538462831263	-0.7301364613045583	6.651476980543452
zhaodaoyuan	1	v3.0.1	1.23.3	2.2.1	1.3.0	3.9.12	{'minimumROIDimensions': 1, 'minimumROISize': None, 'normalize': False, 'normalizeScale': 1, 'removeOutliers': None, 'resampledPixelSpacing': None, 'interpolator': 'sitkBSpline', 'preCrop': False, 'padDistance': 5, 'distances': [1], 'force2D': False, 'force2Ddimension': 0, 'resegmentRange': None, 'label': 1, 'additionalInfo': True, 'geometryTolerance': 0.01}	{'Original': {}, 'Wavelet': {}, 'LoG': {'sigma': [1.0, 2.0, 3.0, 4.0, 5.0]}, 'Square': {}, 'SquareRoot': {}, 'Logarithm': {}, 'Exponential': {}, 'Gradient': {}, 'LBP2D': {}, 'LBP3D': {}}	702dc9ce68805f5725a0020ae046bdb8411aa355	3D	(1.0, 1.0, 1.0)	(380, 261, 199)	-0.0486896447535487	-0.7822534071631396	6.213605744132775	7361fa65cbd87faf295790c3e040f558200cacf1	(1.0, 1.0, 1.0)	(380, 261, 199)	(46, 96, 63, 35, 48, 34)	27782	1	(62.795011158303936, 119.82337484702325, 80.62371319559426)	(-123.76673210112605, 21.208060363380227, 152.24756006517126)	0.6521487548501441	0.6188576853845771	28.704361216542537	46.38281448941653	38.47076812334269	49.47726750741192	53.225933528685054	53.96295025292817	27735.58333333333	30.248494715718213	0.7203107566045192	6151.614243022325	0.2217950193832468	27782.0	0.7788941414504955	2.6011209729380838	113456.69197240776	0.1863017408226483	1.3533497520404894	2.8425098563133218	3.309764740738812	0.7438240684951126	1.840172092196124	2.366682433214534	-0.7822534071631396	4.092018147901952
zhaoguiguang	1	v3.0.1	1.23.3	2.2.1	1.3.0	3.9.12	{'minimumROIDimensions': 1, 'minimumROISize': None, 'normalize': False, 'normalizeScale': 1, 'removeOutliers': None, 'resampledPixelSpacing': None, 'interpolator': 'sitkBSpline', 'preCrop': False, 'padDistance': 5, 'distances': [1], 'force2D': False, 'force2Ddimension': 0, 'resegmentRange': None, 'label': 1, 'additionalInfo': True, 'geometryTolerance': 0.01}	{'Original': {}, 'Wavelet': {}, 'LoG': {'sigma': [1.0, 2.0, 3.0, 4.0, 5.0]}, 'Square': {}, 'SquareRoot': {}, 'Logarithm': {}, 'Exponential': {}, 'Gradient': {}, 'LBP2D': {}, 'LBP3D': {}}	f1adeea338c8e288fdaf83a89e6333f9ab883c36	3D	(1.0, 1.0, 1.0)	(380, 297, 217)	-0.1120577102909367	-0.7855791995609522	7.277970366510376	7ce6a4cd87cde57de05430ee2a48b3bb35710607	(1.0, 1.0, 1.0)	(380, 297, 217)	(49, 139, 68, 82, 103, 115)	342134	1	(92.15578399106782, 196.75895117117855, 129.32926572629438)	(-99.15172209337219, 59.94372747732859, 282.0017838827644)	0.718607080234967	0.5819826033001568	62.42843946140336	107.26856628943936	122.42957159118052	121.43310915891102	103.09219175087898	123.2801687214939	341998.9166666667	77.08395122224502	0.580837737714926	40717.31384398934	0.1190568503574382	342134.0	1.1287391431955205	2.912222779072953	1573711.9511469656	0.0906457398802311	0.9571591713782364	3.544653037580141	4.888515456666865	0.5642421875521358	2.0175594259975824	2.1134424633903963	-0.7855791995609522	5.674094656227817
zhaoshuiwang	1	v3.0.1	1.23.3	2.2.1	1.3.0	3.9.12	{'minimumROIDimensions': 1, 'minimumROISize': None, 'normalize': False, 'normalizeScale': 1, 'removeOutliers': None, 'resampledPixelSpacing': None, 'interpolator': 'sitkBSpline', 'preCrop': False, 'padDistance': 5, 'distances': [1], 'force2D': False, 'force2Ddimension': 0, 'resegmentRange': None, 'label': 1, 'additionalInfo': True, 'geometryTolerance': 0.01}	{'Original': {}, 'Wavelet': {}, 'LoG': {'sigma': [1.0, 2.0, 3.0, 4.0, 5.0]}, 'Square': {}, 'SquareRoot': {}, 'Logarithm': {}, 'Exponential': {}, 'Gradient': {}, 'LBP2D': {}, 'LBP3D': {}}	229b2e2ce6209e0510d1bfd575c09c69cd35bd87	3D	(1.0, 1.0, 1.0)	(380, 297, 208)	-0.0721716029243827	-0.6876854584174885	8.189888740172627	979c9fcd9c21d71c27860a540757330429181b30	(1.0, 1.0, 1.0)	(380, 297, 208)	(56, 92, 5, 126, 131, 94)	715063	1	(117.89568052045763, 152.95156930228526, 49.58601549793514)	(-83.24233427294237, 43.254990322795265, 69.09497282976614)	0.9686482473298856	0.7323220913556482	82.76531360335476	113.01763879626051	132.25732493892352	133.76471881628578	130.59862173851607	139.51702405083043	714930.0833333334	109.47433773735985	0.605489237410435	63858.70069163175	0.08932160246201	715063.0	0.0334424141809198	3.0159712853160845	2220756.0809129165	0.4446155505551384	1.491264435567582	3.990760188013555	6.348562230528146	0.9804054924999036	1.2550301482005624	0.8105802186316317	-0.6876854584174885	7.036247688945634
zhouboyan	0	v3.0.1	1.23.3	2.2.1	1.3.0	3.9.12	{'minimumROIDimensions': 1, 'minimumROISize': None, 'normalize': False, 'normalizeScale': 1, 'removeOutliers': None, 'resampledPixelSpacing': None, 'interpolator': 'sitkBSpline', 'preCrop': False, 'padDistance': 5, 'distances': [1], 'force2D': False, 'force2Ddimension': 0, 'resegmentRange': None, 'label': 1, 'additionalInfo': True, 'geometryTolerance': 0.01}	{'Original': {}, 'Wavelet': {}, 'LoG': {'sigma': [1.0, 2.0, 3.0, 4.0, 5.0]}, 'Square': {}, 'SquareRoot': {}, 'Logarithm': {}, 'Exponential': {}, 'Gradient': {}, 'LBP2D': {}, 'LBP3D': {}}	66c39415151991951f1a8cde7d3e9bf122460ae4	3D	(1.0, 1.0, 0.9999999999999999)	(380, 297, 177)	-0.0908989063031579	-0.7637343273837639	11.457532691555192	8dfa28fa0fd6adc43cb9a5b06b76c45863117fcf	(1.0, 1.0, 0.9999999999999999)	(380, 297, 177)	(52, 110, 3, 100, 89, 97)	386101	1	(103.17192651663684, 153.9248927094206, 46.07322695356915)	(-86.00482891167316, 17.109669015570603, 164.02419547241914)	0.7698589312442885	0.7088978748665644	71.75427476709599	101.21948070531636	119.01680553602505	99.92497185388645	100.72239075796404	119.6202324023825	385978.25	77.92472123689674	0.5612460517456297	45677.89138130509	0.1183431744698181	386101.0	-0.3130751060603898	2.2533909679167907	754607.7624191407	0.7418083190888506	1.794998593406659	2.0458372711423	4.331006361136414	0.8742032368117699	0.9684718926523412	0.7792006337572793	-0.7637343273837639	5.094740688520178
[truncated: 2,127 more columns]
