# Supplementary material for: A clinical study exploring the prediction of microvascular invasion in hepatocellular carcinoma through the use of combined enhanced CT and MRI radiomics
Source: PLoS One. 2025 Jan 28;20(1):e0318232. doi: 10.1371/journal.pone.0318232 (PMC11774365; doi:10.1371/journal.pone.0318232)
Supplement: S1 File — (ZIP) [file pone.0318232.s005.zip › Imaging features with statistical differences/CT/dongmaiqi_train.csv]

name	label	wavelet-LHL_glszm_ZoneEntropy	wavelet-LHH_gldm_DependenceVariance	wavelet-HLL_firstorder_Range	wavelet-LLL_glszm_HighGrayLevelZoneEmphasis	log-sigma-1-0-mm-3D_firstorder_Kurtosis	log-sigma-5-0-mm-3D_glszm_SmallAreaHighGrayLevelEmphasis	gradient_firstorder_Skewness
1	0	1	12.21407621	0.832792113	3.25	3.041076279	0.030872499	0.509263417
2	1	3.663059422	7.36732737	7.705864358	3.162790698	14.42000022	0.677228382	2.719105907
3	0	2.405639062	11.53206782	1.563244834	1.3	11.75035573	1.04E-07	1.617952503
4	0	3.939890415	8.142934281	11.99672057	3.681818182	12.63051945	0.200486305	4.327863651
5	1	3.533771256	8.937364516	13.3404788	5.5	14.66130012	0.170554617	2.971450569
6	1	5.109671852	10.30413701	12.1609896	6.333333333	11.76385207	0.225297334	3.58969013
7	0	2.939829017	14.33846452	4.298151474	3.896551724	12.71517514	1.000647322	2.753449479
8	0	2.321928095	9.092325606	2.311470483	1	3.712802959	0.010001821	1.141042714
9	1	3.691034548	7.586499566	12.44709831	7.013888889	25.27597511	0.055577642	4.63674001
10	1	3.184584512	7.040271576	18.36158795	8.747826087	32.48143475	0.306619688	4.044494147
11	0	3.896151293	8.725768325	11.6818636	3.47826087	17.63081725	0.224091631	3.607229541
12	0	3.005314857	6.903761544	6.458344534	3.52	55.47180863	0.346946302	9.867525309
13	0	2.770950594	8.131841069	11.81831705	6.973684211	17.61449092	0.252057614	3.009878238
14	0	1	10.12208274	1.090738587	2.5	2.843819156	1.15E-06	0.611997005
15	1	3.26184239	7.738631139	12.0535096	3.837837838	157.9174541	1.004197196	15.72401119
16	0	3	8.82473301	2.30975507	1	4.328388768	1.83E-07	2.078199169
17	1	3.037498667	7.93376078	9.59187634	7.333333333	41.82425403	0.867086418	5.138897459
18	0	1.584962501	6.430300933	2.760516773	3	4.252881037	0.399203447	1.561584529
19	1	3.945710235	6.395806581	19.41156064	8.820534224	121.5241578	0.621652686	9.487734558
20	1	4.205665349	7.94191025	13.80393903	8.208	20.95114404	0.353217454	4.552176714
21	1	3.052878689	7.190698186	10.39821833	8.409090909	19.67018808	0.551464345	5.082436943
22	1	3.471177545	6.560059991	9.449203655	6.44	32.0639507	0.345639524	4.613636751
23	1	3.134416462	5.651953466	6.555514559	8.292191436	48.39345095	1.034964992	11.98581566
24	1	2.777362795	8.396738067	7.824233494	3	104.3612219	0.500510795	6.35737511
25	1	3.635632746	7.446753841	15.20127412	7.83254717	9.650379156	0.54734872	3.413838713
26	0	3.011468063	6.549249529	11.75544949	3.860465116	22.04989348	0.207019747	4.223924552
27	1	4.169766962	11.11294353	10.2989247	7.303030303	13.26987649	0.06709639	2.992538305
28	1	3.053129675	6.111442081	14.06589021	8.810554804	24.68044824	0.493913264	5.472150688
29	1	3.089859699	8.791132043	7.870368793	3.571428571	29.52212144	0.562740326	3.41824445
30	1	2.87069185	7.067465445	11.50123577	3.818681319	118.9141177	0.52736132	8.734368968
31	0	3.927755044	6.975708133	16.8718684	3.543788187	13.59013811	0.275544645	3.553737072
32	0	3.691763152	7.103385714	11.40040748	8.050359712	66.59550644	0.511706619	7.307166353
33	0	2	9.015259168	0.737492391	1	3.671186777	0.083338635	0.67628856
34	1	3.390421814	6.418534527	15.73437309	3.706896552	75.68946722	0.371489337	9.675677703
35	0	2.419381946	8.660519358	2.29300517	3.5	3.792866535	0.254607871	2.16842585
36	1	1.79248125	8.215924225	14.84100799	7.75	17.5244544	0.200012943	3.110168296
37	1	3.507889883	5.885161377	18.67434089	8.928400955	38.47632933	0.4545734	6.120776062
38	0	2.69866046	8.685440468	5.385804842	3.625	4.5865128	0.116339383	1.461300782
39	1	3.526729594	6.271426086	19.96924168	7.519047619	30.4574725	0.55079394	4.521649546
40	1	3.675679226	7.002181398	13.15244003	7.840236686	49.85442353	0.531888669	5.3309385
41	0	3.672997272	8.897373654	13.35240435	8.531034483	22.16459134	0.674653425	3.336214048
42	1	3.934537025	6.161875101	15.12163396	3.872881356	74.99351298	0.617052516	8.943843882
43	1	3.370855472	5.729279541	9.201428869	3.975138122	34.45952028	0.432112918	4.036825213
44	1	3.36711147	8.760604958	10.65150439	7.344262295	8.270700543	1.580889281	3.041028983
45	1	3.897516601	6.551846429	13.00074328	8.103448276	33.17710642	0.54334167	5.661213085
46	0	3.051601637	8.663578642	12.91493769	1.603448276	12.90879165	0.010457541	2.446227498
47	1	3.182005815	7.489075423	9.363000248	7.928571429	14.19394031	0.668093746	4.181080231
48	0	3.616874606	10.24730127	9.459534736	1.75	5.252853139	2.72E-07	2.151989968
49	1	3.596769627	6.534920636	11.72012518	8.669741697	34.01490947	1.015100867	6.701923168
50	1	3.192876667	5.692375302	16.5977722	8.393767705	27.63659284	0.58815582	4.924150611
51	0	2.549255397	9.075614659	9.721146329	2	12.88873469	0.041764011	3.174459456
52	1	3.289139231	8.590698621	11.79142217	2.08	5.289419498	0.370548709	1.825537838
53	0	2.959283959	8.958635511	9.340024247	3.958041958	13.91359386	0.254835946	3.269778402
54	1	3.456564762	9.350322367	3.334129001	3.142857143	6.202258624	0.001027192	1.632950215
55	1	2.321928095	8.853981335	2.947337934	2.8	7.417442837	0.691852435	1.650915151
56	1	3.155639062	10.17180651	12.6661176	2.375	20.31542413	0.039984971	3.027445861
57	1	2.931208949	7.300577219	14.03601565	3.733333333	71.58671152	0.158660091	7.818800094
58	1	3.785174447	8.155023015	18.66099942	3.947368421	22.02470503	0.067596505	5.283435513
59	1	2.725480557	7.935664753	8.894743022	7.355555556	14.08853878	0.135399399	3.873284902
60	1	3.324424043	6.930451677	9.395840672	3.945454545	69.64660292	0.697852227	14.01624436
61	1	3.440636353	8.421252541	9.069237043	7.52	18.94863785	0.010295195	4.308626437
62	1	2.75	9.826001816	12.65135115	1.6	8.377422479	5.85E-06	2.734421583
63	1	3.974381598	6.249835228	12.46494341	8.465827338	76.63732496	0.702353845	10.0753954
64	0	2.629249224	10.50069763	10.31064419	4.195121951	8.129235722	0.432403935	2.361298896
65	1	3.451098292	7.265637733	10.20975164	2.333333333	25.16286393	0.441067269	4.388181812
66	0	2.446439345	9.214915254	10.86555846	7.423728814	7.284691665	0.032958204	1.993593691
