# Supplementary material for: A clinical study exploring the prediction of microvascular invasion in hepatocellular carcinoma through the use of combined enhanced CT and MRI radiomics
Source: PLoS One. 2025 Jan 28;20(1):e0318232. doi: 10.1371/journal.pone.0318232 (PMC11774365; doi:10.1371/journal.pone.0318232)
Supplement: S1 File — (ZIP) [file pone.0318232.s005.zip › Imaging features with statistical differences/CT/dongmaiqi_val.csv]

name	label	wavelet-LHL_glszm_ZoneEntropy	wavelet-LHH_gldm_DependenceVariance	wavelet-HLL_firstorder_Range	wavelet-LLL_glszm_HighGrayLevelZoneEmphasis	log-sigma-1-0-mm-3D_firstorder_Kurtosis	log-sigma-5-0-mm-3D_glszm_SmallAreaHighGrayLevelEmphasis	gradient_firstorder_Skewness
1	1	4.343139062	10.57613454	8.789671518	3.777777778	13.97718126	0.111118008	4.183319606
2	1	3.738628055	8.157664814	8.163205534	4.285714286	8.657028558	0.125244753	3.29227782
3	1	2.281036113	9.659342061	1.457863023	3.9375	3.766454127	0.001858468	0.649680629
4	0	1.879964949	9.090303784	3.08389185	2	4.264118983	2.39E-05	2.356598943
5	1	3.577596615	8.458828619	16.34188525	6.197802198	18.91891908	0.540438862	3.459645663
6	0	3.534873483	7.306039601	4.347680991	2.3125	5.311705553	0.256370355	2.076608925
7	1	3.234340248	7.351198351	11.82811913	5.461538462	21.09145122	0.319684306	4.689749823
8	1	4.024407556	7.705077753	11.6059212	6.908450704	11.94203707	1.152684772	3.374516941
9	0	2.661226256	8.128886312	4.022826317	3.727272727	41.29967602	3.77E-05	4.504154291
10	0	1.584962501	9.461802238	1.542079879	3	16.92823646	0.250693845	4.821190499
11	0	3.464853098	8.904218071	6.343556344	1.5	11.00511821	0.001000764	3.565976556
12	1	2	8.01272025	1.154388871	1	6.05349244	5.73E-07	2.030566661
13	1	3.506890596	8.264204232	10.47224016	6.375	164.5915549	0.061309689	11.71897917
14	1	3.693942708	7.643829248	16.38114039	3.5	95.32456202	0.600050411	5.941052672
15	1	3.680139263	5.688614359	14.08644103	8.396907216	55.00886455	0.431683846	7.049482386
16	1	3.025204706	6.145546014	12.36215389	3.745098039	37.55374828	0.419600234	6.106612193
17	1	2.321928095	8.427591444	3.518621027	3.816326531	6.555396227	8.56E-06	2.610545778
18	1	3.266126767	7.849342621	8.34413547	3.916666667	56.35197549	1.204335874	5.48444848
19	0	2.947702779	8.660193488	3.300403057	2.2	33.488392	0.138912497	4.386749703
20	1	3.672271523	8.544981036	13.08064363	3.777777778	18.64475808	0.498667083	3.697546059
21	0	2.584962501	8.061443635	2.383527689	3.931818182	6.854242535	0.206848911	1.932850039
22	1	3.427328703	8.861780591	12.06106979	5.904411765	8.089944685	0.371672694	2.737617114
23	1	3.084295316	6.196209874	8.549244548	8.216	81.73576607	0.825313287	7.102381623
24	1	2.75	8.116195702	14.68142027	3.7	56.96464039	0.00027789	5.311538695
25	1	2.913977073	7.349704552	2.951403689	3.966292135	10.50542615	0.037623327	2.587923674
26	1	3.30278608	5.638587562	17.42437404	8.5625	48.0598541	0.532996014	5.705281885
27	0	3.763724775	7.467779784	10.66551644	2.2	26.86012859	0.385096093	4.72590724
