# Supplementary material for: A clinical study exploring the prediction of microvascular invasion in hepatocellular carcinoma through the use of combined enhanced CT and MRI radiomics
Source: PLoS One. 2025 Jan 28;20(1):e0318232. doi: 10.1371/journal.pone.0318232 (PMC11774365; doi:10.1371/journal.pone.0318232)
Supplement: S1 File — (ZIP) [file pone.0318232.s005.zip › Imaging features with statistical differences/CT/jingmaiqi_train.csv]

name	label	log-sigma-1-0-mm-3D_firstorder_Kurtosis	log-sigma-2-0-mm-3D_glrlm_LongRunHighGrayLevelEmphasis	log-sigma-3-0-mm-3D_gldm_LargeDependenceEmphasis	log-sigma-3-0-mm-3D_glrlm_LongRunHighGrayLevelEmphasis	log-sigma-5-0-mm-3D_glszm_SmallAreaHighGrayLevelEmphasis	gradient_firstorder_Skewness	gradient_glszm_ZoneVariance
1	0	4.292534267	45.10380565	422.2989301	60.42936799	1.51E-06	0.857439353	0
2	1	19.5006702	160.0963907	567.9258162	233.4378862	0.321830786	2.853324055	0
3	0	3.627887732	53.72142447	420.479681	54.24828117	1.44E-07	0.784391061	0
4	0	4.391829105	138.2804352	557.7492327	198.2024092	0.36115941	1.288820862	0
5	1	15.87701554	126.5328243	548.9912707	176.6464051	0.142955462	3.076893856	0
6	1	10.07912648	100.666055	546.7010299	138.8633811	1.001573405	4.08526433	0
7	0	3.195454239	60.87366266	501.2849992	121.8801254	0.000494479	0.644230776	0
8	0	4.614666379	108.7378553	423.4320346	116.4465064	0.00015635	1.08399445	0
9	1	11.96261303	99.98488896	561.9717943	156.4316096	0.483714422	2.980015694	0
10	1	44.07266504	95.03599517	547.1205235	171.0565317	0.488308546	5.844797019	0
11	0	14.53372363	117.5515514	538.9721271	204.1364889	0.188720792	3.241139871	112275216
12	0	78.87728779	92.39190228	534.8779961	189.4222009	0.209489019	10.06374988	0
13	0	18.5363498	96.14348084	523.9100904	139.5485193	1.234032687	3.041905351	434651658
14	0	2.851176939	30.36497933	472.3508595	42.32120875	1.02E-06	0.527580165	0
15	1	83.97968623	63.82919684	480.8863469	124.216343	0.142980358	14.06750642	0
16	0	3.154764118	39.73095573	436.1148307	72.08336053	0.001481744	0.820089708	0
17	1	32.20771246	141.8817032	560.1424817	232.6387318	0.293957004	4.222631348	3431733561
18	0	21.60955581	95.41569311	518.8607097	144.7786151	0.000154299	3.760947095	0
19	1	13.39380671	141.9554187	565.6775058	265.4671525	0.184275239	3.275879459	1.5058E+11
20	1	22.74046493	188.2941222	566.089692	298.7389629	0.424883908	4.727241936	0
21	1	56.01780224	114.695232	537.1495465	185.9062258	0.659455057	5.929666928	0
22	1	32.06611221	146.9653767	558.6605482	246.6404026	0.800273401	4.470827427	0
23	1	80.69951945	101.4712756	562.8728322	198.4540705	0.877519796	8.479385499	72008770680
24	1	60.57952981	139.3123598	544.9189684	243.9080087	0.156555341	4.582686493	0
25	1	11.40136316	175.7585894	582.5156559	308.0342296	0.619789257	3.787755713	0
26	0	12.776981	147.2004938	567.3258177	290.7057648	0.158699831	3.853328045	0
27	1	8.55817429	97.35409311	519.3082312	183.2544814	6.35E-05	2.083394956	0
28	1	47.72663781	106.9508089	564.3015888	204.0311333	0.828797387	6.669329451	79920420804
29	1	38.14694289	125.5910445	556.7509626	183.8716735	0.808617285	3.848538239	0
30	1	69.71990463	110.2258769	561.5005749	184.5760119	0.52807669	6.815939061	22891236102
31	0	23.09795434	127.8833451	571.3637588	219.3921399	0.429400749	5.237225053	0
32	0	26.28193156	91.86887771	550.0238291	164.0539442	0.044375685	4.497129558	0
33	0	5.684001993	42.31637171	439.9367131	54.86515777	3.15E-05	1.070435892	0
34	1	72.76830771	124.4345827	561.944773	252.2687785	0.554377538	8.649086364	64220429306
35	0	15.4612587	128.8104095	543.0777424	203.0008085	0.001408502	3.569968034	0
36	1	16.3611103	70.21060209	493.9494824	108.3133129	1.026666671	3.067994603	0
37	1	27.9473176	155.9481875	586.0529135	327.1432091	0.837826047	5.212227871	0
38	0	3.730646517	94.46109224	515.0272565	130.1471473	7.79E-05	1.739900336	0
39	1	11.69410298	179.8671697	580.6878905	330.7847827	0.907151987	3.198789028	0
40	1	33.75655218	215.3615715	578.8839756	410.6985107	0.890864763	3.31490359	0
41	0	23.29909253	82.76711686	536.2806756	127.2793232	0.200049095	3.448341539	0
42	1	54.99496084	182.6092595	579.2916918	359.5065214	0.845135062	6.001051859	0
43	1	37.29647355	177.3395153	580.5697671	339.2196073	0.29967207	5.662602881	84374563729
44	1	18.88882485	110.8353041	542.2246135	160.3080799	0.32159394	4.350278527	0
45	1	19.00369226	121.9550061	561.4058466	210.1294059	0.432528459	4.249003787	30759547456
46	0	7.443457933	111.019442	516.7603883	176.5559757	0.00298453	2.162765212	0
47	1	5.209868316	80.00956124	523.020769	156.2234569	0.902555918	1.44854246	0
48	0	5.114558224	116.0095987	555.1142671	159.5655395	0.015626742	2.058632922	0
49	1	17.1108892	116.1158806	555.4696244	239.7307144	0.34819591	4.151180429	0
50	1	43.09095514	183.0144547	584.2424056	371.4987679	0.478326172	6.028183966	90234752881
51	0	24.01158776	96.93674166	529.1769207	147.1366968	0.041725617	2.907944828	0
52	1	14.38405793	88.33376442	539.4526426	136.8914511	0.802249575	2.976592542	0
53	0	17.28106737	93.59903456	553.9941087	150.6284409	0.381653746	4.058071512	0
54	1	4.959271866	113.0774924	513.5158578	127.6964673	0.185584327	2.322107896	0
55	1	13.07219358	117.4909053	499.8099959	167.144182	9.60E-06	2.212420222	0
56	1	41.7793534	104.5998452	524.8031138	140.1846567	1.50044231	4.143964789	0
57	1	84.92238045	105.1252218	541.5091694	229.2753899	0.60504237	9.125472404	0
58	1	6.413470869	139.0873294	560.2950003	328.561266	0.065665522	2.291634776	671587225
59	1	38.49010266	69.8371368	522.5942448	126.3908073	0.001496373	6.920146704	0
60	1	44.67255926	154.3157197	566.3326461	248.404545	0.257865616	5.942169462	0
61	1	18.64269595	119.8014407	550.3230801	155.8838904	1.145355607	4.057779677	0
62	1	7.763236011	58.17945538	512.8117407	85.93971775	0.000127802	2.542295491	18220092.25
63	1	55.50526423	116.322575	568.4474217	224.1999005	0.506613681	7.066821086	1.54784E+11
64	0	23.36331738	107.7660456	538.464098	176.1966893	0.000265591	6.041390155	0
65	1	23.46960236	144.2904908	570.6051942	265.0565168	0.312138638	4.465283838	0
66	0	11.68698352	76.80609156	534.7893783	141.3646651	0.351874653	2.27519764	0
