# Supplementary material for: A clinical study exploring the prediction of microvascular invasion in hepatocellular carcinoma through the use of combined enhanced CT and MRI radiomics
Source: PLoS One. 2025 Jan 28;20(1):e0318232. doi: 10.1371/journal.pone.0318232 (PMC11774365; doi:10.1371/journal.pone.0318232)
Supplement: S1 File — (ZIP) [file pone.0318232.s005.zip › Imaging features with statistical differences/CT/jingmaiqi_val.csv]

name	label	log-sigma-1-0-mm-3D_firstorder_Kurtosis	log-sigma-2-0-mm-3D_glrlm_LongRunHighGrayLevelEmphasis	log-sigma-3-0-mm-3D_gldm_LargeDependenceEmphasis	log-sigma-3-0-mm-3D_glrlm_LongRunHighGrayLevelEmphasis	log-sigma-5-0-mm-3D_glszm_SmallAreaHighGrayLevelEmphasis	gradient_firstorder_Skewness	gradient_glszm_ZoneVariance
1	1	33.8124539	141.5921807	538.7692437	204.2172185	0.189315813	6.113875072	0
2	1	13.61045901	100.3074153	556.63041	182.9078053	0.038575268	2.978551395	1101045124
3	1	4.200592393	70.70987225	494.4301519	123.9217607	0.806614491	1.416298008	0
4	0	138.7216221	178.4549869	572.6387125	339.6374819	0.062569977	6.151986554	0
5	1	18.91891908	102.6765478	552.4945687	167.2250446	0.540438862	3.459645663	9392264972
6	0	4.674244446	175.4793005	573.2560696	289.4911701	0.414599876	2.00597469	410204262.3
7	1	11.99051086	154.9244407	571.3818328	289.8164073	0.648623696	4.036070829	5295327361
8	1	14.0130812	135.5806261	548.1191463	187.0454181	0.29451502	3.813634686	4535079649
9	0	17.37789977	124.3188236	521.4040046	158.9670966	0.52372891	3.592218435	0
10	0	12.09737988	31.41290013	460.7512856	40.83205743	0.333341819	3.437915553	0
11	0	10.70327978	120.358616	545.4504418	298.0549188	0.05179793	3.720289334	0
12	1	12.00614507	69.3895876	532.458041	99.75383815	0.001008489	2.951722419	95804944
13	1	15.95473925	75.01308754	503.8885771	99.2847093	0.010133361	3.5655901	0
14	1	16.62291167	141.0883887	549.8979749	218.3896245	0.298092452	3.502077017	0
15	1	45.27479284	147.2230822	577.4832127	314.4125042	0.489809973	6.494752714	0
16	1	44.93145815	189.5031966	581.7685013	368.3811522	0.223122812	4.914077791	0
17	1	5.327512692	85.38652559	523.0549893	125.9527804	0.000486912	2.148022522	113145769
18	1	10.40545271	115.749753	565.4268895	175.133066	0.386455762	2.998086712	0
19	0	8.904860488	123.1954134	558.2342572	349.2856308	0.011061035	3.943928864	0
20	1	16.39852761	144.0631282	548.7721364	201.2494214	1.214357002	3.485984694	0
21	0	29.87766194	54.54413443	497.4172514	87.489094	0.00038611	7.340697754	0
22	1	16.47812874	131.4333643	546.330402	220.5813901	0.838165188	3.973493184	0
23	1	30.67614406	126.9385422	562.2226743	200.5971873	0.585602569	4.497759947	0
24	1	43.46805358	128.0936583	532.6710414	145.0080845	0.387836105	5.283598992	0
25	1	26.99450138	150.869132	564.2131855	285.7915268	0.393256511	3.83763783	0
26	1	23.99216253	129.9185137	578.1383272	249.3592125	0.618285609	3.970301552	0
27	0	22.7079164	145.8044261	573.579059	273.8639091	0.577533466	4.442147196	0
