# Supplementary material for: A clinical study exploring the prediction of microvascular invasion in hepatocellular carcinoma through the use of combined enhanced CT and MRI radiomics
Source: PLoS One. 2025 Jan 28;20(1):e0318232. doi: 10.1371/journal.pone.0318232 (PMC11774365; doi:10.1371/journal.pone.0318232)
Supplement: S1 File — (ZIP) [file pone.0318232.s005.zip › Imaging features with statistical differences/MRI/dongmaiqi_train.csv]

name	label	original_glrlm_RunVariance	wavelet-LLH_glszm_ZoneEntropy	wavelet-LHL_glszm_ZoneEntropy	wavelet-HLH_glszm_HighGrayLevelZoneEmphasis	wavelet-HHL_glrlm_LongRunHighGrayLevelEmphasis	wavelet-HHH_firstorder_Kurtosis	log-sigma-5-0-mm-3D_glszm_SmallAreaHighGrayLevelEmphasis	square_firstorder_Kurtosis	squareroot_glrlm_RunVariance	logarithm_glrlm_RunVariance	lbp-3D-k_firstorder_Range
1	0	7.360411949	2.128085279	1.584962501	2.5	17.54938729	3.291383907	0.000590617	5.131397658	7.360411949	7.360411949	2.188314088
2	1	109.5352676	3.633569274	4.062928198	1.927272727	35.60016686	33.65314456	0.698183801	6.834767565	109.5352676	109.5352676	7.885660914
3	0	33.66594802	2.55034071	1.584962501	1.75	24.54891269	3.201131422	1.48E-06	2.032709399	33.66594802	33.66594802	3.65731303
4	0	141.7718153	3.797865117	4.83625734	2.372881356	34.67174258	6.490755342	1.083336834	809.4269125	141.7718153	141.7718153	6.285737963
5	1	110.9389747	2.944594	4.201231789	2.714285714	30.06935375	2.849291079	0.722457086	2.968265521	110.9389747	110.9389747	3.135290914
6	1	47.85272299	3.810081021	3.486972328	2.736842105	30.8154954	6.607125118	0.942245986	5.909325899	47.85272299	47.85272299	3.122442217
7	0	130.1741965	3.124569848	3.806238929	2.363636364	31.33916938	2.830150535	0.019620819	2.758287801	130.1741965	130.1741965	3.158093569
8	0	21.71041975	2.251629167	1.584962501	3	17.05946897	6.119245901	0.770401105	4.457111416	21.71041975	21.71041975	2.863247519
9	1	203.5296873	3.095979313	3.710589846	2.090909091	29.2008704	2.786600898	0.768100821	4.216459683	203.5296873	203.5296873	3.442807339
10	1	224.0114707	3.406123218	4.075405314	1.857142857	36.11221481	2.831427455	0.714974602	15.15021225	224.0114707	224.0114707	3.573766678
11	0	107.7378002	2.957275552	3.763558599	2.3125	32.55926091	13.57077244	0.336230068	560.5554037	107.7378002	107.7378002	5.154112993
12	0	293.3970411	3.628079148	4.739632296	2	38.93320473	6.394101798	0.482983387	21.05552981	293.3970411	293.3970411	5.288534537
13	0	108.7993193	3.596483105	3.721611724	2.25	30.71619791	2.818942849	0.031956894	3.033850901	108.7993193	108.7993193	3.710488256
14	0	20.63581126	2.584962501	2.128085279	3.4	22.05855279	4.499071347	0.000549954	11.39557728	20.63581126	20.63581126	2.985699039
15	1	61.76475318	3.892865378	3.306356848	2.285714286	34.19118115	4.601470355	0.208728988	19.81473496	61.76475318	61.76475318	4.50485379
16	0	28.07229173	2.155639062	3	2.5	22.57257561	2.756284292	0.027211252	1.804667199	28.07229173	28.07229173	2.729520506
17	1	228.6213792	2.949258559	3.381580488	2.615384615	42.5690286	3.399962601	0.145585568	147.8699101	228.6213792	228.6213792	3.513872631
18	0	183.2143311	3.200550311	3.434215166	3.4	36.19854285	4.053688595	0.272285712	478.0273041	183.2143311	183.2143311	4.609086951
19	1	775.7130309	4.215018417	5.248614573	2.488888889	49.59975985	75.00305775	0.460100338	314.724795	775.7130309	775.7130309	6.305275088
20	1	331.6694449	4.032019181	4.988257802	2.580645161	37.94952896	7.840155524	0.699346175	133.1422782	331.6694449	331.6694449	3.214305638
21	1	56.02219079	3.115834092	3.514028002	2	31.22952821	33.23160948	0.206621776	70.00103478	56.02219079	56.02219079	4.430081761
22	1	271.6000089	3.384721601	3.704189613	2.3	39.54846529	3.184043904	0.983339044	16.34375777	271.6000089	271.6000089	3.284769632
23	1	544.046042	3.76701091	4.195258549	2.369565217	42.64098164	6.886862985	0.709102387	115.8134493	544.046042	544.046042	6.150299822
24	1	68.77418732	3.55034071	3.640223929	2.235294118	30.70798935	49.43376007	1.176962136	39.31719511	68.77418732	68.77418732	6.848515588
25	1	257.226987	3.845555202	4.492559273	2.206896552	40.79115971	10.00635283	0.515574376	17.98123075	257.226987	257.226987	5.348536204
26	0	124.1393569	3.644102929	3.89366069	2.736842105	33.39797798	7.914644175	0.23295907	11.05782846	124.1393569	124.1393569	4.289679216
27	1	26.18048858	3.426367488	4.175735869	2.363636364	27.05431551	10.07347632	0.448133774	18.24863628	26.18048858	26.18048858	9.694215005
28	1	432.7009822	3.332716275	4.220134474	2.64516129	38.12705576	7.060255168	1.142608095	9.244544418	432.7009822	432.7009822	4.628402075
29	1	181.251487	2.882276537	3.926571651	2.125	42.35077234	2.951625816	0.457805493	176.926847	181.251487	181.251487	3.177636933
30	1	261.6173651	3.33138427	4.172503561	2.32	37.39555332	22.64353196	0.233232847	14.90304014	261.6173651	261.6173651	3.847953903
31	0	247.8722446	3.66649527	4.476339755	2.264285714	41.04796246	12.16652655	0.648249234	8.437055698	247.8722446	247.8722446	4.899870788
32	0	236.4796848	3.15932903	3.845022985	2.571428571	32.63651067	3.135339165	0.875723964	155.6004388	236.4796848	236.4796848	3.922258492
33	0	34.46175036	2.947702779	2.251629167	3	30.94163218	2.836632658	0.333333396	3.873230581	34.46175036	34.46175036	2.699461298
34	1	325.8598071	3.036497733	4.061844101	2.342105263	50.55794562	3.170302162	0.446092774	133.631345	325.8598071	325.8598071	4.37193312
35	0	47.03324106	3.957294029	3.377278131	2.5	24.84204876	2.866374108	0.063402216	7.1912129	47.03324106	47.03324106	2.711658183
36	1	19.46822898	2.807354922	1.921928095	2.8	26.05587593	2.838699267	0.63839817	2.852586823	19.46822898	19.46822898	2.442617143
37	1	411.4452052	3.40811338	4.317895443	2.476923077	47.25005175	8.438399831	0.304617168	16.32336896	411.4452052	411.4452052	7.277966261
38	0	34.93046713	3.530493057	2.921928095	3	31.65062177	8.338453478	0.753011012	8.872546783	34.93046713	34.93046713	4.043812199
39	1	318.7407562	3.319475435	4.48359879	2.537815126	42.00235486	22.29122661	0.488944225	18.63451046	318.7407562	318.7407562	8.300143568
40	1	353.2938154	4.4290012	4.387518369	2.25	46.82746587	47.8391776	0.295995151	18.20317659	353.2938154	353.2938154	6.693375155
41	0	140.7233659	2.521600494	3.219528282	2.5	29.32777905	4.2486184	0.777916247	637.6617491	140.7233659	140.7233659	3.298582797
42	1	540.2904401	4.384693498	4.704613817	2.471698113	37.75664266	135.4959577	0.486185277	53.67172514	540.2904401	540.2904401	5.720245926
43	1	657.6091373	3.470777757	4.081641818	2.95	40.97996902	5.361727997	0.72777708	32.46515459	657.6091373	657.6091373	3.913444728
44	1	98.65632893	4.292084634	4.466592858	2.24137931	23.05803254	25.25008083	0.270734335	33.84043376	98.65632893	98.65632893	3.887307602
45	1	183.984666	3.905968709	4.708767817	2.565217391	38.21436964	19.45377763	0.405771716	45.04951099	183.984666	183.984666	10.0162942
46	0	131.7681726	3.17154645	3.188721876	3.142857143	34.99647308	2.85292928	0.805988223	2.99620157	131.7681726	131.7681726	3.271144863
47	1	131.8954108	3.30532642	3.778423503	2.25	34.01725705	2.844813023	1.714288685	3.108516601	131.8954108	131.8954108	3.30084612
48	0	15.65793715	1	3	2.5	27.93934794	4.37616955	9.35E-05	10.42135941	15.65793715	15.65793715	2.33014116
49	1	373.5738715	3.786067039	4.01989393	2.276595745	36.78753443	76.34685203	1.353195203	6.852072835	373.5738715	373.5738715	4.983613022
50	1	515.3860373	3.534973009	4.41237194	2.394366197	44.8674673	3.586222913	0.87626321	34.44754849	515.3860373	515.3860373	3.850018067
51	0	63.35243629	3.51326969	3.499698143	2.384615385	30.31704914	3.354169503	0.372996542	9.164313924	63.35243629	63.35243629	2.663358568
52	1	71.81648853	3.810928306	4.487122805	2.378378378	29.48288692	15.79538688	0.144032438	4.402366878	71.81648853	71.81648853	6.417421763
53	0	34.38031609	3.907734271	3.337175341	2.75	30.48095837	8.095955263	0.031305058	186.3570772	34.38031609	34.38031609	4.389989112
54	1	14.50074019	3.734521665	3.75	2.2	24.61790346	4.938308943	0.00795022	6.533636553	14.50074019	14.50074019	3.398680298
55	1	29.71425885	2.947702779	2.947702779	2	30.67800432	6.12925772	0.500000022	2.649568681	29.71425885	29.71425885	3.581824378
56	1	28.98752568	4.258758629	4.324862958	2.833333333	25.41413396	3.552591282	0.332889825	31.00667882	28.98752568	28.98752568	3.179523482
57	1	173.9940753	3.210754258	3.902303961	2.333333333	33.01083563	3.195034849	0.428105707	128.8904063	173.9940753	173.9940753	4.347293423
58	1	95.43345748	3.707040505	3.599024832	2.125	33.84978132	12.48357686	1.011368783	3.013837814	95.43345748	95.43345748	8.063107105
59	1	156.5091854	2.529025574	3.879664005	2.44	42.86402746	6.90805065	0.04631238	4.241613388	156.5091854	156.5091854	6.145736132
60	1	184.3384898	4.058277681	3.644306775	2.411764706	35.50898821	4.734372785	0.851174818	21.28583232	184.3384898	184.3384898	4.19659844
61	1	60.59477093	3.20476169	3.721928095	1.857142857	27.43494608	3.68677497	0.161592485	12.41218415	60.59477093	60.59477093	3.154172446
62	1	46.24408154	3.14939747	3.39274741	2.5	24.81456045	2.976581036	0.027785005	2.696429592	46.24408154	46.24408154	3.637875331
63	1	888.7070619	3.902621623	4.355124074	2.427184466	33.89464044	5.530550588	0.570918944	6.623362184	888.7070619	888.7070619	4.846814478
64	0	56.4912552	4.043801695	3.844881935	2.5	24.03001748	3.053176374	0.182004735	8.543016078	56.4912552	56.4912552	4.835345359
65	1	171.8228344	3.926877142	4.521635038	2.37037037	37.04550213	8.699268013	0.426656196	24.62931622	171.8228344	171.8228344	5.761617452
66	0	49.638271	2.938803163	3.441446071	2.5	35.64097039	3.211655026	0.015958198	25.65878689	49.638271	49.638271	3.527673187
