# Supplementary material for: A clinical study exploring the prediction of microvascular invasion in hepatocellular carcinoma through the use of combined enhanced CT and MRI radiomics
Source: PLoS One. 2025 Jan 28;20(1):e0318232. doi: 10.1371/journal.pone.0318232 (PMC11774365; doi:10.1371/journal.pone.0318232)
Supplement: S1 File — (ZIP) [file pone.0318232.s005.zip › Imaging features with statistical differences/MRI/dongmaiqi_val.csv]

name	label	original_glrlm_RunVariance	wavelet-LLH_glszm_ZoneEntropy	wavelet-LHL_glszm_ZoneEntropy	wavelet-HLH_glszm_HighGrayLevelZoneEmphasis	wavelet-HHL_glrlm_LongRunHighGrayLevelEmphasis	wavelet-HHH_firstorder_Kurtosis	log-sigma-5-0-mm-3D_glszm_SmallAreaHighGrayLevelEmphasis	square_firstorder_Kurtosis	squareroot_glrlm_RunVariance	logarithm_glrlm_RunVariance	lbp-3D-k_firstorder_Range
1	1	59.13489764	3.122764718	2.321928095	3	32.35650362	3.52984824	0.719571746	18.31815073	59.13489764	59.13489764	3.097266436
2	1	46.91073928	3.536886724	3.917188642	3	27.83613003	3.045820168	0.208333356	5.245972772	46.91073928	46.91073928	3.894847527
3	1	28.57792032	3.349483982	4.368522528	2.75	27.66884203	9.063119567	0.114793191	137.232494	28.57792032	28.57072569	4.019399243
4	0	53.28946144	3.456564762	3.703626767	2.666666667	27.44495727	3.93694643	0.455279936	29.31160041	53.28946144	53.28946144	4.759670919
5	1	286.2746964	4.470832832	4.814642806	2.117647059	34.13220307	6.123548886	0.613522348	4.826732589	286.2746964	286.2746964	3.998010962
6	0	265.0657182	3.690179886	4.135608113	2.933333333	40.85191691	8.958990613	0.260050219	22.43498558	265.0657182	265.0657182	3.360348292
7	1	142.0421803	3.325660101	3.852497577	2.222222222	32.46647111	8.62513764	0.782455826	3.114364249	142.0421803	142.0421803	4.256800831
8	1	47.02537026	4.768776852	5.305539626	2.428571429	18.83590086	5.33822937	0.008992189	47.02924908	47.02537026	47.02537026	3.357399402
9	0	142.6478604	3.483986281	3.913977073	2.363636364	32.60442989	5.866373887	0.452497145	641.6007941	142.6478604	142.6478604	4.914820124
10	0	19.19623311	2.521928095	2.584962501	2.5	32.91507571	2.885559374	5.82E-05	10.71338363	19.19623311	19.19623311	2.464145146
11	0	38.73492676	3.776210642	4.334238121	2.714285714	21.44214177	2.911385436	0.398445242	7.11245178	38.73492676	38.73492676	3.298057096
12	1	40.33782618	2.521928095	2.921928095	3	25.83252515	2.805740854	1.64E-07	2.729232867	40.33782618	40.33782618	2.662507178
13	1	92.44265929	2.891670848	3.89366069	1.6	30.10317597	2.993852892	0.335416668	2.415736431	92.44265929	92.44265929	2.761759534
14	1	158.5359205	3.573568226	4.264578374	3.192307692	32.6527849	7.184621854	0.812423729	3.009086111	158.5359205	158.5359205	4.471048131
15	1	187.6036397	3.106912041	4.374627541	2.096153846	37.03309847	5.397806918	0.516392638	919.5119635	187.6036397	187.6036397	4.877565177
16	1	319.2743737	4.2393032	4.896321349	2.238095238	31.57721528	38.32570119	0.484536219	76.72816333	319.2743737	319.2743737	4.389189053
17	1	55.17128812	2.89939747	3.026986833	2.5	33.06233155	2.847721371	0.210469145	8.477857063	55.17128812	55.17128812	2.789678521
18	1	64.54169691	3.555759615	4.323231429	2.5	34.90936636	6.518356801	0.015053996	18.8396936	64.54169691	64.54169691	5.76411762
19	0	67.81607753	2.866247897	3.321928095	2.666666667	31.71726732	3.384841239	0.572869928	8.073963967	67.81607753	67.81607753	2.868774472
20	1	61.30163212	3.434177469	4.343713187	2.375	32.64868523	15.25503417	0.520597777	222.5995176	61.30163212	61.30163212	6.657641692
21	0	55.23079753	2.839689958	3	2.5	28.40302607	2.847290026	2.28E-08	35.20560418	55.23079753	55.23079753	2.782888409
22	1	75.93658181	4.004347583	4.447262499	2.35	23.66363577	5.390967951	0.181791089	94.9427899	75.93658181	75.93658181	3.073009968
23	1	207.4004504	3.740222924	3.831183341	2.8125	41.3569004	22.67162726	0.71924568	33.50644729	207.4004504	207.4004504	4.564577719
24	1	66.42645789	3.442862165	2.638460067	1.666666667	30.0440603	4.244778283	0.126226591	2.580135405	66.42645789	66.42645789	3.085631189
25	1	203.3522723	3.870779387	4.269786855	2.530612245	35.87922825	14.53848546	0.563818324	135.7874419	203.3522723	203.3522723	5.613203148
26	1	596.1166152	3.388203388	4.507055144	2.392857143	42.58558753	8.512185774	0.417346734	13.9983202	596.1166152	596.1166152	5.431171068
27	0	397.1553495	3.439224516	4.37324711	2	41.39896494	8.31261926	1.075312686	22.37796083	397.1553495	397.1553495	5.761617452
