# Supplementary material for: A clinical study exploring the prediction of microvascular invasion in hepatocellular carcinoma through the use of combined enhanced CT and MRI radiomics
Source: PLoS One. 2025 Jan 28;20(1):e0318232. doi: 10.1371/journal.pone.0318232 (PMC11774365; doi:10.1371/journal.pone.0318232)
Supplement: S1 File — (ZIP) [file pone.0318232.s005.zip › Imaging features with statistical differences/MRI/jingmaiqi_train.csv]

name	label	original_glcm_Autocorrelation	wavelet-LHH_gldm_LargeDependenceLowGrayLevelEmphasis	wavelet-HLL_glszm_ZoneEntropy	log-sigma-3-0-mm-3D_glrlm_LongRunLowGrayLevelEmphasis	log-sigma-5-0-mm-3D_glszm_HighGrayLevelZoneEmphasis	square_firstorder_Range	squareroot_glcm_Autocorrelation
1	0	1	120.2450376	3.121928095	8.046710507	1.857142857	2.218734726	1
2	1	3.669684741	179.1490164	3.976421936	62.9875066	2.8	3.509988504	3.669684741
3	0	2.294889246	156.4772602	1.584962501	24.93649375	1.5	0.399042407	2.294889246
4	0	3.321190871	178.5008952	3.745566107	59.46778791	2.75	1.379288283	3.321190871
5	1	3.177565194	157.3330508	3.432595075	50.1519263	2.421052632	3.867272834	3.177565194
6	1	3.329641389	164.9887009	3.665882746	59.19911206	2.8	0.969970454	3.329641389
7	0	3.961261528	151.2816716	3.095795255	56.22881644	2.5	2.840746695	3.961261528
8	0	1	146.0067819	2.75	10.9315685	2.5	1.287030101	1
9	1	3.742066063	169.4836089	3.469670487	67.215864	3.625	1.286697435	3.742066063
10	1	3.887999779	166.1185982	3.567407858	59.78617522	3.769230769	1.259108348	3.887999779
11	0	1.703593747	159.1173491	3.380430488	53.75960922	1.705882353	2.475545671	1.703593747
12	0	3.997036632	170.6258173	3.80423865	47.40905825	3.142857143	2.442701806	3.997036632
13	0	3.198918841	152.1302342	2.963745994	66.10719381	2.2	1.351666061	3.198918841
14	0	2.087220315	145.8928189	2.321928095	10.8593672	2	0.447897105	2.087220315
15	1	2.766482652	176.1023163	3.60701771	72.76923484	2.5	0.814925476	2.766482652
16	0	1.720544454	150.5712185	1.921928095	29.60159313	2.5	0.295140364	1.720544454
17	1	3.890390211	170.6289275	3.680089354	62.47016802	3.75	1.675330906	3.890390211
18	0	1	161.7997915	3.003701696	37.50300441	3.4	1.895580654	1
19	1	3.955283596	175.3036003	4.866438072	69.55084241	2.726027397	1.520705366	3.955283596
20	1	3.730723726	181.9545862	4.187372197	56.83598854	3	3.058700892	3.730723726
21	1	3.787416131	172.5443826	3.429908335	36.84833479	1.9	5.600565219	3.787416131
22	1	3.860810975	172.8148027	3.375866575	77.6710394	3.769230769	3.579886021	3.860810975
23	1	3.65276738	176.7892231	3.586210925	63.50315737	2.258064516	3.522290804	3.65276738
24	1	3.784829795	158.4141056	3.852168724	54.44391397	3	5.683900551	3.784829795
25	1	3.304984465	175.4989183	3.666072588	67.89501703	2	6.100702267	3.304984465
26	0	2.677063445	167.1726453	3.239396221	58.98335797	2.2	1.958925617	2.677063445
27	1	2.452891054	150.3328808	3.624680347	28.59391242	1.75	0.707156887	2.452891054
28	1	3.235162088	174.7942158	4.040437612	75.39931601	3.25	12.61551257	3.235162088
29	1	3.844090824	175.8440515	2.96938942	58.52630609	3	1.738585333	3.844090824
30	1	3.845584305	169.9583055	4.232213317	56.1791482	3.351351351	2.764503544	3.845584305
31	0	3.44510122	184.3399457	4.568599179	64.69996859	2.702702703	2.543161328	3.44510122
32	0	3.965877032	157.5522267	3.18583091	49.53353186	2	1.587663216	3.965877032
33	0	1	141.2284609	2	18.40180108	2	1.37758592	1
34	1	3.842488097	173.9239498	3.998421764	70.04035519	3	1.653886293	3.842488097
35	0	3.143346369	161.898026	2.551280912	60.03707097	2.5	1.674634437	3.143346369
36	1	1	148.3325883	2.521640636	14.15718614	1.5	0.652361972	1
37	1	3.564170154	179.5696718	4.358545361	71.50865619	2.052631579	2.987081144	3.564170154
38	0	3.244576427	173.1455841	3.095795255	48.23061746	2	2.152031992	3.244576427
39	1	3.27089927	178.1652262	3.824668228	101.4384643	2.8	3.708980972	3.27089927
40	1	3.621168533	186.1361059	4.42946219	97.86994355	3.052631579	2.969936707	3.621168533
41	0	3.999903687	158.1382288	2.923231429	31.41561419	1.9	1.678589056	3.999903687
42	1	3.924611187	179.6440588	4.446915992	75.03353137	2.846153846	1.407465135	3.924611187
43	1	3.760676413	180.2175277	4.234886252	63.66737815	2.846153846	3.966203057	3.760676413
44	1	3.978648058	180.9560747	3.308751351	33.53625424	1.75	3.669435373	3.978648058
45	1	3.69359456	181.5312325	3.993416541	56.60573972	2.392857143	1.869641969	3.69359456
46	0	1	165.5684077	3.124843549	27.68952587	2.5	1.279833147	1
47	1	3.999760291	162.2294591	3.572623664	51.70161578	3.333333333	1.648594781	3.999760291
48	0	2.744078371	151.6702704	2.947702779	19.73928961	2.5	1.360720527	2.744078371
49	1	3.983255299	174.2834381	4.356019229	54.16705131	2.607142857	0.914368693	3.983255299
50	1	3.858293871	182.4339228	4.118414856	64.83454648	2.5	1.663823877	3.858293871
51	0	1.460757493	158.6516856	2.75	37.08095008	2.666666667	0.422474028	1.460757493
52	1	3.575930218	168.9884575	3.313360736	41.54719585	2	6.576309305	3.575930218
53	0	2.6363636	173.4761747	3.59326969	50.72678202	2.5	0.890090598	2.6363636
54	1	2.063462594	145.8391151	3.75	21.12968664	1.857142857	1.423570236	2.063462594
55	1	2.580148504	172.7627674	2.86382639	40.19143066	1.428571429	1.338132516	2.580148504
56	1	2.551250576	159.9073473	3.022055209	38.72297204	3	2.173403791	2.551250576
57	1	3.94967345	165.8120495	3.70346519	58.30634939	2.909090909	2.39719447	3.94967345
58	1	3.999942947	174.1540274	3.492618439	86.2790944	3.785714286	1.300502839	3.999942947
59	1	1	180.6568215	2.863094551	43.51117405	3.142857143	5.658948932	1
60	1	3.353657467	172.1808849	3.841084981	68.71613199	2.8	3.330774361	3.353657467
61	1	3.842401042	157.0005824	3.666247897	41.7091904	3.454545455	1.568152548	3.842401042
62	1	1.454245347	146.2001006	2.641604168	40.65549589	2	0.135215455	1.454245347
63	1	3.867574059	172.9760287	3.968109364	70.79105461	2.421052632	2.65666311	3.867574059
64	0	1.822299094	162.9689279	3.044912733	33.94707951	2	0.632343914	1.822299094
65	1	3.609831079	159.9241883	4.890571676	61.74473689	2.682926829	2.926040159	3.609831079
66	0	3.611281763	150.9284794	3.182005815	48.11019442	2.714285714	0.654071471	3.611281763
