# Supplementary material for: A clinical study exploring the prediction of microvascular invasion in hepatocellular carcinoma through the use of combined enhanced CT and MRI radiomics
Source: PLoS One. 2025 Jan 28;20(1):e0318232. doi: 10.1371/journal.pone.0318232 (PMC11774365; doi:10.1371/journal.pone.0318232)
Supplement: S1 File — (ZIP) [file pone.0318232.s005.zip › Imaging features with statistical differences/MRI/jingmaiqi_val.csv]

name	label	original_glcm_Autocorrelation	wavelet-LHH_gldm_LargeDependenceLowGrayLevelEmphasis	wavelet-HLL_glszm_ZoneEntropy	log-sigma-3-0-mm-3D_glrlm_LongRunLowGrayLevelEmphasis	log-sigma-5-0-mm-3D_glszm_HighGrayLevelZoneEmphasis	square_firstorder_Range	squareroot_glcm_Autocorrelation
1	1	1.455212813	156.3441863	2.973557262	27.61628661	3	1.347495032	1.455212813
2	1	1.802214958	163.9242758	3.221928095	50.23459798	2.2	0.372803144	1.802214958
3	1	3.997359746	152.6497795	2.75	22.50254633	3.142857143	0.693578686	3.997359746
4	0	3.798967944	162.3690323	2.896291529	58.20998715	2	1.342122291	3.798967944
5	1	1	174.4581584	4.574909259	53.6674563	2.153846154	1.624797111	1
6	0	3.70335114	182.5339219	4.027235419	63.30907482	2.615384615	2.767580611	3.70335114
7	1	3.764731727	163.9466474	4.402634667	54.04877957	2.875	0.824400879	3.764731727
8	1	3.567047454	170.6885756	3.868367054	43.11524397	2.25	1.380275857	3.567047454
9	0	1	164.168884	2.692380602	33.98169799	2.714285714	1.785998666	1
10	0	1	148.4253377	2.321928095	45.11584739	2	0.643482595	1
11	0	2.40983165	172.2378131	3.75	41.0410625	3.4	0.307011326	2.40983165
12	1	1	157.4233373	2.521640636	31.49338074	2.714285714	0.328724309	1
13	1	3.678754887	148.7703034	2.75	47.69713367	2.5	0.525970396	3.678754887
14	1	3.862302393	157.7108084	4.092397919	63.90570705	3.333333333	1.742877503	3.862302393
15	1	2.636361922	174.4921845	3.722743746	77.45781642	2.8	1.694950205	2.636361922
16	1	3.99608476	179.9066674	4.137532695	54.16582548	3.4	1.410869723	3.99608476
17	1	1	163.7575565	2.584962501	33.54788418	1.75	1.481413218	1
18	1	2.975447696	173.4460498	3.134871139	48.3854766	3	0.933093587	2.975447696
19	0	3.061952314	154.4438073	3.456564762	40.87996236	3	2.710458135	3.061952314
20	1	2.381803796	171.5567989	3.574797713	53.69888116	2.411764706	1.726647835	2.381803796
21	0	1	158.4566602	2.751629167	34.58136098	3	0.479571624	1
22	1	3.909376729	170.4321816	3.848006573	36.46538794	1.9	0.688230207	3.909376729
23	1	3.560108979	183.4969562	3.236017289	57.20350361	2.166666667	4.963335172	3.560108979
24	1	3.92267179	155.5575193	3.418295834	49.34326039	3.5	1.762992716	3.92267179
25	1	3.965295556	175.7595664	4.150123941	65.15056744	3.55	3.283550474	3.965295556
26	1	3.713509285	175.4294076	4.507685678	77.99455429	1.882352941	4.921219473	3.713509285
27	0	3.324465021	169.9290477	4.052260022	68.25797602	3	1.637142707	3.324465021
